# Supplementary material for: Comparative transcriptomics of the model mushroom Coprinopsis cinerea reveals tissue-specific armories and a conserved circuitry for sexual development
Source: BMC Genomics. 2014 Jun 19;15(1):492. doi: 10.1186/1471-2164-15-492 (PMC4082614; doi:10.1186/1471-2164-15-492)
Supplement: Supplementary file 1 — Additional file 1: Table S1: Genome-wide differential expression analysis of C. cinerea S1P and VM. (XLSX 3 MB) [file 12864_2014_6189_MOESM1_ESM.xlsx]

## Sheet: Genome-wide differential expres
Table S1. Genome-wide differential expression analysis of C. cinerea S1P and VM
† Fisher exact test p-value
	VM SOLiD reads				S1P SOLiD reads
KEGG identifier	VM_1	VM_2	Mean	SD	S1P_1	S1P_2	Mean	SD	Fold Change S1P	Fold Change VM	log2(S1P/VM)	† P-value
cci:CC1G_00004	0	0	0	0	3.53494	3.61625	3.5756	0.0574943	#DIV/0!	0	#DIV/0!	0.506649
cci:CC1G_00007	28.4239	23.9205	26.1722	3.18439	42.4193	25.3138	33.8665	12.0954	1.29399	0.772804	0.371826	0.666192
cci:CC1G_00011	7023.86	8483.8	7753.83	1032.33	10771	10787.3	10779.1	11.5323	1.39017	0.719338	0.475259	0.0110616
cci:CC1G_00012	6666.98	7522.99	7094.99	605.291	12849.5	12758.1	12803.8	64.6153	1.80463	0.55413	0.851703	5.76789e-06
cci:CC1G_00013	4971.02	4891.74	4931.38	56.0619	22362	20200.4	21281.2	1528.53	4.31547	0.231725	2.10952	1.27497e-27
cci:CC1G_00014	3679.31	3225.28	3452.3	321.052	9452.43	8881.51	9166.97	403.703	2.65533	0.376602	1.40889	1.76745e-13
cci:CC1G_00015	2908.71	3085.74	2997.23	125.18	9222.66	7915.97	8569.32	923.969	2.85908	0.349763	1.51555	3.03796e-15
cci:CC1G_00016	4235.16	4413.33	4324.24	125.985	9190.85	7507.34	8349.09	1190.42	1.93076	0.51793	0.949171	5.34488e-07
cci:CC1G_00017	7121.76	5808.69	6465.23	928.482	11573.4	11235.7	11404.5	238.795	1.76398	0.566899	0.818836	1.33008e-05
cci:CC1G_00018	6922.8	7495.08	7208.94	404.669	1237.23	1348.86	1293.05	78.9357	0.179367	5.57516	-2.47901	1.04185e-34
cci:CC1G_00019	4260.42	3803.36	4031.89	323.196	4280.81	4144.22	4212.52	96.5843	1.0448	0.957121	0.0632265	0.741748
cci:CC1G_00020	7352.31	10309.7	8831.02	2091.21	3626.85	4697.51	4162.18	757.071	0.471314	2.12173	-1.08524	5.85731e-07
cci:CC1G_00021	2965.56	2834.58	2900.07	92.6181	2633.53	2437.35	2535.44	138.719	0.87427	1.14381	-0.193849	0.376808
cci:CC1G_00022	4421.49	4712.33	4566.91	205.656	7214.82	7623.06	7418.94	288.67	1.6245	0.615575	0.699993	0.000208907
cci:CC1G_00023	1490.67	1235.89	1363.28	180.159	837.781	983.62	910.701	103.124	0.66802	1.49696	-0.582037	0.0204859
cci:CC1G_00024	8385.05	8332.3	8358.67	37.2966	10516.5	10863.2	10689.8	245.201	1.27889	0.781927	0.354893	0.0576047
cci:CC1G_00025	3698.26	3839.24	3768.75	99.6836	2637.07	1768.35	2202.71	614.278	0.584466	1.71096	-0.774809	0.000411209
cci:CC1G_00028	1162.22	1076.42	1119.32	60.6694	1573.05	1511.59	1542.32	43.4561	1.37791	0.725738	0.462479	0.0647093
cci:CC1G_00030	252.657	251.165	251.911	1.0548	289.865	343.544	316.704	37.9565	1.25721	0.795413	0.330224	0.31275
cci:CC1G_00031	3654.05	4373.46	4013.76	508.702	5221.11	5713.68	5467.39	348.298	1.36216	0.734126	0.4459	0.0183883
cci:CC1G_00032	1765.44	1766.13	1765.78	0.487708	5097.39	4310.57	4703.98	556.362	2.66396	0.375381	1.41357	3.54027e-13
cci:CC1G_00033	37822.7	38476.1	38149.4	462.007	24850.6	24973.8	24912.2	87.1076	0.653018	1.53135	-0.614806	0.00093527
cci:CC1G_00034	6758.57	6550.23	6654.4	147.321	14260	13980.4	14120.2	197.657	2.12193	0.471268	1.08538	8.60706e-09
cci:CC1G_00035	1613.85	1598.69	1606.27	10.7194	3630.38	4115.29	3872.84	342.882	2.41108	0.414751	1.26968	1.04742e-08
cci:CC1G_00036	2330.76	3596.05	2963.4	894.693	2739.58	3048.5	2894.04	218.439	0.976594	1.02397	-0.0341699	0.881918
cci:CC1G_00037	562.161	570.105	566.133	5.6169	1986.64	1786.43	1886.53	141.569	3.33231	0.300092	1.73652	1.9924e-11
cci:CC1G_00038	78.9552	55.8145	67.3849	16.363	34002.6	21552.9	27777.7	8803.3	412.225	0.00242586	8.68729	3.26994e-159
cci:CC1G_00040	6878.58	6793.42	6836	60.2199	6377.03	6682.83	6529.93	216.231	0.955227	1.04687	-0.066084	0.725854
cci:CC1G_00041	130845	119818	125331	7797.22	57460.5	58120.4	57790.4	466.625	0.461102	2.16872	-1.11684	2.29133e-09
cci:CC1G_00042	2703.43	2587.4	2645.41	82.0447	3177.91	3728.35	3453.13	389.221	1.30533	0.766091	0.384413	0.0784922
cci:CC1G_00044	101.063	67.7747	84.4187	23.5382	91.9085	130.185	111.047	27.0656	1.31543	0.760209	0.395533	0.417322
cci:CC1G_00045	224.233	322.927	273.58	69.7869	424.193	430.334	427.263	4.34224	1.56175	0.640307	0.643165	0.0433737
cci:CC1G_00048	19135.6	22967.6	21051.6	2709.67	21043.5	22301.4	21672.5	889.478	1.02949	0.971353	0.0419317	0.821231
cci:CC1G_00049	8366.1	10022.7	9194.39	1171.38	18781.1	19296.3	19038.7	364.28	2.07069	0.482931	1.05011	2.27957e-08
cci:CC1G_00050	4573.09	5286.43	4929.76	504.407	9897.84	9395.02	9646.43	355.545	1.95678	0.511045	0.968478	2.96567e-07
cci:CC1G_00051	15873.2	13208.1	14540.6	1884.49	8791.4	9102.1	8946.75	219.701	0.615293	1.62524	-0.700654	0.000179977
cci:CC1G_00052	1983.36	2093.04	2038.2	77.5601	1672.03	1735.8	1703.91	45.0943	0.83599	1.19619	-0.258443	0.24566
cci:CC1G_00053	3132.94	3305.01	3218.98	121.671	6055.35	5695.59	5875.47	254.389	1.82526	0.547867	0.868102	5.09246e-06
cci:CC1G_00054	293.713	283.059	288.386	7.53384	1081.69	1193.36	1137.53	78.9631	3.94446	0.25352	1.97983	1.63378e-11
cci:CC1G_00055	4983.65	6047.9	5515.78	752.532	8671.21	9391.4	9031.31	509.252	1.63736	0.610739	0.711371	0.000156473
cci:CC1G_00056	44.2149	43.8542	44.0346	0.255066	88.3735	126.569	107.471	27.0081	2.44061	0.409734	1.28724	0.00646559
cci:CC1G_00057	1478.04	1829.92	1653.98	248.813	1869.98	2636.25	2253.12	541.83	1.36224	0.734086	0.44598	0.0691743
cci:CC1G_00058	4936.28	6334.94	5635.61	989.001	21524.3	18052.3	19788.3	2455.03	3.51129	0.284795	1.812	3.49563e-21
cci:CC1G_00061	470.573	510.304	490.438	28.0936	427.728	452.031	439.88	17.1851	0.896911	1.11494	-0.156963	0.604397
cci:CC1G_00062	31.5821	31.894	31.738	0.220532	24.7446	50.6275	37.686	18.302	1.18741	0.842169	0.247818	0.796326
cci:CC1G_00063	341.087	295.019	318.053	32.5745	1300.86	987.236	1144.05	221.764	3.59703	0.278007	1.84681	2.57063e-10
cci:CC1G_00064	72.6388	27.9072	50.273	31.63	10.6048	7.2325	8.91866	2.38459	0.177405	5.63683	-2.49489	0.000775627
cci:CC1G_00065	5356.32	5633.27	5494.8	195.833	912.015	925.76	918.888	9.71938	0.167229	5.97984	-2.58011	2.4975e-36
cci:CC1G_00066	2573.94	2914.31	2744.13	240.679	3520.8	3547.54	3534.17	18.9082	1.2879	0.776455	0.365025	0.0563482
cci:CC1G_00067	4532.03	5095.06	4813.55	398.124	4362.12	4574.56	4468.34	150.217	0.928284	1.07726	-0.107362	0.572259
cci:CC1G_00068	63.1642	75.7482	69.4562	8.89823	813.037	650.925	731.981	114.63	10.5387	0.094888	3.39763	1.81192e-20
cci:CC1G_00069	9.47463	7.97349	8.72406	1.06146	1937.15	1869.6	1903.37	47.7625	218.175	0.00458347	7.76934	1.51851e-62
cci:CC1G_00070	6073.24	4520.97	5297.1	1097.62	3397.08	4339.5	3868.29	666.393	0.730265	1.36937	-0.453508	0.0359327
cci:CC1G_00071	2217.06	2380.09	2298.58	115.276	2955.21	3699.42	3327.32	526.238	1.44756	0.690819	0.53362	0.0148421
cci:CC1G_00072	4326.75	4353.53	4340.14	18.9367	5560.46	4979.58	5270.02	410.748	1.21425	0.823552	0.280068	0.138539
cci:CC1G_00073	1515.94	1694.37	1605.15	126.167	1912.4	2325.25	2118.83	291.926	1.32001	0.757568	0.400553	0.0713572
cci:CC1G_00074	2103.37	2782.75	2443.06	480.395	3623.31	4238.25	3930.78	434.822	1.60896	0.62152	0.686127	0.00168754
cci:CC1G_00075	1721.22	1762.14	1741.68	28.9333	11301.2	10975.3	11138.3	230.437	6.39511	0.156369	2.67697	5.39449e-41
cci:CC1G_00076	1376.98	1514.96	1445.97	97.5697	4316.16	4455.22	4385.69	98.3284	3.03304	0.329702	1.60077	9.65548e-13
cci:CC1G_00077	14739.4	11202.8	12971.1	2500.76	26731.2	25964.7	26348	542.031	2.03129	0.492299	1.02239	4.87444e-08
cci:CC1G_00078	1241.18	1471.11	1356.14	162.587	1940.68	1583.92	1762.3	252.271	1.29949	0.76953	0.37795	0.125721
cci:CC1G_00079	5981.65	6697.73	6339.69	506.349	13369.1	13716.4	13542.8	245.571	2.13619	0.468123	1.09504	6.4762e-09
cci:CC1G_00080	2820.28	4134.26	3477.27	929.121	4931.24	5941.5	5436.37	714.359	1.5634	0.63963	0.644689	0.00293546
cci:CC1G_00081	15352.1	14994.2	15173.1	253.075	16532.9	13853.9	15193.4	1894.38	1.00134	0.998665	0.00192718	0.992465
cci:CC1G_00082	3767.74	3556.18	3661.96	149.6	4828.73	4245.48	4537.1	412.421	1.23898	0.807114	0.309155	0.103557
cci:CC1G_00083	2059.15	2017.29	2038.22	29.5986	1332.67	1309.08	1320.88	16.6808	0.648054	1.54308	-0.625815	0.00515527
cci:CC1G_00084	1654.9	1650.51	1652.71	3.10321	4669.66	4563.71	4616.68	74.9175	2.79341	0.357986	1.48203	2.90656e-14
cci:CC1G_00085	56.8478	47.841	52.3444	6.36878	2849.16	2676.03	2762.59	122.427	52.7773	0.0189475	5.72185	3.36254e-64
cci:CC1G_00086	4077.25	3013.98	3545.61	751.844	6529.04	6357.37	6443.2	121.388	1.81723	0.550288	0.861742	7.26274e-05
cci:CC1G_00087	34822.4	23605.5	29214	7931.54	34981.8	32828.3	33905.1	1522.72	1.16058	0.861641	0.214842	0.246295
cci:CC1G_00089	6054.29	5740.92	5897.6	221.588	1459.93	1406.72	1433.33	37.6247	0.243035	4.11463	-2.04076	1.00876e-24
cci:CC1G_00090	2434.98	2718.96	2576.97	200.805	2541.62	2542.22	2541.92	0.425195	0.9864	1.01379	-0.0197554	0.932688
cci:CC1G_00091	3278.22	3779.44	3528.83	354.412	2205.8	2050.41	2128.11	109.877	0.603064	1.6582	-0.729618	0.000891713
cci:CC1G_00092	3761.43	4708.35	4234.89	669.574	6507.83	6708.14	6607.99	141.646	1.56037	0.640874	0.641887	0.000680328
cci:CC1G_00093	1127.48	1064.46	1095.97	44.5614	1106.44	1157.2	1131.82	35.8952	1.03271	0.968328	0.0464327	0.861047
cci:CC1G_00094	1787.55	2667.13	2227.34	621.962	1721.52	2321.63	2021.57	424.346	0.907618	1.10178	-0.139842	0.572242
cci:CC1G_00095	5375.27	5840.58	5607.93	329.025	12174.3	13130.6	12652.5	676.183	2.25618	0.443228	1.17388	5.46447e-10
cci:CC1G_00096	12727.6	13662.6	13195.1	661.143	10085.2	12183.1	11134.2	1483.48	0.843812	1.1851	-0.245007	0.188657
cci:CC1G_00097	6821.73	7020.66	6921.2	140.664	9106.01	9217.82	9161.92	79.0643	1.32375	0.755431	0.404628	0.0308024
cci:CC1G_00098	5946.91	6291.09	6119	243.371	968.574	882.365	925.47	60.9588	0.151245	6.61178	-2.72504	4.93193e-40
cci:CC1G_00099	2210.75	2918.3	2564.52	500.315	5026.69	5301.42	5164.06	194.268	2.01365	0.49661	1.00981	3.86862e-06
cci:CC1G_00100	3366.65	4616.65	3991.65	883.885	6126.05	8241.44	7183.74	1495.8	1.79969	0.555651	0.84775	9.08508e-05
cci:CC1G_00101	21617.9	20946.4	21282.2	474.876	20810.2	20742.8	20776.5	47.6494	0.976241	1.02434	-0.0346913	0.852014
cci:CC1G_00102	344.245	394.688	369.466	35.6687	275.725	321.846	298.786	32.6124	0.808696	1.23656	-0.306331	0.355733
cci:CC1G_00103	1174.85	1092.37	1133.61	58.3259	1728.59	1920.23	1824.41	135.512	1.60938	0.621359	0.686502	0.00594311
cci:CC1G_00104	3350.86	3827.28	3589.07	336.877	15320.4	15766.9	15543.6	315.664	4.33083	0.230903	2.11464	1.40551e-27
cci:CC1G_00105	764.287	717.614	740.951	33.0023	275.725	180.813	228.269	67.1136	0.308076	3.24595	-1.69864	1.09297e-07
cci:CC1G_00106	735.863	1020.61	878.235	201.345	1877.05	1949.16	1913.11	50.9861	2.17835	0.459062	1.12324	8.15779e-06
cci:CC1G_00107	2213.9	2742.88	2478.39	374.043	5995.26	6679.21	6337.24	483.629	2.55699	0.391084	1.35445	7.14206e-10
cci:CC1G_00108	2419.19	2615.31	2517.25	138.676	4263.14	4563.71	4413.42	212.534	1.75327	0.570362	0.810051	2.34942e-05
cci:CC1G_00109	1452.78	1538.88	1495.83	60.8875	5571.07	5435.22	5503.15	96.0555	3.67899	0.271814	1.87931	2.10007e-21
cci:CC1G_00110	3177.16	3679.77	3428.46	355.398	3174.38	3265.47	3219.93	64.4153	0.939175	1.06476	-0.0905346	0.638789
cci:CC1G_00111	2406.56	2906.34	2656.45	353.4	1205.42	1782.81	1494.11	408.281	0.562448	1.77794	-0.830208	0.00075624
cci:CC1G_00112	1705.43	2001.35	1853.39	209.243	424.193	549.67	486.932	88.7257	0.262725	3.80626	-1.92838	1.66731e-13
cci:CC1G_00113	795.869	1036.55	916.212	170.19	1322.07	1594.77	1458.42	192.827	1.59179	0.628223	0.670651	0.00756914
cci:CC1G_00114	903.248	1024.59	963.921	85.8046	1332.67	1605.62	1469.14	192.999	1.52413	0.656111	0.607989	0.0153504
cci:CC1G_00118	3628.78	3440.56	3534.67	133.092	7091.09	6657.52	6874.3	306.584	1.94482	0.514186	0.959637	4.4597e-07
cci:CC1G_00119	1443.3	1403.33	1423.32	28.2608	1505.89	1363.33	1434.61	100.804	1.00793	0.992132	0.0113959	0.965198
cci:CC1G_00120	22303.3	18402.8	20353.1	2758.04	17614.6	18319.9	17967.3	498.731	0.88278	1.13278	-0.179874	0.332402
cci:CC1G_00121	9433.57	8336.29	8884.93	775.897	820.106	1236.76	1028.43	294.617	0.11575	8.6393	-3.11091	1.30862e-39
cci:CC1G_00122	29118.7	19981.6	24550.1	6460.92	1191.28	1381.41	1286.34	134.444	0.0523965	19.0852	-4.25439	5.26012e-67
cci:CC1G_00123	8501.9	9332.97	8917.44	587.658	13043.9	13213.8	13128.9	120.099	1.47227	0.679224	0.55804	0.0028257
cci:CC1G_00124	7766.04	12522.4	10144.2	3363.24	10099.3	12928.1	11513.7	2000.24	1.135	0.881054	0.182697	0.392252
cci:CC1G_00125	2359.18	2188.72	2273.95	120.532	3747.04	2871.3	3309.17	619.238	1.45525	0.687167	0.541267	0.0135294
cci:CC1G_00126	1064.32	1343.53	1203.93	197.436	1990.17	1818.97	1904.57	121.055	1.58197	0.632123	0.661722	0.00775989
cci:CC1G_00127	1070.63	992.7	1031.67	55.107	2598.18	2618.17	2608.17	14.1305	2.52812	0.395551	1.33806	3.43106e-09
cci:CC1G_00128	751.654	1076.42	914.038	229.646	70.6988	65.0925	67.8957	3.96426	0.074281	13.4624	-3.75086	1.78969e-24
cci:CC1G_00129	2491.83	3133.58	2812.71	453.79	5429.67	6100.61	5765.14	474.43	2.04968	0.487881	1.0354	2.11074e-06
cci:CC1G_00130	2049.68	2675.11	2362.39	442.245	4832.26	5098.91	4965.59	188.549	2.10193	0.475753	1.07172	1.0097e-06
cci:CC1G_00131	33631.8	37910	35770.9	3025.15	22750.9	21983.2	22367	542.843	0.625286	1.59927	-0.677411	0.000270375
cci:CC1G_00134	1121.16	1092.37	1106.77	20.3617	3944.99	3706.66	3825.83	168.53	3.45676	0.289288	1.78942	3.46792e-15
cci:CC1G_00135	543.212	518.277	530.745	17.6317	1650.82	2039.57	1845.19	274.886	3.47661	0.287637	1.79768	4.66548e-12
cci:CC1G_00136	966.412	841.204	903.808	88.5358	919.085	817.273	868.179	71.992	0.960579	1.04104	-0.0580241	0.841165
cci:CC1G_00137	2902.39	3492.39	3197.39	417.19	3032.98	3052.12	3042.55	13.5311	0.951571	1.05089	-0.071616	0.746163
cci:CC1G_00138	15475.2	18853.3	17164.3	2388.68	11665.3	12071	11868.2	286.9	0.691446	1.44624	-0.532311	0.00430179
cci:CC1G_00139	4740.47	5900.39	5320.43	820.182	5450.88	6324.82	5887.85	617.971	1.10665	0.903628	0.146199	0.437323
cci:CC1G_00143	1408.56	1451.18	1429.87	30.1329	834.246	1027.02	930.631	136.308	0.65085	1.53645	-0.619602	0.0139369
cci:CC1G_00145	17240.7	19674.6	18457.6	1721.05	13853.4	13094.4	13473.9	536.688	0.729993	1.36988	-0.454046	0.0147296
cci:CC1G_00146	21599	26619.5	24109.3	3550.04	41323.5	45242.9	43283.2	2771.47	1.79529	0.557012	0.84422	5.87558e-06
cci:CC1G_00147	4500.45	4552.87	4526.66	37.0639	3184.98	3565.62	3375.3	269.154	0.74565	1.34111	-0.423429	0.0259292
cci:CC1G_00148	6310.1	7802.06	7056.08	1054.98	8342.46	11123.6	9733.02	1966.55	1.37938	0.724963	0.464021	0.030539
cci:CC1G_00149	27795.4	30953.1	29374.3	2232.83	66676.1	80259.1	73467.6	9604.63	2.50109	0.399826	1.32256	1.9723e-12
cci:CC1G_00150	3003.46	2998.03	3000.75	3.83509	1389.23	1095.72	1242.48	207.542	0.414056	2.41513	-1.2721	1.48307e-08
cci:CC1G_00151	10273.7	11111.1	10692.4	592.137	2633.53	3251.01	2942.27	436.623	0.275175	3.63405	-1.86158	6.77899e-22
cci:CC1G_00152	2684.48	1339.55	2012.01	951.01	272.19	195.278	233.734	54.3857	0.116169	8.60813	-3.1057	1.80059e-19
cci:CC1G_00153	3552.99	5111.01	4332	1101.69	2432.04	2976.17	2704.11	384.761	0.624217	1.60201	-0.67988	0.00184387
cci:CC1G_00154	1244.33	1957.49	1600.91	504.279	1707.38	2082.96	1895.17	265.578	1.1838	0.844734	0.243431	0.32175
cci:CC1G_00155	2864.5	3289.07	3076.78	300.216	501.962	509.891	505.927	5.60712	0.164434	6.08148	-2.60442	1.59692e-27
cci:CC1G_00156	64310.6	73427.9	68869.3	6446.89	98819.3	104025	101422	3681.04	1.47268	0.679036	0.558441	0.00257164
cci:CC1G_00157	189.493	259.139	224.316	49.2471	3598.57	3536.69	3567.63	43.7538	15.9045	0.0628752	3.99137	9.69992e-53
cci:CC1G_00158	6916.48	7196.08	7056.28	197.706	61553.9	50902.3	56228.1	7531.81	7.96853	0.125494	2.99431	7.18892e-51
cci:CC1G_00159	1493.83	1562.8	1528.32	48.7703	3336.98	3308.87	3322.93	19.8806	2.17424	0.459932	1.12051	4.69247e-07
cci:CC1G_00160	3407.71	3492.39	3450.05	59.8793	8823.21	8530.74	8676.97	206.814	2.51503	0.39761	1.33058	3.27141e-12
cci:CC1G_00163	735.863	809.31	772.586	51.9347	926.155	1012.55	969.352	61.0909	1.25469	0.797013	0.327325	0.240872
cci:CC1G_00164	3511.93	3117.64	3314.78	278.807	9629.18	9525.2	9577.19	73.5223	2.88924	0.346112	1.53069	1.47436e-15
cci:CC1G_00165	5128.93	6143.58	5636.25	717.462	7713.24	9156.35	8434.79	1020.43	1.49652	0.668215	0.581616	0.00197299
cci:CC1G_00166	1503.31	1790.05	1646.68	202.757	2131.57	2267.39	2199.48	96.0389	1.33571	0.748667	0.417603	0.0596189
cci:CC1G_00167	836.926	837.217	837.071	0.205988	1141.79	1352.48	1247.13	148.981	1.48988	0.671197	0.575192	0.0232909
cci:CC1G_00168	2362.34	2252.51	2307.43	77.6607	3803.6	3504.15	3653.87	211.743	1.58353	0.631502	0.663141	0.00246172
cci:CC1G_00171	1354.87	1837.89	1596.38	341.546	2202.27	2003.4	2102.84	140.619	1.31725	0.759156	0.397531	0.105517
cci:CC1G_00172	13592.9	15536.4	14564.6	1374.2	43773.2	42114.9	42944	1172.61	2.94851	0.339154	1.55999	1.81273e-16
cci:CC1G_00173	6063.76	7810.04	6936.9	1234.8	4772.17	5898.1	5335.14	796.155	0.769095	1.30023	-0.378766	0.0787415
cci:CC1G_00174	211.6	231.231	221.416	13.8814	113.118	144.65	128.884	22.2964	0.582091	1.71794	-0.780683	0.0367684
cci:CC1G_00176	7260.72	8922.34	8091.53	1174.94	13178.3	16128.5	14653.4	2086.12	1.81095	0.552196	0.856748	4.93057e-06
cci:CC1G_00177	4961.55	5681.11	5321.33	508.811	7087.56	7970.22	7528.89	624.134	1.41485	0.706789	0.500649	0.00777868
cci:CC1G_00178	9127.23	10756.2	9941.73	1151.89	12934.4	14967.7	13951	1437.77	1.40328	0.712618	0.4888	0.00880298
cci:CC1G_00179	7121.76	6705.71	6913.74	294.195	6967.37	6209.1	6588.24	536.176	0.95292	1.04941	-0.0695732	0.711706
cci:CC1G_00180	3120.31	3970.8	3545.56	601.386	4294.95	4900.02	4597.49	427.846	1.29669	0.771194	0.374834	0.0836096
cci:CC1G_00181	12557	14495.8	13526.4	1370.92	4902.96	5337.59	5120.27	307.324	0.378539	2.64174	-1.40149	1.72082e-13
cci:CC1G_00182	5571.08	5908.36	5739.72	238.491	6942.62	8823.65	7883.14	1330.09	1.37344	0.728101	0.45779	0.0148364
cci:CC1G_00183	893.773	885.058	889.416	6.16279	318.145	379.706	348.926	43.5306	0.392309	2.54901	-1.34994	3.21567e-06
cci:CC1G_00184	521.105	462.463	491.784	41.4661	1056.95	766.645	911.796	205.275	1.85406	0.539357	0.890688	0.00323316
cci:CC1G_00185	3025.56	4170.14	3597.85	809.335	6228.57	5616.04	5922.3	433.124	1.64607	0.607509	0.719023	0.000907344
cci:CC1G_00186	4911.02	5051.21	4981.11	99.131	7172.4	6758.77	6965.58	292.476	1.3984	0.715103	0.483776	0.010221
cci:CC1G_00187	1879.13	2037.23	1958.18	111.789	2492.13	2914.7	2703.42	298.798	1.38057	0.724336	0.465269	0.0346546
cci:CC1G_00189	6591.18	6928.97	6760.07	238.848	12520.8	12335	12427.9	131.332	1.83843	0.543944	0.878471	2.96878e-06
cci:CC1G_00190	28430.2	30853.4	29641.8	1713.48	25416.2	24218	24817.1	847.254	0.837234	1.19441	-0.256298	0.166782
cci:CC1G_00191	1888.61	2296.37	2092.49	288.328	8239.95	7019.14	7629.55	863.24	3.64616	0.274261	1.86638	9.60412e-22
cci:CC1G_00192	1920.19	1770.12	1845.15	106.12	3510.2	3171.45	3340.82	239.529	1.81059	0.552305	0.856463	0.000102563
cci:CC1G_00193	3742.48	3348.87	3545.67	278.325	4043.97	4003.19	4023.58	28.8383	1.13479	0.881223	0.182421	0.338836
cci:CC1G_00194	476.89	502.33	489.61	17.9891	1937.15	1927.46	1932.3	6.84925	3.94662	0.253381	1.98062	3.86993e-14
cci:CC1G_00195	1020.1	462.463	741.282	394.31	904.945	958.306	931.626	37.7322	1.25678	0.795687	0.329728	0.303413
cci:CC1G_00196	6013.23	8156.88	7085.06	1515.79	15341.6	16504.6	15923.1	822.31	2.24742	0.444954	1.16827	5.92949e-10
cci:CC1G_00197	3391.92	3006.01	3198.96	272.88	8653.54	9666.24	9159.89	716.088	2.86339	0.349236	1.51773	2.60592e-15
cci:CC1G_00199	4247.79	4959.51	4603.65	503.263	4104.07	4419.06	4261.56	222.732	0.925692	1.08027	-0.111396	0.558606
cci:CC1G_00200	2949.77	2970.13	2959.95	14.3958	381.774	354.393	368.083	19.3614	0.124355	8.04152	-3.00747	3.33237e-34
cci:CC1G_00201	11082.2	10002.7	10542.5	763.258	32595.7	36947.2	34771.5	3077	3.29823	0.303193	1.72169	1.64492e-19
cci:CC1G_00202	3849.86	5318.32	4584.09	1038.36	2849.16	2647.1	2748.13	142.883	0.599493	1.66808	-0.738185	0.000717863
cci:CC1G_00203	4702.57	5417.99	5060.28	505.875	8770.19	9076.79	8923.49	216.799	1.76344	0.567074	0.81839	1.42749e-05
cci:CC1G_00206	59472.2	59653.7	59563	128.304	37657.7	39739	38698.4	1471.66	0.649705	1.53916	-0.622144	0.000799821
cci:CC1G_00207	8656.65	9157.56	8907.11	354.193	4503.52	4950.65	4727.08	316.17	0.530709	1.88427	-0.914007	1.3259e-06
cci:CC1G_00208	3451.92	3105.68	3278.8	244.834	3715.22	3677.73	3696.48	26.5141	1.12739	0.887007	0.172983	0.365831
cci:CC1G_00209	9120.91	7750.24	8435.57	969.212	4065.18	4205.7	4135.44	99.3604	0.490238	2.03982	-1.02844	5.81801e-08
cci:CC1G_00210	3739.32	4174.12	3956.72	307.453	7812.22	7767.71	7789.96	31.4763	1.96879	0.507926	0.977311	2.56595e-07
cci:CC1G_00211	4102.51	5601.38	4851.95	1059.86	8275.3	8288.45	8281.87	9.29746	1.70692	0.585851	0.771393	4.3087e-05
cci:CC1G_00212	1557	1467.12	1512.06	63.5508	463.077	390.555	426.816	51.281	0.282275	3.54265	-1.82483	4.81009e-12
cci:CC1G_00215	7570.23	9081.81	8326.02	1068.85	8176.32	8816.42	8496.37	452.619	1.02046	0.97995	0.0292196	0.876221
cci:CC1G_00216	2482.35	3356.84	2919.6	618.357	11750.1	12490.5	12120.3	523.531	4.15137	0.240884	2.05359	4.65233e-26
cci:CC1G_00217	195.809	211.298	203.553	10.9521	10555.3	8881.51	9718.42	1183.57	47.7439	0.0209451	5.57724	3.57712e-116
cci:CC1G_00218	11224.3	9424.67	10324.5	1272.51	2103.29	2285.47	2194.38	128.821	0.212542	4.70496	-2.23418	5.24795e-30
cci:CC1G_00220	3395.08	4090.4	3742.74	491.67	5203.43	5601.57	5402.5	281.526	1.44346	0.692779	0.529534	0.00518003
cci:CC1G_00221	5337.37	5948.23	5642.8	431.938	7844.03	8306.53	8075.28	327.032	1.43108	0.698774	0.517101	0.00593398
cci:CC1G_00222	1793.86	1802.01	1797.94	5.76049	2386.09	2686.87	2536.48	212.69	1.41077	0.708831	0.496486	0.0246516
cci:CC1G_00223	3192.95	3141.56	3167.25	36.3406	3312.24	4071.9	3692.07	537.159	1.1657	0.857853	0.221197	0.246951
cci:CC1G_00225	855.875	980.74	918.307	88.2928	448.938	383.323	416.13	46.3968	0.453149	2.20678	-1.14194	6.8423e-05
cci:CC1G_00228	84627.4	82752.9	83690.1	1325.46	7766.27	8136.56	7951.42	261.84	0.0950102	10.5252	-3.39577	7.67072e-63
cci:CC1G_00229	13330.8	13120.4	13225.6	148.788	32005.4	35735.8	33870.6	2637.81	2.56099	0.390474	1.3567	6.31918e-13
cci:CC1G_00230	3278.22	3029.93	3154.07	175.57	5655.91	6205.49	5930.7	388.612	1.88033	0.531822	0.910985	1.74076e-06
cci:CC1G_00231	14745.7	14172.9	14459.3	405.027	15907.2	17933	16920.1	1432.42	1.17019	0.854562	0.226743	0.222721
cci:CC1G_00232	1598.05	2527.6	2062.83	657.287	8066.74	11478	9772.36	2412.11	4.73736	0.211088	2.24408	3.08491e-19
cci:CC1G_00233	1563.31	1530.91	1547.11	22.9123	837.781	943.841	890.811	74.996	0.57579	1.73675	-0.796386	0.00153796
cci:CC1G_00234	3793.01	4074.46	3933.73	199.012	1152.39	1479.05	1315.72	230.98	0.334471	2.9898	-1.58005	2.19441e-12
cci:CC1G_00235	2580.26	2906.34	2743.3	230.574	4676.73	5536.48	5106.6	607.937	1.86148	0.537206	0.896453	2.72507e-06
cci:CC1G_00236	2352.87	2320.29	2336.58	23.0371	6122.52	5833.01	5977.77	204.712	2.55834	0.390878	1.35521	2.02677e-12
cci:CC1G_00237	1569.63	1750.18	1659.91	127.669	3354.66	3334.18	3344.42	14.4789	2.01483	0.496321	1.01065	4.91223e-06
cci:CC1G_00238	65122.3	65916.9	65519.6	561.861	69878.7	71598.1	70738.4	1215.82	1.07965	0.926223	0.110568	0.549627
cci:CC1G_00241	1086.42	1144.2	1115.31	40.8512	4287.88	3930.86	4109.37	252.451	3.68451	0.271406	1.88147	1.30695e-16
cci:CC1G_00242	2119.16	2730.92	2425.04	432.582	9717.55	7811.1	8764.33	1348.07	3.6141	0.276694	1.85363	6.97893e-17
cci:CC1G_00243	70115.4	77123.6	73619.5	4955.55	7702.64	7554.35	7628.49	104.857	0.103621	9.6506	-3.27062	4.97381e-59
cci:CC1G_00244	4670.99	5059.18	4865.09	274.492	2615.86	3059.35	2837.6	313.596	0.583258	1.71451	-0.777793	4.6364e-05
cci:CC1G_00245	6111.14	5665.17	5888.15	315.347	4885.29	5098.91	4992.1	151.055	0.847821	1.17949	-0.238168	0.206368
cci:CC1G_00248	1162.22	1223.93	1193.08	43.6357	1261.97	1413.95	1337.96	107.466	1.12144	0.89171	0.165353	0.51314
cci:CC1G_00249	549.528	697.681	623.605	104.759	717.593	795.575	756.584	55.1416	1.21324	0.824237	0.278869	0.322452
cci:CC1G_00250	8416.63	8236.62	8326.62	127.286	6012.94	6527.33	6270.13	363.734	0.753022	1.32798	-0.409235	0.0291792
cci:CC1G_00255	770.603	829.243	799.923	41.4649	286.33	350.776	318.553	45.5702	0.39823	2.51111	-1.32833	5.5061e-06
cci:CC1G_00256	1841.24	1929.59	1885.41	62.4724	197.957	249.521	223.739	36.4617	0.118669	8.42683	-3.07499	9.83082e-28
cci:CC1G_00257	2254.96	2679.09	2467.03	299.907	2322.46	2744.73	2533.6	298.595	1.02698	0.973726	0.0384121	0.862913
cci:CC1G_00258	12980.2	14149	13564.6	826.412	8437.91	9546.9	8992.4	784.179	0.662932	1.50845	-0.593068	0.00151218
cci:CC1G_00259	13258.2	13554.9	13406.6	209.852	6917.88	7160.18	7039.03	171.329	0.525044	1.9046	-0.92949	7.68548e-07
cci:CC1G_00260	14714.1	19885.9	17300	3657.01	8349.53	9554.13	8951.83	851.783	0.517447	1.93256	-0.950517	4.10104e-07
cci:CC1G_00261	2769.75	3301.03	3035.39	375.669	4758.03	4932.57	4845.3	123.415	1.59627	0.626461	0.674704	0.000395789
cci:CC1G_00262	2902.39	3930.93	3416.66	727.286	15154.3	15944	15549.2	558.441	4.55098	0.219733	2.18618	3.23115e-29
cci:CC1G_00263	5444.75	5900.39	5672.57	322.181	5924.56	6671.98	6298.27	528.506	1.1103	0.900655	0.150954	0.422565
cci:CC1G_00264	6698.56	6833.28	6765.92	95.2626	12782.3	13311.4	13046.9	374.109	1.92832	0.518585	0.947346	4.77879e-07
cci:CC1G_00265	6572.23	7499.07	7035.65	655.373	11407.3	8809.19	10108.2	1837.11	1.43671	0.696033	0.522773	0.00525972
cci:CC1G_00266	290.555	454.489	372.522	115.919	1109.97	1066.79	1088.38	30.5312	2.92166	0.342271	1.54679	4.93431e-07
cci:CC1G_00267	2659.21	3197.37	2928.29	380.536	3333.45	3413.74	3373.6	56.7742	1.15207	0.868003	0.204228	0.28529
cci:CC1G_00268	8880.89	11701.1	10291	1994.19	11605.2	12595.4	12100.3	700.169	1.17582	0.850474	0.233661	0.209857
cci:CC1G_00269	660.066	538.211	599.138	86.1645	11039.6	13018.5	12029.1	1399.28	20.0773	0.0498076	4.32749	1.066e-85
cci:CC1G_00270	13242.4	14691.2	13966.8	1024.45	17812.6	21686.7	19749.6	2739.39	1.41404	0.707192	0.499826	0.00724192
cci:CC1G_00271	16681.7	17768.9	17225.3	768.815	13089.9	17741.3	15415.6	3289.06	0.89494	1.11739	-0.160137	0.389029
cci:CC1G_00272	47543.7	50735.3	49139.5	2256.84	43614.1	50786.6	47200.4	5071.74	0.960538	1.04108	-0.0580856	0.753596
cci:CC1G_00273	4254.11	3229.27	3741.69	724.674	4150.02	4419.06	4284.54	190.238	1.14508	0.8733	0.195451	0.368948
cci:CC1G_00274	15314.2	13108.4	14211.3	1559.69	14238.7	14555.4	14397.1	223.916	1.01307	0.987096	0.0187382	0.92087
cci:CC1G_00275	1146.43	916.952	1031.69	162.266	537.311	571.368	554.339	24.0816	0.537311	1.86112	-0.89617	0.0013522
cci:CC1G_00276	2397.08	2810.66	2603.87	292.442	2340.13	2657.94	2499.04	224.728	0.95974	1.04195	-0.0592841	0.791211
cci:CC1G_00277	20544.2	22042.7	21293.4	1059.65	35961	33880.7	34920.8	1471	1.63998	0.609764	0.713678	0.00012551
cci:CC1G_00278	8037.64	8025.32	8031.48	8.71287	8416.7	8067.86	8242.28	246.667	1.02625	0.974425	0.0373763	0.842799
cci:CC1G_00279	16684.8	16740.4	16712.6	39.265	12273.3	11955.3	12114.3	224.854	0.724862	1.37957	-0.464222	0.0127056
cci:CC1G_00280	4724.68	4947.55	4836.12	157.594	5885.68	6285.04	6085.36	282.395	1.25832	0.794713	0.331493	0.078698
cci:CC1G_00282	5766.89	5701.05	5733.97	46.5578	4591.89	4748.14	4670.01	110.484	0.814447	1.22783	-0.296108	0.116672
cci:CC1G_00283	11840.1	10800.1	11320.1	735.413	12068.3	12157.8	12113.1	63.3176	1.07005	0.934538	0.0976753	0.600876
cci:CC1G_00284	2374.97	2041.21	2208.09	236.003	4719.15	4184	4451.57	378.405	2.01603	0.496025	1.01151	1.49052e-07
cci:CC1G_00285	2106.53	2053.17	2079.85	37.7249	1350.35	1359.71	1355.03	6.62037	0.651503	1.53491	-0.618156	0.00568291
cci:CC1G_00286	1222.23	1168.12	1195.17	38.2617	1184.21	1395.87	1290.04	149.671	1.07938	0.926462	0.110196	0.665425
cci:CC1G_00287	9427.26	8324.33	8875.79	779.888	5016.08	5084.45	5050.27	48.3424	0.568993	1.75749	-0.813517	1.60415e-05
cci:CC1G_00288	1294.87	901.005	1097.94	278.502	438.333	260.37	349.351	125.839	0.318189	3.14278	-1.65204	4.63463e-07
cci:CC1G_00289	18699.8	23111.2	20905.5	3119.34	10346.8	10537.8	10442.3	135.044	0.499499	2.00201	-1.00145	9.38001e-08
cci:CC1G_00291	7349.15	7375.48	7362.32	18.6168	38721.7	39286.9	39004.3	399.656	5.29784	0.188756	2.4054	6.35243e-35
cci:CC1G_00292	10715.8	11330.3	11023.1	434.538	20142.1	21299.7	20720.9	818.561	1.87978	0.531978	0.910561	1.15557e-06
cci:CC1G_00293	13836.1	12267.2	13051.7	1109.38	5652.37	5775.15	5713.76	86.8192	0.43778	2.28425	-1.19172	2.98901e-10
cci:CC1G_00294	1594.9	1542.87	1568.88	36.7871	3273.36	3807.91	3540.63	377.988	2.25679	0.443108	1.17427	1.2923e-07
cci:CC1G_00295	4914.17	5593.41	5253.79	480.289	6172.01	7731.54	6951.78	1102.76	1.32319	0.755748	0.404023	0.0317606
cci:CC1G_00296	2157.06	1941.55	2049.3	152.39	8586.37	8252.28	8419.33	236.236	4.10839	0.243404	2.03857	2.01857e-25
cci:CC1G_00297	7364.94	7909.71	7637.33	385.204	15560.8	18623.7	17092.3	2165.78	2.23799	0.44683	1.1622	7.08158e-10
cci:CC1G_00298	315.821	601.999	458.91	202.358	144.933	256.754	200.843	79.0695	0.437653	2.28492	-1.19214	0.00174423
cci:CC1G_00299	2292.86	2160.82	2226.84	93.3687	2053.8	2252.92	2153.36	140.801	0.967004	1.03412	-0.0484057	0.829144
cci:CC1G_00300	31206.3	28967.7	30087	1582.91	10452.8	10537.8	10495.3	60.0564	0.348831	2.86671	-1.5194	1.09415e-15
cci:CC1G_00301	1898.08	2053.17	1975.63	109.666	23224.6	21495	22359.8	1222.99	11.3178	0.0883564	3.50052	3.37888e-65
cci:CC1G_00302	1743.33	1606.66	1675	96.6422	1007.46	687.088	847.273	226.536	0.505836	1.97693	-0.983258	9.69232e-05
cci:CC1G_00303	20847.3	19080.6	19964	1249.3	25709.6	26677.1	26193.4	684.092	1.31203	0.762176	0.391803	0.0348171
cci:CC1G_00304	16359.5	16254	16306.7	74.6411	18788.2	20287.2	19537.7	1059.92	1.19814	0.83463	0.260791	0.160385
cci:CC1G_00305	11309.5	10596.8	10953.2	504.008	7246.63	10375	8810.83	2212.11	0.804409	1.24315	-0.313998	0.0926731
cci:CC1G_00306	8662.97	7032.62	7847.8	1152.83	1056.95	1030.63	1043.79	18.6083	0.133004	7.51856	-2.91046	2.10051e-35
cci:CC1G_00308	3035.04	3488.4	3261.72	320.577	3481.92	3771.75	3626.83	204.942	1.11194	0.89933	0.153077	0.422344
cci:CC1G_00309	2633.95	3380.76	3007.35	528.078	1360.95	1891.3	1626.13	375.012	0.540716	1.8494	-0.887056	6.23042e-05
cci:CC1G_00311	38334.3	38085.4	38209.9	176.038	39746.9	41337.4	40542.1	1124.64	1.06104	0.942473	0.0854761	0.644221
cci:CC1G_00312	1853.87	2475.77	2164.82	439.75	4036.9	3395.66	3716.28	453.428	1.71667	0.582523	0.779613	0.000375898
cci:CC1G_00315	4020.4	4090.4	4055.4	49.4986	10389.2	10411.2	10400.2	15.5512	2.56453	0.389935	1.35869	1.01673e-12
cci:CC1G_00316	1335.92	1000.67	1168.3	237.057	3291.03	3601.79	3446.41	219.737	2.94994	0.33899	1.56069	4.81731e-12
cci:CC1G_00317	30410.4	34493.3	32451.9	2887.07	16957.1	19361.4	18159.3	1700.09	0.559575	1.78707	-0.837596	7.11219e-06
cci:CC1G_00318	2873.97	2276.43	2575.2	422.523	4560.07	5131.46	4845.77	404.03	1.8817	0.531433	0.91204	3.02704e-05
cci:CC1G_00319	37538.5	45062.2	41300.3	5320.07	24207.3	25331.8	24769.6	795.182	0.599742	1.66738	-0.737586	7.36377e-05
cci:CC1G_00320	4134.1	4102.36	4118.23	22.4392	2142.17	2625.4	2383.79	341.691	0.578838	1.7276	-0.788769	0.000312337
cci:CC1G_00321	16050	14810.8	15430.4	876.287	2152.78	2817.06	2484.92	469.717	0.161041	6.20962	-2.6345	2.96248e-40
cci:CC1G_00322	5555.29	6366.83	5961.06	573.848	19732	20558.4	20145.2	584.312	3.37947	0.295905	1.7568	4.45369e-20
cci:CC1G_00323	6562.76	6510.36	6536.56	37.0537	18035.3	16620.3	17327.8	1000.54	2.6509	0.37723	1.40648	1.22506e-13
cci:CC1G_00324	9951.52	13574.9	11763.2	2562.1	84453.3	91498.4	87975.8	4981.63	7.47891	0.133709	2.90283	2.13164e-48
cci:CC1G_00325	4266.74	4875.79	4571.27	430.664	3054.19	3355.88	3205.03	213.328	0.701126	1.42628	-0.512254	0.00713969
cci:CC1G_00326	6670.14	6685.77	6677.96	11.0563	6034.14	6780.47	6407.31	527.731	0.959471	1.04224	-0.0596885	0.75176
cci:CC1G_00327	8492.43	4644.56	6568.49	2720.85	4902.96	5753.45	5328.21	601.388	0.811177	1.23278	-0.301912	0.206929
cci:CC1G_00328	37680.6	37646.9	37663.7	23.8631	23514.4	21589	22551.7	1361.47	0.598765	1.6701	-0.739938	7.01796e-05
cci:CC1G_00329	3966.71	4425.29	4196	324.264	3602.11	4133.37	3867.74	375.664	0.921768	1.08487	-0.117524	0.537874
cci:CC1G_00330	1945.46	2140.88	2043.17	138.187	2205.8	2582	2393.9	266.013	1.17166	0.853489	0.228555	0.300444
cci:CC1G_00331	19072.4	19252	19162.2	126.977	33871.8	35392.2	34632	1075.11	1.80731	0.553309	0.853842	4.70249e-06
cci:CC1G_00332	73077.8	81600.7	77339.3	6026.62	134621	146010	140315	8052.93	1.81428	0.551181	0.859401	3.80837e-06
cci:CC1G_00336	7655.5	5848.56	6752.03	1277.7	4485.84	5012.12	4748.98	372.138	0.703341	1.42178	-0.507703	0.0184981
cci:CC1G_00337	4108.83	4261.83	4185.33	108.189	3853.09	4560.09	4206.59	499.929	1.00508	0.994947	0.00730893	0.971588
cci:CC1G_00338	2476.04	2108.99	2292.51	259.542	23991.6	23144	23567.8	599.374	10.2803	0.097273	3.36182	4.45232e-61
cci:CC1G_00340	22006.4	23374.3	22690.4	967.246	23503.8	25161.9	24332.8	1172.42	1.07239	0.932499	0.100826	0.586678
cci:CC1G_00341	6275.36	6909.03	6592.2	448.072	3782.39	4621.57	4201.98	593.391	0.637417	1.56883	-0.649691	0.000591239
cci:CC1G_00342	3458.24	3049.86	3254.05	288.767	1286.72	1041.48	1164.1	173.41	0.357739	2.79534	-1.48302	4.92969e-11
cci:CC1G_00343	2624.47	3887.08	3255.78	892.797	3100.14	3117.21	3108.68	12.0664	0.954819	1.04732	-0.066701	0.764622
cci:CC1G_00344	52877.9	59454.4	56166.1	4650.26	95411.6	89759	92585.3	3997.02	1.64842	0.606642	0.721082	0.000102689
cci:CC1G_00345	11991.7	11980.2	11985.9	8.16519	5493.3	6831.1	6162.2	945.966	0.514119	1.94508	-0.959827	3.48764e-07
cci:CC1G_00346	23550.8	29202.9	26376.8	3996.68	27668	27530.5	27599.3	97.2062	1.04634	0.955709	0.0653571	0.724222
cci:CC1G_00347	3830.91	3480.43	3655.67	247.826	3142.56	3543.93	3343.24	283.806	0.914537	1.09345	-0.128887	0.499442
cci:CC1G_00348	4055.14	4668.48	4361.81	433.697	7175.93	6802.17	6989.05	264.291	1.60233	0.624092	0.680169	0.000317127
cci:CC1G_00349	3053.99	2902.35	2978.17	107.223	5065.57	5453.31	5259.44	274.17	1.766	0.566253	0.820483	1.69061e-05
cci:CC1G_00350	11227.4	11852.6	11540	442.057	46855.6	42227	44541.3	3272.98	3.85973	0.259086	1.9485	2.96524e-24
cci:CC1G_00351	40169.3	46597.1	43383.2	4545.16	40938.2	44772.8	42855.5	2711.5	0.987836	1.01231	-0.0176563	0.924302
cci:CC1G_00352	3783.54	3121.62	3452.58	468.043	7112.3	8393.32	7752.81	905.815	2.24551	0.445333	1.16704	9.2361e-10
cci:CC1G_00353	2987.67	4485.09	3736.38	1058.84	2364.88	2578.39	2471.63	150.975	0.661505	1.51171	-0.596177	0.00646148
cci:CC1G_00354	8615.6	7937.61	8276.6	479.406	7935.94	9073.17	8504.56	804.143	1.02754	0.973196	0.0391972	0.835513
cci:CC1G_00355	10185.2	11553.6	10869.4	967.581	12266.2	10950	11608.1	930.722	1.06796	0.936362	0.0948616	0.610935
cci:CC1G_00356	236.866	239.205	238.035	1.65399	470.147	470.113	470.13	0.0244843	1.97504	0.506318	0.981884	0.0024234
cci:CC1G_00357	11116.9	14324.4	12720.6	2268.03	18289.8	17730.5	18010.1	395.492	1.41582	0.706305	0.501637	0.00706085
cci:CC1G_00358	3312.96	3061.82	3187.39	177.583	3757.64	3905.55	3831.6	104.587	1.20211	0.83187	0.265569	0.16419
cci:CC1G_00359	3657.21	3125.61	3391.41	375.896	5054.97	4592.64	4823.8	326.915	1.42236	0.703057	0.508286	0.00750512
cci:CC1G_00360	2659.21	3651.86	3155.54	701.908	1396.3	1667.09	1531.7	191.477	0.4854	2.06016	-1.04275	2.76447e-06
cci:CC1G_00361	4250.95	4744.23	4497.59	348.801	3651.59	3800.68	3726.14	105.419	0.828474	1.20704	-0.271471	0.153105
cci:CC1G_00362	109663	157556	133609	33866	664470	510882	587676	108603	4.39846	0.227352	2.137	3.96027e-22
cci:CC1G_00363	3890.91	3998.71	3944.81	76.2211	3559.69	4245.48	3902.58	484.928	0.989295	1.01082	-0.0155271	0.937542
cci:CC1G_00364	3597.2	3982.76	3789.98	272.632	7702.64	8114.87	7908.75	291.49	2.08675	0.479213	1.06126	2.3254e-08
cci:CC1G_00365	1465.41	1937.56	1701.48	333.86	2509.81	2350.56	2430.19	112.604	1.42827	0.700146	0.514273	0.0199889
cci:CC1G_00366	112492	118578	115535	4303.13	43631.8	47296.9	45464.4	2591.66	0.393511	2.54122	-1.34552	8.06291e-13
cci:CC1G_00367	5103.67	5617.33	5360.5	363.212	9452.43	9843.43	9647.93	276.479	1.79982	0.555611	0.847853	6.85227e-06
cci:CC1G_00368	13444.5	15241.3	14342.9	1270.55	41521.4	44150.8	42836.1	1859.25	2.98657	0.334832	1.57849	8.2955e-17
cci:CC1G_00369	2899.24	2934.25	2916.74	24.7553	2039.66	2017.87	2028.76	15.4102	0.695559	1.43769	-0.523756	0.0172656
cci:CC1G_00370	186.334	267.112	226.723	57.1184	2584.04	2657.94	2620.99	52.2566	11.5603	0.0865028	3.53111	1.15147e-35
cci:CC1G_00371	1443.3	1865.8	1654.55	298.75	8685.35	9011.7	8848.52	230.761	5.348	0.186986	2.419	3.28035e-34
cci:CC1G_00372	21109.5	22425.5	21767.5	930.537	37894.6	40172.9	39033.7	1611.04	1.79322	0.557657	0.842549	6.17911e-06
cci:CC1G_00373	9449.36	11011.4	10230.4	1104.52	7822.83	7774.94	7798.88	33.8609	0.762326	1.31178	-0.39152	0.0364371
cci:CC1G_00376	6834.37	7690.43	7262.4	605.332	5514.51	5145.92	5330.22	260.628	0.733947	1.3625	-0.446252	0.0177511
cci:CC1G_00377	17127	16134.4	16630.7	701.878	24871.8	22930.6	23901.2	1372.64	1.43718	0.695808	0.52324	0.00490018
cci:CC1G_00378	6174.3	6219.33	6196.81	31.8378	9908.44	9604.76	9756.6	214.734	1.57445	0.635141	0.654852	0.000489479
cci:CC1G_00379	1740.17	2144.87	1942.52	286.164	3570.29	3334.18	3452.24	166.953	1.77719	0.562685	0.829601	0.00016231
cci:CC1G_00380	3511.93	3859.17	3685.55	245.537	3223.87	3786.21	3505.04	397.64	0.951022	1.0515	-0.0724489	0.706478
cci:CC1G_00381	4070.93	4273.79	4172.36	143.444	4097	4223.78	4160.39	89.6496	0.99713	1.00288	-0.00414613	0.98552
cci:CC1G_00382	35356.2	30119.9	32738	3702.61	37912.2	33276.7	35594.5	3277.8	1.08725	0.919749	0.120687	0.514646
cci:CC1G_00383	2068.63	2523.61	2296.12	321.722	2276.5	2661.56	2469.03	272.277	1.07531	0.929968	0.104748	0.63466
cci:CC1G_00384	950.621	829.243	889.932	85.827	1056.95	1157.2	1107.07	70.8894	1.244	0.80386	0.314984	0.215188
cci:CC1G_00385	4715.21	6012.01	5363.61	916.981	3814.2	4787.92	4301.06	688.52	0.801896	1.24704	-0.318513	0.140892
cci:CC1G_00386	2829.76	2862.48	2846.12	23.1425	3439.5	3731.97	3585.73	206.809	1.25987	0.793734	0.333272	0.0814517
cci:CC1G_00387	3552.99	3795.38	3674.18	171.401	6200.29	6321.21	6260.75	85.5025	1.70398	0.58686	0.768911	5.03321e-05
cci:CC1G_00388	3432.97	5270.48	4351.73	1299.31	5832.65	6288.66	6060.66	322.445	1.3927	0.718029	0.477886	0.0267583
cci:CC1G_00389	1269.6	1562.8	1416.2	207.327	1958.36	1884.07	1921.21	52.5316	1.35659	0.73714	0.439989	0.074601
cci:CC1G_00390	25594.1	28553.1	27073.6	2092.29	18113	20775.4	19444.2	1882.54	0.718198	1.39237	-0.477547	0.0101498
cci:CC1G_00391	10052.6	11250.6	10651.6	847.127	4294.95	5305.04	4800	714.239	0.450637	2.21908	-1.14996	1.29766e-09
cci:CC1G_00392	4232	4501.04	4366.52	190.237	4895.89	4791.53	4843.71	73.7949	1.10928	0.901482	0.14963	0.429426
cci:CC1G_00393	5684.78	5477.79	5581.28	146.362	3319.31	3645.18	3482.25	230.425	0.623915	1.60278	-0.680579	0.000337092
cci:CC1G_00395	33328.6	33042.2	33185.4	202.535	32726.5	30018.5	31372.5	1914.84	0.945371	1.05779	-0.0810474	0.661726
cci:CC1G_00396	4399.39	4409.34	4404.36	7.04005	8017.25	9297.38	8657.31	905.191	1.96562	0.508745	0.974986	2.611e-07
cci:CC1G_00397	2084.42	2467.8	2276.11	271.089	13690.8	13098.1	13394.4	419.15	5.8848	0.169929	2.55699	4.0309e-38
cci:CC1G_00398	1582.26	1718.29	1650.28	96.1841	643.359	636.46	639.91	4.87849	0.387759	2.57892	-1.36677	9.64857e-08
cci:CC1G_00399	15990	20069.3	18029.7	2884.48	6426.52	6516.48	6471.5	63.6114	0.358937	2.78601	-1.4782	7.35355e-15
cci:CC1G_00400	1035.89	1243.87	1139.88	147.059	3273.36	3464.37	3368.86	135.066	2.95546	0.338357	1.56338	4.58016e-12
cci:CC1G_00401	77723.5	88170.9	82947.2	7387.4	65350.5	59321	62335.7	4263.49	0.751511	1.33065	-0.412135	0.0259235
cci:CC1G_00404	2842.39	3273.12	3057.75	304.573	5426.14	5637.73	5531.93	149.624	1.80915	0.552746	0.855312	7.15147e-06
cci:CC1G_00405	5523.71	5493.74	5508.72	21.1929	6836.58	7941.29	7388.93	781.148	1.34131	0.745537	0.423648	0.0242758
cci:CC1G_00406	2027.57	2089.06	2058.31	43.4763	2686.56	2766.43	2726.49	56.481	1.32463	0.75493	0.405584	0.0653162
cci:CC1G_00407	666.382	637.88	652.131	20.1545	79981.6	78953.6	79467.6	726.895	121.858	0.00820625	6.92906	5.60256e-177
cci:CC1G_00408	3404.55	3041.89	3223.22	256.441	4644.91	5482.24	5063.57	592.077	1.57097	0.63655	0.651654	0.00270958
cci:CC1G_00409	11713.8	8332.3	10023.1	2391.08	10848.7	11742	11295.4	631.609	1.12694	0.887361	0.172407	0.356373
cci:CC1G_00410	29551.4	37515.3	33533.3	5631.34	56530.8	52981.7	54756.2	2509.59	1.63289	0.612411	0.707428	0.000140367
cci:CC1G_00411	15333.1	15121.7	15227.4	149.466	9233.27	9695.17	9464.22	326.613	0.621525	1.60895	-0.686116	0.000242974
cci:CC1G_00412	8877.73	9261.21	9069.47	271.166	7776.87	7702.61	7739.74	52.5078	0.853384	1.17181	-0.228733	0.221757
cci:CC1G_00413	1395.93	1315.63	1355.78	56.7822	4782.78	5051.9	4917.34	190.301	3.62695	0.275714	1.85876	7.38905e-21
cci:CC1G_00414	1724.38	2116.96	1920.67	277.596	5769.02	5948.73	5858.88	127.073	3.05043	0.327823	1.60901	1.2301e-16
cci:CC1G_00416	751.654	1016.62	884.137	187.36	1166.53	1146.35	1156.44	14.2689	1.30799	0.764533	0.38735	0.158437
cci:CC1G_00417	5751.1	6952.89	6351.99	849.792	5192.83	5464.15	5328.49	191.856	0.838869	1.19208	-0.253482	0.178748
cci:CC1G_00418	1755.96	1813.97	1784.97	41.016	2329.53	2459.05	2394.29	91.5873	1.34136	0.745511	0.423699	0.0554123
cci:CC1G_00419	6723.83	7247.91	6985.87	370.579	7260.77	6570.73	6915.75	487.934	0.989963	1.01014	-0.0145538	0.940098
cci:CC1G_00420	574.794	474.423	524.609	70.9732	2880.98	2715.8	2798.39	116.795	5.33425	0.187468	2.41528	4.02037e-24
cci:CC1G_00421	3095.05	3528.27	3311.66	306.337	4535.33	4672.2	4603.76	96.7789	1.39017	0.719337	0.47526	0.0123955
cci:CC1G_00422	1402.25	1483.07	1442.66	57.1518	3128.42	2824.29	2976.36	215.053	2.06311	0.484706	1.04482	2.75077e-06
cci:CC1G_00423	17480.7	18087.9	17784.3	429.342	13977.2	13839.4	13908.3	97.4161	0.782054	1.27868	-0.354659	0.0565787
cci:CC1G_00424	11135.8	10919.7	11027.8	152.839	7603.66	8574.13	8088.89	686.227	0.733502	1.36332	-0.447127	0.0167991
cci:CC1G_00425	10930.6	11469.9	11200.2	381.348	10286.7	11723.9	11005.3	1016.26	0.982595	1.01771	-0.0253306	0.892914
cci:CC1G_00426	1579.1	2033.24	1806.17	321.123	7303.19	6248.88	6776.03	745.508	3.7516	0.266553	1.90751	1.37923e-17
cci:CC1G_00427	7797.62	8208.71	8003.17	290.686	7366.82	7199.95	7283.39	117.99	0.910063	1.09882	-0.135961	0.468694
cci:CC1G_00428	3928.81	3456.51	3692.66	333.969	3619.78	3992.34	3806.06	263.44	1.03071	0.970206	0.0436375	0.822207
cci:CC1G_00429	6932.27	7379.47	7155.87	316.217	4973.66	5203.78	5088.72	162.721	0.711126	1.40622	-0.491823	0.00902089
cci:CC1G_00430	7639.71	6191.42	6915.56	1024.1	10360.9	10541.4	10451.1	127.603	1.51125	0.661704	0.595742	0.00149114
cci:CC1G_00431	8571.38	8447.92	8509.65	87.3023	12750.5	12888.3	12819.4	97.4277	1.50646	0.663809	0.59116	0.00157409
cci:CC1G_00433	5280.53	6610.03	5945.28	940.098	4517.66	5286.96	4902.31	543.98	0.824572	1.21275	-0.278283	0.140537
cci:CC1G_00434	1569.63	2021.28	1795.46	319.365	2972.89	3670.49	3321.69	493.284	1.85005	0.540525	0.887568	5.70309e-05
cci:CC1G_00435	5091.03	5529.62	5310.33	310.126	26879.7	25422.2	26151	1030.57	4.92455	0.203064	2.29999	3.50891e-32
cci:CC1G_00436	16975.4	21097.9	19036.6	2915.04	8151.57	8418.63	8285.1	188.838	0.435219	2.29769	-1.20019	1.95568e-10
cci:CC1G_00437	23917.1	25439.4	24678.3	1076.44	16791	19216.8	18003.9	1715.29	0.729543	1.37072	-0.454935	0.0143474
cci:CC1G_00438	2851.86	4684.43	3768.15	1295.82	834.246	864.284	849.265	21.2399	0.22538	4.43695	-2.14957	4.63136e-17
cci:CC1G_00439	8416.63	8754.9	8585.76	239.191	19880.5	18598.4	19239.4	906.605	2.24085	0.446258	1.16405	6.41326e-10
cci:CC1G_00440	7083.86	9129.65	8106.76	1446.59	20764.2	22688.4	21726.3	1360.55	2.68002	0.373131	1.42225	5.98186e-14
cci:CC1G_00441	30037.7	30606.3	30322	402.008	13867.6	15271.4	14569.5	992.673	0.480493	2.0812	-1.05741	1.66822e-08
cci:CC1G_00442	489.522	857.151	673.337	259.952	4068.72	3829.61	3949.16	169.075	5.86507	0.170501	2.55215	1.24281e-22
cci:CC1G_00444	12383.3	15871.2	14127.3	2466.32	5118.6	6180.17	5649.38	750.648	0.399892	2.50068	-1.32232	3.15567e-12
cci:CC1G_00445	2892.92	2730.92	2811.92	114.55	3619.78	4086.36	3853.07	329.924	1.37026	0.729787	0.454453	0.0174559
cci:CC1G_00446	1977.04	2013.31	1995.17	25.6453	1983.1	2082.96	2033.03	70.6104	1.01897	0.981379	0.0271183	0.906541
cci:CC1G_00447	5466.86	5860.52	5663.69	278.358	9194.38	9828.97	9511.68	448.72	1.67941	0.595446	0.747957	7.04567e-05
cci:CC1G_00448	5147.88	6837.27	5992.58	1194.58	9650.39	10903	10276.7	885.726	1.7149	0.583123	0.778128	3.49838e-05
cci:CC1G_00449	8192.4	9269.19	8730.79	761.406	12050.6	13293.3	12672	878.737	1.45141	0.688984	0.537457	0.0040304
cci:CC1G_00451	9329.35	9643.94	9486.65	222.448	2248.22	3001.49	2624.86	532.639	0.276689	3.61416	-1.85366	1.18015e-21
cci:CC1G_00452	1755.96	1738.22	1747.09	12.5461	1421.05	1482.66	1451.85	43.5693	0.831012	1.20335	-0.26706	0.232792
cci:CC1G_00453	35223.5	42510.7	38867.1	5152.81	25458.6	28680.5	27069.6	2278.18	0.696465	1.43582	-0.521878	0.00492106
cci:CC1G_00454	13454	11776.9	12615.4	1185.9	18261.5	18873.2	18567.4	432.541	1.4718	0.67944	0.557581	0.00277299
cci:CC1G_00455	3028.72	3548.2	3288.46	367.329	1071.09	1095.72	1083.41	17.4208	0.329456	3.0353	-1.60184	1.5517e-12
cci:CC1G_00456	6199.57	8527.65	7363.61	1646.21	7031	6176.56	6603.78	604.182	0.896813	1.11506	-0.157122	0.465744
cci:CC1G_00457	4364.65	3823.29	4093.97	382.796	4284.35	4231.01	4257.68	37.7141	1.03999	0.961549	0.056568	0.768538
cci:CC1G_00458	12323.3	11465.9	11894.6	606.309	13065.1	13224.6	13144.9	112.773	1.10511	0.904885	0.144194	0.439183
cci:CC1G_00459	2198.11	2439.89	2319	170.961	5277.67	5297.81	5287.74	14.2409	2.28018	0.438562	1.18915	6.36147e-10
cci:CC1G_00460	24065.6	27919.2	25992.4	2724.93	14896.2	15231.6	15063.9	237.167	0.579553	1.72547	-0.786989	2.46655e-05
cci:CC1G_00461	21283.2	16824.1	19053.6	3153.06	50945.6	49618.6	50282.1	938.331	2.63898	0.378935	1.39998	1.12119e-13
cci:CC1G_00462	18181.8	15787.5	16984.7	1693.02	5945.77	5786	5865.89	112.975	0.345364	2.8955	-1.53381	7.94784e-16
cci:CC1G_00463	16040.5	8998.09	12519.3	4979.77	1626.07	1677.94	1652.01	36.6757	0.131957	7.57825	-2.92186	4.98879e-30
cci:CC1G_00464	46558.3	32161.1	39359.7	10180.4	5150.41	5033.82	5092.12	82.4407	0.129374	7.72954	-2.95038	1.75388e-49
cci:CC1G_00465	6373.27	9129.65	7751.46	1949.06	5150.41	5196.55	5173.48	32.6277	0.66742	1.49831	-0.583333	0.00682459
cci:CC1G_00466	3676.16	4241.9	3959.03	400.041	3510.2	4346.73	3928.47	591.521	0.99228	1.00778	-0.0111804	0.96194
cci:CC1G_00467	2517.09	3009.99	2763.54	348.534	2714.83	3298.02	3006.43	412.374	1.08789	0.919212	0.121531	0.578803
cci:CC1G_00468	198.967	271.099	235.033	51.0047	5153.94	3724.74	4439.34	1010.6	18.8882	0.0529432	4.23941	5.82482e-59
cci:CC1G_00469	4993.13	8659.21	6826.17	2592.31	7603.66	9470.96	8537.31	1320.38	1.25067	0.799569	0.322705	0.176491
cci:CC1G_00470	8347.15	9456.56	8901.86	784.475	8589.91	9199.74	8894.82	431.218	0.99921	1.00079	-0.00114002	0.996868
cci:CC1G_00471	6006.91	6841.26	6424.09	589.97	1887.66	1771.96	1829.81	81.8094	0.284836	3.51079	-1.8118	1.72854e-20
cci:CC1G_00473	2476.04	2475.77	2475.9	0.188432	3503.13	3970.64	3736.89	330.584	1.5093	0.662558	0.593881	0.00195711
cci:CC1G_00474	17670.2	16967.6	17318.9	496.805	25441	23711.8	24576.4	1222.74	1.41905	0.704697	0.504925	0.0066064
cci:CC1G_00475	36493.1	45233.6	40863.4	6180.48	46544.6	52200.6	49372.6	3999.4	1.20824	0.827653	0.272902	0.140208
cci:CC1G_00476	70162.8	56388.5	63275.7	9739.86	46498.6	44454.6	45476.6	1445.36	0.718706	1.39139	-0.476527	0.0100859
cci:CC1G_00477	2776.07	2408	2592.03	260.266	4436.35	4762.6	4599.48	230.694	1.77447	0.563549	0.827387	1.55622e-05
cci:CC1G_00478	928.514	885.058	906.786	30.7279	1827.56	2151.67	1989.62	229.176	2.19414	0.455759	1.13366	6.49522e-06
cci:CC1G_00479	39676.6	40034.9	39855.8	253.374	7423.38	8628.37	8025.88	852.062	0.201373	4.96591	-2.31206	1.27228e-32
cci:CC1G_00480	4194.1	3926.95	4060.52	188.908	3107.21	3193.15	3150.18	60.7658	0.775807	1.28898	-0.366231	0.054537
cci:CC1G_00481	12620.2	14328.4	13474.3	1207.85	21375.8	23111.5	22243.6	1227.3	1.65082	0.60576	0.723183	0.000105786
cci:CC1G_00482	1121.16	996.687	1058.93	88.019	3068.33	2925.55	2996.94	100.962	2.83017	0.353336	1.50089	3.55229e-11
cci:CC1G_00483	38378.6	43009	40693.8	3274.23	26724.2	32492	29608.1	4078.49	0.727582	1.37442	-0.458818	0.0133439
cci:CC1G_00485	3091.89	3468.47	3280.18	266.284	2951.68	3109.98	3030.83	111.935	0.923982	1.08227	-0.114063	0.553776
cci:CC1G_00486	2728.69	2918.3	2823.5	134.071	7274.91	9568.6	8421.75	1621.88	2.98274	0.335262	1.57664	2.64117e-16
cci:CC1G_00488	24239.3	21963	23101.1	1609.57	25214.7	23465.9	24340.3	1236.65	1.05364	0.94909	0.0753835	0.684676
cci:CC1G_00489	4039.35	4018.64	4029	14.6436	8041.99	7771.32	7906.66	191.392	1.96244	0.50957	0.972648	2.90599e-07
cci:CC1G_00490	5290	5848.56	5569.28	394.959	7119.37	8751.33	7935.35	1153.97	1.42484	0.701832	0.510803	0.00658353
cci:CC1G_00492	4108.83	3193.38	3651.11	647.318	3181.45	3182.3	3181.87	0.603362	0.871482	1.14747	-0.198458	0.361234
cci:CC1G_00493	3139.26	2710.99	2925.12	302.834	2668.88	3066.58	2867.73	281.216	0.980379	1.02001	-0.0285884	0.897521
cci:CC1G_00494	7109.13	7443.26	7276.19	236.263	7179.47	6935.97	7057.72	172.179	0.969974	1.03096	-0.0439822	0.816016
cci:CC1G_00495	23910.8	22477.3	23194	1013.66	19597.7	23274.2	21436	2599.66	0.924201	1.08202	-0.113722	0.539801
cci:CC1G_00496	12396	13216.1	12806	579.894	7844.03	9159.96	8502	930.501	0.663906	1.50624	-0.590948	0.00158135
cci:CC1G_00497	2813.96	2308.33	2561.15	357.54	1873.52	1905.76	1889.64	22.8008	0.737811	1.35536	-0.438677	0.0465382
cci:CC1G_00498	3489.82	2750.86	3120.34	522.528	876.665	983.62	930.143	75.6284	0.29809	3.35469	-1.74618	2.09055e-14
cci:CC1G_00499	2191.8	2328.26	2260.03	96.4937	134.328	133.801	134.065	0.372292	0.0593198	16.8578	-4.07534	2.88798e-42
cci:CC1G_00502	281.081	287.046	284.063	4.21798	32341.2	31635	31988.1	499.372	112.609	0.00888029	6.81518	2.13812e-164
cci:CC1G_00503	7532.33	10086.5	8809.4	1806.05	562.056	611.146	586.601	34.7123	0.0665881	15.0177	-3.90859	2.72678e-56
cci:CC1G_00504	10990.6	10995.4	10993	3.44971	11686.5	11431	11558.7	180.7	1.05146	0.951056	0.0723981	0.69833
cci:CC1G_00505	4235.16	4014.65	4124.91	155.921	4613.1	4856.62	4734.86	172.199	1.14787	0.871178	0.198961	0.294186
cci:CC1G_00506	6970.17	5326.29	6148.23	1162.39	2796.14	3225.7	3010.92	303.743	0.489721	2.04198	-1.02997	2.30478e-06
cci:CC1G_00507	5305.79	4931.61	5118.7	264.59	7953.62	8895.98	8424.8	666.348	1.64589	0.607575	0.718865	0.000136669
cci:CC1G_00508	5122.62	5354.2	5238.41	163.755	7893.52	9199.74	8546.63	923.635	1.63153	0.612921	0.706228	0.000177225
cci:CC1G_00509	985.361	1200.01	1092.69	151.78	5408.46	6910.65	6159.56	1062.21	5.63708	0.177397	2.49495	3.77765e-27
cci:CC1G_00510	707.439	215.284	461.362	348.006	106.048	72.325	89.1866	23.8459	0.193312	5.17299	-2.371	9.45075e-07
cci:CC1G_00511	2684.48	2934.25	2809.36	176.612	1078.16	1262.07	1170.11	130.047	0.416505	2.40093	-1.26359	1.98777e-08
cci:CC1G_00512	8283.98	5330.28	6807.13	2088.58	307.54	242.289	274.914	46.1395	0.0403862	24.7609	-4.62999	8.04813e-70
cci:CC1G_00513	7715.51	7415.35	7565.43	212.243	9155.5	8129.33	8642.41	725.61	1.14236	0.875384	0.192013	0.305306
cci:CC1G_00515	4405.7	4835.92	4620.81	304.213	3987.41	4057.43	4022.42	49.5111	0.870501	1.14876	-0.200082	0.291973
cci:CC1G_00516	155763	204022	179892	34124.2	171296	180111	175704	6233	0.976715	1.02384	-0.0339901	0.85398
cci:CC1G_00517	3600.36	4142.23	3871.29	383.161	5567.53	5196.55	5382.04	262.323	1.39024	0.719298	0.475338	0.0120338
cci:CC1G_00518	508.472	330.9	419.686	125.562	247.446	267.603	257.524	14.2529	0.613612	1.62969	-0.704602	0.039107
cci:CC1G_00519	382.143	418.608	400.376	25.7847	318.145	285.684	301.914	22.9533	0.754077	1.32612	-0.407216	0.209424
cci:CC1G_00520	6098.5	5720.98	5909.74	266.948	16041.6	15705.4	15873.5	237.721	2.68598	0.372303	1.42545	6.21277e-14
cci:CC1G_00521	10365.2	12681.8	11523.5	1638.08	10749.8	11355	11052.4	427.991	0.959114	1.04263	-0.0602258	0.747934
cci:CC1G_00522	3215.06	4150.2	3682.63	661.248	2979.96	3251.01	3115.48	191.664	0.845994	1.18204	-0.241281	0.268996
cci:CC1G_00523	1781.23	2404.01	2092.62	440.371	8512.14	8653.69	8582.91	100.09	4.10152	0.243812	2.03616	2.13829e-25
cci:CC1G_00524	1361.19	1829.92	1595.55	331.441	5465.02	5684.75	5574.88	155.37	3.49401	0.286204	1.80489	9.24416e-16
cci:CC1G_00525	2163.37	2435.9	2299.64	192.707	1590.72	1779.2	1684.96	133.27	0.732706	1.3648	-0.448693	0.0431198
cci:CC1G_00526	786.394	841.204	813.799	38.7561	434.798	405.02	419.909	21.056	0.515986	1.93804	-0.954596	0.000867734
cci:CC1G_00527	5384.75	6769.5	6077.12	979.165	5486.23	5717.29	5601.76	163.386	0.921779	1.08486	-0.117508	0.53442
cci:CC1G_00528	1152.75	1423.27	1288.01	191.288	1848.77	1649.01	1748.89	141.255	1.35783	0.736471	0.4413	0.0750777
cci:CC1G_00529	4023.56	4118.31	4070.93	66.9988	3503.13	3442.67	3472.9	42.7491	0.853096	1.1722	-0.22922	0.228701
cci:CC1G_00530	1841.24	1798.02	1819.63	30.5564	1208.95	1551.37	1380.16	242.129	0.758484	1.31842	-0.398808	0.106941
cci:CC1G_00531	3603.52	3715.65	3659.58	79.2886	3220.33	3670.49	3445.41	318.313	0.941477	1.06216	-0.0870022	0.650007
cci:CC1G_00532	2735.01	2722.95	2728.98	8.52867	1880.59	1583.92	1732.25	209.778	0.634762	1.57539	-0.655711	0.00300873
cci:CC1G_00533	4036.19	3791.4	3913.79	173.097	922.62	990.853	956.736	48.248	0.244452	4.09078	-2.03237	8.05822e-19
cci:CC1G_00534	6370.11	6350.89	6360.5	13.5912	4779.24	4361.2	4570.22	295.601	0.718532	1.39173	-0.476876	0.0115014
cci:CC1G_00537	1989.67	2216.63	2103.15	160.484	1679.1	2090.19	1884.65	290.689	0.896105	1.11594	-0.15826	0.477584
cci:CC1G_00538	1465.41	1746.2	1605.8	198.546	996.853	871.516	934.185	88.6267	0.581756	1.71893	-0.781514	0.00191794
cci:CC1G_00539	694.806	394.688	544.747	212.216	597.405	574.984	586.194	15.8542	1.07609	0.929294	0.105793	0.755281
cci:CC1G_00540	2959.24	2451.85	2705.55	358.781	2280.04	1967.24	2123.64	221.181	0.784921	1.27401	-0.349381	0.111802
cci:CC1G_00541	12140.2	11840.6	11990.4	211.792	6232.1	6657.52	6444.81	300.814	0.537498	1.86047	-0.89567	1.92859e-06
cci:CC1G_00542	7927.11	7889.77	7908.44	26.3991	7469.33	6740.69	7105.01	515.226	0.898409	1.11308	-0.154556	0.40993
cci:CC1G_00543	821.135	1239.88	1030.51	296.097	1010.99	922.144	966.569	62.826	0.937955	1.06615	-0.0924095	0.748465
cci:CC1G_00544	5046.82	5820.65	5433.73	547.182	9805.93	9489.04	9647.48	224.072	1.77548	0.563228	0.828209	1.10269e-05
cci:CC1G_00545	612.693	685.72	649.207	51.6385	229.771	285.684	257.727	39.5362	0.396988	2.51897	-1.33283	2.87682e-05
cci:CC1G_00546	2981.35	4170.14	3575.74	840.6	2531.02	2553.07	2542.05	15.5952	0.710914	1.40664	-0.492253	0.0244784
cci:CC1G_00547	2163.37	2196.7	2180.04	23.5636	3513.73	2835.14	3174.44	479.836	1.45614	0.686747	0.542149	0.0134653
cci:CC1G_00548	8107.12	8838.62	8472.87	517.244	7554.17	7995.53	7774.85	312.089	0.917617	1.08978	-0.124036	0.50836
cci:CC1G_00550	3837.22	4608.68	4222.95	545.501	8826.75	8458.41	8642.58	260.455	2.04657	0.488622	1.03321	5.01078e-08
cci:CC1G_00551	1752.81	2328.26	2040.53	406.907	3174.38	3522.23	3348.3	245.968	1.6409	0.609423	0.714484	0.00113825
cci:CC1G_00552	8947.21	9612.05	9279.63	470.112	7684.96	8357.16	8021.06	475.312	0.864373	1.15691	-0.210274	0.261205
cci:CC1G_00553	1212.75	1215.96	1214.36	2.26651	35946.8	32520.9	34233.9	2422.46	28.191	0.0354723	4.81716	1.26502e-105
cci:CC1G_00556	1468.57	1606.66	1537.61	97.6455	1732.12	1800.89	1766.51	48.6288	1.14886	0.870426	0.200207	0.369836
cci:CC1G_00558	1749.65	2136.9	1943.27	273.826	2647.67	2780.9	2714.28	94.2047	1.39676	0.715943	0.482084	0.028526
cci:CC1G_00559	751.654	1028.58	890.117	195.817	554.986	470.113	512.549	60.0144	0.575822	1.73665	-0.796305	0.00870204
cci:CC1G_00560	514.788	617.946	566.367	72.9434	862.526	943.841	903.184	57.4989	1.5947	0.627078	0.673282	0.016657
cci:CC1G_00561	1875.98	1463.14	1669.56	291.922	2990.56	2900.23	2945.4	63.8711	1.76418	0.566836	0.818997	0.000215439
cci:CC1G_00562	8211.35	7905.72	8058.53	216.11	2884.51	3084.66	2984.59	141.527	0.370364	2.70005	-1.43299	8.06205e-14
cci:CC1G_00563	16034.2	14635.3	15334.8	989.159	12782.3	11611.8	12197.1	827.716	0.795385	1.25725	-0.330274	0.0760399
cci:CC1G_00564	3881.44	3392.72	3637.08	345.576	7932.41	8559.67	8246.04	443.537	2.26721	0.44107	1.18092	5.63411e-10
cci:CC1G_00565	6625.92	7140.26	6883.09	363.693	14136.2	16171.9	15154.1	1439.42	2.20163	0.454208	1.13857	1.58485e-09
cci:CC1G_00566	2217.06	2471.78	2344.42	180.114	6391.17	5482.24	5936.7	642.716	2.53227	0.394903	1.34043	3.43e-12
cci:CC1G_00567	11777	11282.5	11529.7	349.643	18371.1	20630.7	19500.9	1597.79	1.69136	0.591241	0.758182	4.94456e-05
cci:CC1G_00568	2479.19	2782.75	2630.97	214.646	2159.85	2151.67	2155.76	5.78419	0.819377	1.22044	-0.2874	0.192236
cci:CC1G_00569	344.245	299.006	321.625	31.9887	1417.51	1656.24	1536.88	168.809	4.77847	0.209272	2.25655	1.23468e-14
cci:CC1G_00570	890.615	1164.13	1027.37	193.404	1339.74	1298.23	1318.99	29.3512	1.28385	0.77891	0.360472	0.148428
cci:CC1G_00571	2011.78	2176.76	2094.27	116.662	9887.23	9496.27	9691.75	276.448	4.62774	0.216088	2.21031	2.1766e-29
cci:CC1G_00572	3764.59	3568.14	3666.36	138.909	4825.19	4165.92	4495.56	466.177	1.22616	0.815552	0.294151	0.121461
cci:CC1G_00573	2836.07	2360.15	2598.11	336.525	2707.77	3142.52	2925.14	307.419	1.12587	0.8882	0.171043	0.436967
cci:CC1G_00574	751.654	753.495	752.575	1.30198	2820.88	4129.76	3475.32	925.514	4.61791	0.216548	2.20724	1.02575e-17
cci:CC1G_00576	9964.15	7120.33	8542.24	2010.89	10410.4	11973.4	11191.9	1105.21	1.31018	0.763252	0.389769	0.0371413
cci:CC1G_00577	116039	85894.5	100967	21315.4	15557.3	16909.6	16233.4	956.228	0.16078	6.21968	-2.63684	3.97494e-41
cci:CC1G_00578	369.511	370.767	370.139	0.888792	10.6048	21.6975	16.1512	7.84371	0.0436354	22.9172	-4.51836	2.2009e-20
cci:CC1G_00579	3455.08	4018.64	3736.86	398.497	5182.22	5008.51	5095.37	122.836	1.36354	0.733384	0.447359	0.0182108
cci:CC1G_00580	164.227	167.443	165.835	2.27439	378.239	415.869	397.054	26.6085	2.39427	0.417664	1.25958	0.000167151
cci:CC1G_00582	2671.85	3336.91	3004.38	470.27	3047.12	2715.8	2881.46	234.275	0.959088	1.04266	-0.0602646	0.78695
cci:CC1G_00584	5754.26	5410.02	5582.14	243.416	5578.14	6382.68	5980.41	568.899	1.07135	0.933404	0.0994269	0.598776
cci:CC1G_00585	2971.88	3627.94	3299.91	463.908	2333.06	2357.8	2345.43	17.4896	0.710756	1.40695	-0.492574	0.0246375
cci:CC1G_00586	3733	7096.41	5414.71	2378.29	5691.26	5370.13	5530.69	227.069	1.02142	0.979028	0.0305773	0.897855
cci:CC1G_00587	11805.4	14448	13126.7	1868.59	6405.31	6285.04	6345.18	85.0439	0.48338	2.06876	-1.04877	2.68027e-08
cci:CC1G_00588	2984.51	3125.61	3055.06	99.7738	13800.4	11116.4	12458.4	1897.91	4.07795	0.245221	2.02784	1.64404e-25
cci:CC1G_00590	12.6328	0	6.31642	8.93277	10.6048	14.465	12.5349	2.72956	1.9845	0.503906	0.988773	0.579258
cci:CC1G_00591	41.0567	27.9072	34.482	9.2981	17.6747	36.1625	26.9186	13.0728	0.780657	1.28097	-0.357239	0.578655
cci:CC1G_00593	5530.03	6518.33	6024.18	698.838	2219.94	2209.53	2214.74	7.36386	0.367641	2.72004	-1.44363	7.96946e-14
cci:CC1G_00594	9414.62	11673.2	10543.9	1597.05	15787	15756	15771.5	21.9517	1.49579	0.668541	0.580912	0.00185064
cci:CC1G_00595	1471.73	2264.47	1868.1	560.556	2096.22	2560.31	2328.26	328.158	1.24633	0.802357	0.317683	0.193557
cci:CC1G_00596	413.725	422.595	418.16	6.27184	703.453	817.273	760.363	80.4824	1.81835	0.549948	0.862632	0.00266959
cci:CC1G_00597	896.932	781.402	839.167	81.6914	3156.7	2571.15	2863.93	414.045	3.41282	0.293013	1.77097	1.26858e-14
cci:CC1G_00598	805.343	685.72	745.532	84.5862	2407.3	1909.38	2158.34	352.079	2.89503	0.34542	1.53358	1.73227e-09
cci:CC1G_00599	432.675	362.794	397.734	49.4131	4026.3	3254.63	3640.46	545.655	9.153	0.109254	3.19424	1.68331e-38
cci:CC1G_00600	28.4239	23.9205	26.1722	3.18439	183.817	253.138	218.477	49.0171	8.34769	0.119794	3.06138	6.55189e-11
cci:CC1G_00602	12.6328	11.9602	12.2965	0.475598	10.6048	18.0813	14.343	5.28663	1.16643	0.857318	0.222098	1
cci:CC1G_00603	3.15821	0	1.5791	2.23319	7.06988	10.8488	8.95932	2.67206	5.67367	0.176253	2.50428	0.237203
cci:CC1G_00604	6.31642	0	3.15821	4.46638	0	7.2325	3.61625	5.11415	1.14503	0.873338	0.195388	1
cci:CC1G_00605	6.31642	7.97349	7.14496	1.17173	10.6048	0	5.30241	7.49874	0.74212	1.34749	-0.430276	1
cci:CC1G_00606	884.299	1056.49	970.393	121.756	876.665	788.343	832.504	62.4537	0.857904	1.16563	-0.221112	0.423132
cci:CC1G_00607	3439.29	3994.72	3717.01	392.748	2287.11	2827.91	2557.51	382.404	0.688056	1.45337	-0.539402	0.0135759
cci:CC1G_00608	3.15821	3.98675	3.57248	0.585864	10.6048	21.6975	16.1512	7.84371	4.521	0.22119	2.17664	0.0871978
cci:CC1G_00609	407.409	271.099	339.254	96.3859	19912.3	19773.7	19843	98.052	58.4901	0.0170969	5.87012	5.24038e-133
cci:CC1G_00610	1159.06	1518.95	1339.01	254.479	36689.2	31135.9	33912.5	3926.73	25.3266	0.0394841	4.66258	9.84918e-101
cci:CC1G_00611	9714.65	10042.6	9878.63	231.905	18466.5	17618.4	18042.5	599.74	1.82641	0.547522	0.869012	3.48377e-06
cci:CC1G_00612	710.597	920.939	815.768	148.734	2916.33	3182.3	3049.31	188.072	3.73797	0.267525	1.90225	1.57362e-16
cci:CC1G_00613	489.522	526.251	507.887	25.9707	1247.83	1363.33	1305.58	81.6653	2.57061	0.389012	1.36211	1.62905e-07
cci:CC1G_00615	6.31642	3.98675	5.15158	1.64733	95.4434	75.9413	85.6923	13.7901	16.6342	0.0601172	4.05608	2.21964e-08
cci:CC1G_00616	85154.8	99979.6	92567.2	10482.7	108014	112444	110229	3132.5	1.1908	0.839774	0.251926	0.172675
cci:CC1G_00617	2150.74	2886.4	2518.57	520.193	3478.38	3786.21	3632.3	217.67	1.44221	0.693383	0.528276	0.0155139
cci:CC1G_00618	41.0567	39.8675	40.4621	0.840931	7154.72	5529.25	6341.98	1149.38	156.739	0.00638004	7.29222	3.67327e-110
cci:CC1G_00619	2030.73	1714.3	1872.52	223.748	1700.31	1623.7	1662	54.1717	0.887577	1.12666	-0.172055	0.440024
cci:CC1G_00620	9698.86	10963.6	10331.2	894.273	4210.12	4596.25	4403.18	273.042	0.426202	2.3463	-1.23039	9.4256e-11
cci:CC1G_00621	7008.07	7574.82	7291.44	400.754	13503.5	13839.4	13671.4	237.528	1.875	0.533334	0.906888	1.389e-06
cci:CC1G_00622	10766.3	10066.5	10416.4	494.834	10951.2	10700.5	10825.9	177.316	1.03931	0.96218	0.0556208	0.766518
cci:CC1G_00623	4737.31	5118.98	4928.15	269.881	2870.37	3044.88	2957.63	123.398	0.60015	1.66625	-0.736605	0.000112403
cci:CC1G_00624	15983.7	17709.1	16846.4	1220.06	1208.95	1283.77	1246.36	52.905	0.0739837	13.5165	-3.75665	7.05018e-71
cci:CC1G_00625	7526.01	8180.8	7853.41	463.007	2442.64	3012.34	2727.49	402.833	0.3473	2.87935	-1.52574	2.27765e-15
cci:CC1G_00626	3006.62	3237.24	3121.93	163.075	8826.75	3001.49	5914.12	4119.08	1.89438	0.527877	0.921726	0.00251218
cci:CC1G_00627	14932	16309.8	15620.9	974.228	11552.2	11431	11491.6	85.7157	0.735654	1.35933	-0.442901	0.0174836
cci:CC1G_00628	590.585	418.608	504.597	121.606	169.677	209.743	189.71	28.3305	0.375963	2.65983	-1.41134	4.6145e-05
cci:CC1G_00629	6809.1	7810.04	7309.57	707.77	8943.4	10302.7	9623.05	961.168	1.3165	0.75959	0.396708	0.034053
cci:CC1G_00630	966.412	1200.01	1083.21	165.179	1187.74	1522.44	1355.09	236.669	1.25099	0.799364	0.323075	0.197026
cci:CC1G_00631	24861.4	19084.6	21973	4084.86	33069.4	29761.7	31415.6	2338.85	1.42974	0.69943	0.515748	0.00548827
cci:CC1G_00632	1339.08	1259.81	1299.45	56.0515	1410.44	1667.09	1538.77	181.479	1.18417	0.844473	0.243877	0.329507
cci:CC1G_00633	1462.25	2272.45	1867.35	572.894	2011.38	2007.02	2009.2	3.0848	1.07596	0.929399	0.10563	0.666279
cci:CC1G_00634	11164.3	10345.6	10754.9	578.882	24924.9	22395.4	23660.2	1788.58	2.19993	0.454559	1.13746	1.43778e-09
cci:CC1G_00636	650.591	924.925	787.758	193.984	434.798	419.485	427.141	10.8277	0.542224	1.84426	-0.883039	0.00396356
cci:CC1G_00637	15961.6	15189.5	15575.5	545.947	14440.2	12512.2	13476.2	1363.31	0.865217	1.15578	-0.208866	0.26153
cci:CC1G_00638	37671.1	35904.6	36787.9	1249.09	9431.22	8577.75	9004.49	603.5	0.244768	4.08551	-2.03052	5.09229e-26
cci:CC1G_00640	3319.28	3520.3	3419.79	142.142	3920.25	4650.5	4285.37	516.364	1.25311	0.798014	0.325514	0.0869079
cci:CC1G_00641	5886.9	4764.16	5325.53	793.897	21955.5	16595	19275.2	3790.48	3.6194	0.276289	1.85575	4.56966e-22
cci:CC1G_00642	1689.64	1004.66	1347.15	484.355	205.027	173.58	189.303	22.2361	0.140521	7.11636	-2.83114	4.54024e-18
cci:CC1G_00643	4699.42	4349.54	4524.48	247.399	1198.35	1406.72	1302.53	147.344	0.287886	3.4736	-1.79643	1.74954e-15
cci:CC1G_00644	6518.54	5992.08	6255.31	372.266	1654.35	1992.55	1823.45	239.145	0.291505	3.43048	-1.77841	7.93475e-20
cci:CC1G_00645	274.764	247.178	260.971	19.5062	247.446	198.894	223.17	34.3315	0.855151	1.16938	-0.225749	0.499558
cci:CC1G_00647	941.146	386.714	663.93	392.043	162.607	155.499	159.053	5.02649	0.239563	4.17427	-2.06152	2.46428e-07
cci:CC1G_00648	91.5881	51.8277	71.7079	28.1148	70.6988	97.6388	84.1688	19.0494	1.17377	0.851953	0.231154	0.711478
cci:CC1G_00649	2640.26	2515.64	2577.95	88.1238	4722.68	4730.06	4726.37	5.21427	1.83338	0.54544	0.874508	4.95723e-06
cci:CC1G_00651	1329.61	1295.69	1312.65	23.9805	1682.63	1706.87	1694.75	17.139	1.29109	0.774538	0.368592	0.10027
cci:CC1G_00652	16372.2	12474.5	14423.3	2756.04	12542	11098.3	11820.1	1020.85	0.819513	1.22024	-0.287161	0.122854
cci:CC1G_00653	2665.53	2699.03	2682.28	23.6872	1771.01	1949.16	1860.08	125.974	0.693471	1.44202	-0.528092	0.0166827
cci:CC1G_00654	15497.3	14352.3	14924.8	809.669	11499.2	12128.9	11814	445.294	0.79157	1.26331	-0.337211	0.0701584
cci:CC1G_00655	6392.22	6881.13	6636.67	345.711	16844	14436.1	15640	1702.66	2.35661	0.424339	1.23671	6.06099e-11
cci:CC1G_00656	0	11.9602	5.98012	8.45717	14.1398	7.2325	10.6861	4.88417	1.78694	0.559615	0.837493	0.534906
cci:CC1G_00657	12.6328	15.947	14.2899	2.34346	28.2795	25.3138	26.7966	2.09712	1.87521	0.533273	0.907055	0.273867
cci:CC1G_00658	7844.99	7487.11	7666.05	253.061	16122.9	13329.5	14726.2	1975.21	1.92096	0.520573	0.941828	5.37421e-07
cci:CC1G_00659	46792	53833	50312.5	4978.75	48909.4	57404.4	53156.9	6006.81	1.05653	0.946491	0.0793391	0.667832
cci:CC1G_00660	39780.8	46194.4	42987.6	4535.12	51511.2	59570.5	55540.8	5698.81	1.29202	0.773982	0.369627	0.0458293
cci:CC1G_00661	2738.17	3109.66	2923.92	262.687	3814.2	3985.11	3899.65	120.849	1.33371	0.749788	0.415445	0.0294566
cci:CC1G_00662	7339.68	9492.44	8416.06	1522.23	8971.68	9358.86	9165.27	273.774	1.08902	0.918256	0.123032	0.51013
cci:CC1G_00663	4168.84	5079.12	4623.98	643.664	8208.13	8407.78	8307.96	141.173	1.79671	0.556572	0.84536	7.62738e-06
cci:CC1G_00664	13015	8240.61	10627.8	3375.99	1824.03	2187.83	2005.93	257.247	0.188744	5.29819	-2.4055	1.90103e-26
cci:CC1G_00665	1677.01	1961.48	1819.24	201.151	166.142	159.115	162.629	4.96899	0.0893935	11.1865	-3.48369	1.16785e-28
cci:CC1G_00666	33331.7	39313.3	36322.5	4229.61	7646.08	10707.7	9176.9	2164.91	0.25265	3.95804	-1.98479	5.29031e-25
cci:CC1G_00667	833.767	745.522	789.645	62.3991	441.868	502.659	472.263	42.9858	0.598071	1.67204	-0.741612	0.00890319
cci:CC1G_00668	5675.3	4692.4	5183.85	695.016	5599.35	5511.17	5555.26	62.3536	1.07165	0.933144	0.099829	0.598632
cci:CC1G_00669	9452.52	8296.42	8874.47	817.487	6995.65	7568.81	7282.23	405.288	0.820582	1.21865	-0.285281	0.127459
cci:CC1G_00673	22.1075	31.894	27.0007	6.92011	24.7446	21.6975	23.221	2.15462	0.860016	1.16277	-0.217565	0.870928
cci:CC1G_00675	3161.37	3289.07	3225.22	90.2964	194.422	177.196	185.809	12.1803	0.0576113	17.3577	-4.1175	3.47979e-54
cci:CC1G_00676	2024.41	2212.64	2118.53	133.1	250.981	256.754	253.867	4.0821	0.119832	8.34502	-3.06092	4.92565e-28
cci:CC1G_00677	502.155	625.919	564.037	87.5143	6334.61	4194.85	5264.73	1513.04	9.33402	0.107135	3.2225	2.05241e-40
cci:CC1G_00678	615.851	821.27	718.56	145.253	763.547	614.763	689.155	105.207	0.959077	1.04267	-0.060281	0.854218
cci:CC1G_00679	3688.79	3799.37	3744.08	78.1926	6412.38	5644.97	6028.68	542.645	1.61019	0.621045	0.68723	0.000287905
cci:CC1G_00680	568.478	765.455	666.967	139.284	922.62	730.483	826.551	135.861	1.23927	0.806927	0.30949	0.301232
cci:CC1G_00681	1029.58	1088.38	1058.98	41.5818	2435.57	2574.77	2505.17	98.4263	2.36565	0.422717	1.24224	3.94003e-08
cci:CC1G_00682	13690.8	18805.5	16248.2	3616.6	10859.3	9894.06	10376.7	682.555	0.638638	1.56583	-0.646929	0.000534865
cci:CC1G_00684	802.185	956.819	879.502	109.343	339.354	339.928	339.641	0.405302	0.386174	2.58951	-1.37268	2.41492e-06
cci:CC1G_00686	69.4806	115.616	92.5481	32.6224	70.6988	43.395	57.0469	19.3067	0.616403	1.62232	-0.698055	0.154035
cci:CC1G_00687	761.129	299.006	530.067	326.77	35.3494	25.3138	30.3316	7.09628	0.0572221	17.4758	-4.12728	2.19979e-16
cci:CC1G_00688	2554.99	1865.8	2210.39	487.334	1368.02	1074.03	1221.02	207.886	0.552401	1.81028	-0.856212	0.000556274
cci:CC1G_00689	36587.9	32990.3	34789.1	2543.84	17275.3	16258.7	16767	718.842	0.48196	2.07486	-1.05301	1.8642e-08
cci:CC1G_00690	489.522	673.76	581.641	130.276	1007.46	972.771	990.115	24.5273	1.70228	0.587448	0.767466	0.00596744
cci:CC1G_00692	543.212	386.714	464.963	110.661	392.378	260.37	326.374	93.3441	0.701936	1.42463	-0.510589	0.122336
cci:CC1G_00693	1212.75	1148.18	1180.47	45.6574	1109.97	1121.04	1115.5	7.82491	0.944968	1.05824	-0.0816622	0.746944
cci:CC1G_00694	4263.58	4672.47	4468.03	289.125	8787.86	7576.05	8181.95	856.886	1.83122	0.546083	0.872808	3.90539e-06
cci:CC1G_00695	3420.34	5262.51	4341.42	1302.61	7236.03	7377.15	7306.59	99.7913	1.68299	0.594179	0.75103	0.000510451
cci:CC1G_00696	378.985	418.608	398.797	28.0179	1046.34	1262.07	1154.21	152.543	2.89422	0.345516	1.53318	8.68204e-08
cci:CC1G_00697	432.675	458.476	445.575	18.2442	23839.6	25335.5	24587.5	1057.7	55.1816	0.018122	5.78611	5.25243e-133
cci:CC1G_00698	38688.1	36921.3	37804.7	1249.32	8208.13	7662.84	7935.48	385.585	0.209908	4.764	-2.25217	3.69669e-31
cci:CC1G_00699	167.385	99.6687	133.527	47.8828	152.002	151.883	151.943	0.0848205	1.13792	0.878799	0.186395	0.666632
cci:CC1G_00700	1301.18	1582.74	1441.96	199.09	2679.49	2976.17	2827.83	209.791	1.9611	0.509918	0.971664	1.25393e-05
cci:CC1G_00701	6471.17	6039.92	6255.55	304.94	4139.42	5019.36	4579.39	622.211	0.732052	1.36602	-0.449982	0.0170605
cci:CC1G_00702	9379.88	9544.27	9462.08	116.241	8105.62	10805.4	9455.49	1909	0.999304	1.0007	-0.00100496	0.99682
cci:CC1G_00703	836.926	944.859	890.892	76.3205	304.005	282.068	293.036	15.5121	0.328924	3.04021	-1.60417	5.05309e-08
cci:CC1G_00704	123.17	195.351	159.26	51.0393	2230.55	2187.83	2209.19	30.2051	13.8716	0.07209	3.79406	2.28301e-38
cci:CC1G_00705	10406.3	13686.5	12046.4	2319.45	17989.3	21621.6	19805.4	2568.39	1.6441	0.608237	0.717294	0.000121473
cci:CC1G_00706	530.579	586.052	558.316	39.225	19884	20775.4	20329.7	630.254	36.4126	0.027463	5.18636	6.30095e-114
cci:CC1G_00707	29384	28230.2	28807.1	815.879	45183.6	38332.3	41757.9	4844.65	1.44957	0.689859	0.535628	0.00389236
cci:CC1G_00709	7592.34	9986.8	8789.57	1693.14	13825.2	14880.9	14353	746.504	1.63296	0.612385	0.707489	0.000155943
cci:CC1G_00710	20247.3	18095.8	19171.6	1521.3	4708.54	4335.88	4522.21	263.509	0.235881	4.23942	-2.08387	5.38109e-27
cci:CC1G_00711	1260.13	1367.45	1313.79	75.8928	933.225	1146.35	1039.79	150.703	0.791442	1.26352	-0.337445	0.179371
cci:CC1G_00712	8217.66	11278.5	9748.08	2164.34	13266.6	13647.7	13457.2	269.475	1.3805	0.724378	0.465186	0.0126478
cci:CC1G_00713	9076.69	8268.51	8672.6	571.47	2071.48	1779.2	1925.34	206.673	0.222002	4.50446	-2.17136	2.18299e-28
cci:CC1G_00714	22.1075	59.8012	40.9543	26.6535	304.005	289.3	296.653	10.3979	7.24349	0.138055	2.85669	8.80799e-11
cci:CC1G_00715	15.791	39.8675	27.8293	17.0246	53.0241	28.93	40.9771	17.0371	1.47245	0.679142	0.558214	0.364554
cci:CC1G_00716	378.985	338.873	358.929	28.3632	1311.46	1370.56	1341.01	41.787	3.73614	0.267656	1.90155	5.00843e-11
cci:CC1G_00717	701.123	625.919	663.521	53.1767	1056.95	907.679	982.313	105.549	1.48046	0.675468	0.566041	0.0423916
cci:CC1G_00718	9780.98	1889.72	5835.35	5579.96	36462.9	30984	33723.5	3874.16	5.77917	0.173035	2.53086	5.93006e-10
cci:CC1G_00719	2046.52	2679.09	2362.81	447.297	1406.91	1771.96	1589.43	258.134	0.672689	1.48657	-0.571988	0.0199744
cci:CC1G_00720	24637.2	22720.5	23678.8	1355.33	1300.86	1497.13	1398.99	138.783	0.059082	16.9256	-4.08114	1.39033e-81
cci:CC1G_00721	786.394	665.787	726.09	85.2823	926.155	643.693	784.924	199.731	1.08103	0.925046	0.112403	0.714108
cci:CC1G_00723	10160	11972.2	11066.1	1281.45	12305.1	13051	12678.1	527.443	1.14567	0.872851	0.196193	0.29225
cci:CC1G_00724	1446.46	1798.02	1622.24	248.592	2495.67	2589.24	2542.45	66.1617	1.56725	0.638062	0.648232	0.00340677
cci:CC1G_00725	9395.67	12358.9	10877.3	2095.33	33518.3	38820.5	36169.4	3749.18	3.32522	0.300732	1.73345	9.43824e-20
cci:CC1G_00726	6723.83	6131.62	6427.72	418.757	3704.62	4664.96	4184.79	679.066	0.651053	1.53597	-0.619152	0.00105351
cci:CC1G_00728	915.881	893.031	904.456	16.157	3266.29	3232.93	3249.61	23.5875	3.59289	0.278328	1.84514	8.38883e-16
cci:CC1G_00729	2554.99	2077.1	2316.04	337.924	1905.33	2271.01	2088.17	258.569	0.901611	1.10913	-0.149424	0.498095
cci:CC1G_00730	60.006	51.8277	55.9168	5.78291	60.094	39.7788	49.9364	14.365	0.893047	1.11976	-0.163192	0.83907
cci:CC1G_00735	51778.8	51193.8	51486.3	413.678	14814.9	15191.9	15003.4	266.529	0.291406	3.43164	-1.7789	1.02788e-20
cci:CC1G_00736	814.818	853.164	833.991	27.1146	883.735	1102.96	993.346	155.013	1.19108	0.839578	0.252264	0.36059
cci:CC1G_00737	2788.7	2750.86	2769.78	26.7595	1286.72	1486.28	1386.5	141.11	0.500581	1.99768	-0.998324	7.83655e-06
cci:CC1G_00738	568.478	171.43	369.954	280.755	21.2096	21.6975	21.4536	0.344966	0.0579899	17.2444	-4.10806	9.98558e-13
cci:CC1G_00739	1339.08	1044.53	1191.8	208.281	1647.28	1446.5	1546.89	141.975	1.29794	0.770451	0.376225	0.132436
cci:CC1G_00740	1348.56	1722.27	1535.42	264.259	1626.07	1620.08	1623.08	4.23753	1.05709	0.945991	0.0801024	0.751006
cci:CC1G_00741	123.17	119.602	121.386	2.52279	166.142	86.79	126.466	56.1105	1.04185	0.959832	0.0591455	0.917745
cci:CC1G_00742	1935.98	2316.3	2126.14	268.925	827.176	701.553	764.364	88.8293	0.359508	2.78158	-1.4759	6.33427e-09
cci:CC1G_00744	6606.97	6083.78	6345.38	369.957	2230.55	2082.96	2156.75	104.36	0.339894	2.94209	-1.55684	8.87696e-16
cci:CC1G_00745	20910.5	18945	19927.8	1389.81	4203.05	4711.97	4457.51	359.867	0.223683	4.4706	-2.16047	9.26598e-29
cci:CC1G_00746	1645.43	1403.33	1524.38	171.185	975.644	1211.44	1093.54	166.736	0.717369	1.39398	-0.479213	0.0551293
cci:CC1G_00747	2858.18	2978.1	2918.14	84.7964	2382.55	2498.83	2440.69	82.2214	0.836385	1.19562	-0.25776	0.240108
cci:CC1G_00748	350.561	402.661	376.611	36.8404	417.123	430.334	423.728	9.3414	1.12511	0.888804	0.170063	0.591314
cci:CC1G_00749	7879.73	9508.39	8694.06	1151.64	21453.6	23939.6	22696.6	1757.88	2.61058	0.383056	1.38437	2.51328e-13
cci:CC1G_00750	2826.6	3954.85	3390.73	797.797	34444.5	36480.7	35462.6	1439.86	10.4587	0.0956141	3.38663	3.636e-62
cci:CC1G_00751	3808.8	4030.6	3919.7	156.837	7091.09	7413.31	7252.2	227.845	1.85019	0.540484	0.887676	2.82976e-06
cci:CC1G_00752	6325.89	8128.98	7227.44	1274.97	17031.3	15944	16487.7	768.836	2.28127	0.438353	1.18983	2.87768e-10
cci:CC1G_00753	53.6896	51.8277	52.7586	1.31653	714.058	636.46	675.259	54.8701	12.799	0.078131	3.67796	6.45626e-22
cci:CC1G_00757	1345.4	1522.94	1434.17	125.54	3870.76	4245.48	4058.12	264.965	2.8296	0.353407	1.5006	2.03717e-11
cci:CC1G_00758	29077.6	24390.9	26734.3	3314.01	32040.7	30673	31356.9	967.09	1.17291	0.852581	0.230091	0.2144
cci:CC1G_00759	615.851	430.569	523.21	131.014	2128.03	2375.88	2251.96	175.251	4.30412	0.232336	2.10572	7.89185e-16
cci:CC1G_00762	31.5821	23.9205	27.7513	5.41758	304.005	256.754	280.379	33.4116	10.1033	0.0989776	3.33675	3.06532e-13
cci:CC1G_00763	3890.91	5286.43	4588.67	986.776	28548.2	24272.3	26410.2	3023.53	5.75553	0.173746	2.52495	8.45601e-38
cci:CC1G_00764	18797.7	20392.2	19594.9	1127.52	25359.7	26756.6	26058.2	987.806	1.32984	0.75197	0.411254	0.0267489
cci:CC1G_00765	1459.09	1526.92	1493.01	47.9639	7023.93	6820.25	6922.09	144.023	4.63634	0.215688	2.21299	1.1924e-28
cci:CC1G_00766	2071.79	2866.47	2469.13	561.928	1951.29	1862.37	1906.83	62.8749	0.772268	1.29489	-0.372827	0.0922124
cci:CC1G_00767	2220.22	2854.51	2537.37	448.51	2223.48	2202.3	2212.89	14.9776	0.87212	1.14663	-0.197402	0.372352
cci:CC1G_00768	1411.72	1590.71	1501.22	126.567	1092.3	1359.71	1226	189.09	0.816674	1.22448	-0.292168	0.24027
cci:CC1G_00769	628.484	849.177	738.83	156.054	2499.2	2762.82	2631.01	186.402	3.56105	0.280816	1.8323	7.79444e-13
cci:CC1G_00770	3745.64	4847.88	4296.76	779.407	8985.82	10288.2	9637.03	920.944	2.24286	0.44586	1.16534	8.29056e-10
cci:CC1G_00771	8321.88	7164.18	7743.03	818.616	3333.45	3533.08	3433.26	141.158	0.4434	2.2553	-1.17332	7.43356e-10
cci:CC1G_00772	6559.6	7064.52	6812.06	357.028	9176.71	10223.1	9699.92	739.94	1.42393	0.70228	0.509883	0.00652116
cci:CC1G_00773	13804.5	14208.8	14006.7	285.835	6663.36	7286.74	6975.05	440.797	0.497982	2.00811	-1.00584	9.13241e-08
cci:CC1G_00774	4370.96	4903.7	4637.33	376.702	6850.72	6021.06	6435.89	586.658	1.38784	0.720543	0.472844	0.0121583
cci:CC1G_00775	11202.2	13830	12516.1	1858.17	10968.9	12425.4	11697.2	1029.91	0.934571	1.07001	-0.097624	0.601227
cci:CC1G_00777	745.337	801.336	773.337	39.597	2120.96	2408.42	2264.69	203.264	2.92847	0.341475	1.55015	1.03046e-09
cci:CC1G_00780	3884.6	2551.52	3218.06	942.63	325.215	426.718	375.966	71.7734	0.11683	8.55944	-3.09752	3.78376e-30
cci:CC1G_00781	2087.58	2392.05	2239.81	215.294	1092.3	1233.14	1162.72	99.5921	0.519115	1.92636	-0.945875	2.64115e-05
cci:CC1G_00782	29295.6	30458.7	29877.2	822.503	35558	36610.9	36084.4	744.545	1.20776	0.827979	0.272335	0.141461
cci:CC1G_00783	480.048	506.317	493.182	18.575	682.244	690.704	686.474	5.98225	1.39193	0.718429	0.477083	0.0966321
cci:CC1G_00784	296.872	334.887	315.879	26.8807	311.075	245.905	278.49	46.082	0.881634	1.13426	-0.181748	0.589787
cci:CC1G_00785	205.284	191.364	198.324	9.84276	187.352	195.278	191.315	5.60427	0.964659	1.03664	-0.0519096	0.907476
cci:CC1G_00786	2245.49	2344.21	2294.85	69.8057	3467.78	3894.7	3681.24	301.881	1.60413	0.62339	0.681794	0.00184978
cci:CC1G_00787	5681.62	6083.78	5882.7	284.368	11534.5	11499.7	11517.1	24.6334	1.95779	0.51078	0.969227	2.72479e-07
cci:CC1G_00788	8075.54	7662.53	7869.03	292.045	8787.86	7999.15	8393.51	557.708	1.06665	0.937515	0.0930867	0.619827
cci:CC1G_00789	2684.48	3002.02	2843.25	224.536	2290.64	2643.48	2467.06	249.494	0.867691	1.15248	-0.204747	0.351667
cci:CC1G_00790	110.537	151.496	131.017	28.9624	339.354	343.544	341.449	2.96238	2.60615	0.383708	1.38192	5.55573e-05
cci:CC1G_00791	7554.44	6346.9	6950.67	853.857	3676.34	3909.17	3792.75	164.634	0.545667	1.83262	-0.873907	4.04796e-06
cci:CC1G_00792	2921.34	3093.72	3007.53	121.885	2997.63	3290.79	3144.21	207.294	1.04545	0.95653	0.0641182	0.73974
cci:CC1G_00793	3707.74	3655.85	3681.79	36.6926	9706.95	10780	10243.5	758.792	2.7822	0.359427	1.47623	1.1942e-14
cci:CC1G_00794	874.824	841.204	858.014	23.7733	2142.17	2256.54	2199.36	80.8689	2.56331	0.39012	1.35801	7.54828e-08
cci:CC1G_00798	634.8	605.986	620.393	20.375	1467	1652.63	1559.81	131.257	2.51424	0.397735	1.33012	2.14007e-07
cci:CC1G_00799	874.824	936.886	905.855	43.8841	1682.63	1515.21	1598.92	118.386	1.7651	0.566541	0.819747	0.00112675
cci:CC1G_00800	1822.29	2280.42	2051.35	323.948	3895.51	4216.55	4056.03	227.012	1.97724	0.505754	0.983491	7.64796e-06
cci:CC1G_00801	5334.22	5756.86	5545.54	298.856	21450	22283.3	21866.7	589.24	3.94311	0.253607	1.97933	9.75566e-25
cci:CC1G_00802	2769.75	3356.84	3063.3	415.136	1654.35	1913	1783.67	182.889	0.582273	1.71741	-0.780232	0.000410774
cci:CC1G_00803	1519.1	1586.73	1552.91	47.8191	10428.1	9217.82	9822.95	855.779	6.3255	0.15809	2.66118	9.49149e-40
cci:CC1G_00804	1970.72	2037.23	2003.98	47.0261	2085.62	2043.18	2064.4	30.0052	1.03015	0.970731	0.0428568	0.84992
cci:CC1G_00805	296.872	386.714	341.793	63.5284	9583.23	10067.6	9825.43	342.534	28.7467	0.0347866	4.84533	5.50474e-98
cci:CC1G_00807	1645.43	1566.79	1606.11	55.6038	2113.89	2195.06	2154.48	57.3953	1.34143	0.745474	0.423769	0.0566
cci:CC1G_00808	2981.35	4329.61	3655.48	953.362	2029.06	1873.22	1951.14	110.194	0.533757	1.87351	-0.905745	3.94251e-05
cci:CC1G_00809	6193.25	6952.89	6573.07	537.145	7649.61	8020.84	7835.23	262.5	1.19202	0.838912	0.253408	0.176521
cci:CC1G_00810	82.1135	127.576	104.845	32.1468	35.3494	36.1625	35.756	0.574943	0.341037	2.93223	-1.552	0.00193383
cci:CC1G_00811	4317.27	4066.48	4191.88	177.336	7426.91	14808.5	11117.7	5219.6	2.65221	0.377044	1.40719	7.17127e-09
cci:CC1G_00812	369.511	514.29	441.9	102.375	1056.95	1055.95	1056.45	0.708732	2.39069	0.41829	1.25743	9.7215e-06
cci:CC1G_00813	21539	22820.1	22179.6	905.91	27141.3	29212.1	28176.7	1464.27	1.27039	0.78716	0.34527	0.0626837
cci:CC1G_00814	10478.9	14153	12315.9	2597.92	9130.75	10306.3	9718.53	831.247	0.789102	1.26726	-0.341717	0.0672418
cci:CC1G_00816	25.2657	27.9072	26.5865	1.86786	265.121	285.684	275.402	14.5404	10.3587	0.0965368	3.37278	1.69346e-13
cci:CC1G_00817	2371.82	2635.24	2503.53	186.269	3630.38	3572.86	3601.62	40.6793	1.43862	0.695112	0.524684	0.0163186
cci:CC1G_00818	2772.91	2651.19	2712.05	86.07	9763.51	10667.9	10215.7	639.529	3.76679	0.265478	1.91334	6.23661e-23
cci:CC1G_00819	4892.07	4556.85	4724.46	237.033	6847.18	7221.65	7034.42	264.791	1.48894	0.671621	0.574282	0.00233062
cci:CC1G_00820	1326.45	877.084	1101.77	317.748	311.075	332.695	321.885	15.2878	0.292154	3.42286	-1.7752	1.13526e-08
cci:CC1G_00821	2071.79	1981.41	2026.6	63.9028	13528.2	13944.3	13736.2	294.186	6.77798	0.147537	2.76085	1.84374e-43
cci:CC1G_00824	4153.05	4309.67	4231.36	110.753	3580.9	4267.18	3924.04	485.273	0.92737	1.07832	-0.108783	0.568018
cci:CC1G_00825	18955.6	21452.7	20204.1	1765.72	21899	26423.9	24161.5	3199.64	1.19587	0.836213	0.258057	0.164195
cci:CC1G_00826	1440.14	1841.88	1641.01	284.068	2145.71	2506.06	2325.89	254.808	1.41735	0.705542	0.503196	0.0230698
cci:CC1G_00827	27729.1	24646.1	26187.6	2180.02	47559.1	49586	48572.6	1433.25	1.85479	0.539143	0.891259	1.74698e-06
cci:CC1G_00828	4914.17	5645.23	5279.7	516.937	484.287	538.821	511.554	38.5616	0.0968907	10.3209	-3.3675	2.79736e-43
cci:CC1G_00829	1623.32	1913.64	1768.48	205.286	3969.74	5174.85	4572.3	852.145	2.58544	0.386781	1.37041	6.09877e-10
cci:CC1G_00830	5965.86	6988.77	6477.31	723.306	8487.39	8208.89	8348.14	196.933	1.28883	0.775899	0.36606	0.0508575
cci:CC1G_00831	1250.65	1487.06	1368.85	167.164	2181.06	2079.34	2130.2	71.9232	1.55619	0.642594	0.638021	0.00422238
cci:CC1G_00832	1455.93	1550.84	1503.39	67.1115	275.725	321.846	298.786	32.6124	0.198741	5.03166	-2.33104	2.35014e-15
cci:CC1G_00833	9092.49	9205.4	9148.94	79.8417	15458.3	13651.3	14554.8	1277.71	1.59087	0.628585	0.66982	0.000341198
cci:CC1G_00834	10880	11111.1	10995.5	163.364	28268.9	31031	29650	1953.11	2.69654	0.370845	1.43111	3.79312e-14
cci:CC1G_00835	4914.17	5382.11	5148.14	330.879	6189.68	5532.86	5861.27	464.441	1.13852	0.878332	0.187162	0.320594
cci:CC1G_00836	13258.2	13391.5	13324.8	94.2708	311.075	426.718	368.896	81.7718	0.0276849	36.1208	-5.17476	6.03183e-110
cci:CC1G_00837	10573.7	7965.52	9269.6	1844.25	8717.17	7312.06	8014.61	993.561	0.864612	1.15659	-0.209875	0.26133
cci:CC1G_00839	3679.31	3687.74	3683.53	5.95859	3623.31	4068.28	3845.8	314.639	1.04405	0.957806	0.0621951	0.74586
cci:CC1G_00840	11720.1	12291.1	12005.6	403.776	19396.2	18855.1	19125.7	382.61	1.59306	0.627723	0.6718	0.000317633
cci:CC1G_00842	6935.43	5071.14	6003.29	1318.25	2827.95	2697.72	2762.84	92.0866	0.460221	2.17287	-1.1196	3.01337e-07
cci:CC1G_00843	8937.73	10844	9890.84	1347.9	10880.5	13249.9	12065.2	1675.41	1.21984	0.81978	0.286692	0.124181
cci:CC1G_00844	17607	16409.5	17008.2	846.809	12068.3	11778.1	11923.2	205.175	0.701026	1.42648	-0.512461	0.00595922
cci:CC1G_00845	12405.4	11800.8	12103.1	427.571	5627.63	5475	5551.32	107.921	0.458669	2.18022	-1.12448	2.71699e-09
cci:CC1G_00846	3856.17	4022.63	3939.4	117.701	7278.44	8035.31	7656.88	535.184	1.94367	0.514492	0.95878	4.30188e-07
cci:CC1G_00847	1983.36	2471.78	2227.57	345.37	2357.81	2925.55	2641.68	401.453	1.1859	0.843241	0.245983	0.262755
cci:CC1G_00849	10722.1	11294.5	11008.3	404.7	4888.82	5015.74	4952.28	89.7429	0.449868	2.22287	-1.15242	1.17648e-09
cci:CC1G_00850	4535.19	4082.43	4308.81	320.15	2343.67	1873.22	2108.44	332.657	0.489333	2.0436	-1.03111	2.69969e-06
cci:CC1G_00851	52852.6	84431.3	68642	22329.5	7331.47	7865.35	7598.41	377.508	0.110696	9.03373	-3.17532	4.78261e-43
cci:CC1G_00852	28651.3	30558.4	29604.8	1348.55	5758.42	6841.95	6300.18	766.169	0.212809	4.69905	-2.23237	1.31781e-30
cci:CC1G_00853	11325.3	10166.2	10745.8	819.632	8904.52	7579.66	8242.09	936.815	0.767008	1.30377	-0.382687	0.0406045
cci:CC1G_00854	15570	20021.4	17795.7	3147.66	894.34	965.539	929.94	50.3451	0.0522564	19.1364	-4.25825	8.01705e-86
cci:CC1G_00855	5072.08	5988.09	5530.09	647.716	6730.53	7999.15	7364.84	897.048	1.33178	0.750877	0.413351	0.0278589
cci:CC1G_00856	3805.64	4229.94	4017.79	300.023	7663.75	8035.31	7849.53	262.73	1.95369	0.511851	0.966204	3.46565e-07
cci:CC1G_00857	11315.9	13483.2	12399.5	1532.52	13086.4	12693	12889.7	278.115	1.03953	0.961972	0.0559338	0.763969
cci:CC1G_00858	11739.1	12917.1	12328.1	832.968	4701.47	5742.61	5222.04	736.193	0.42359	2.36078	-1.23926	6.27113e-11
cci:CC1G_00859	65911.8	80364.8	73138.3	10219.8	49086.2	52941.9	51014.1	2726.4	0.697501	1.43369	-0.519733	0.00502643
cci:CC1G_00860	2352.87	2635.24	2494.05	199.668	3810.67	4267.18	4038.92	322.801	1.61942	0.617505	0.695478	0.000283422
cci:CC1G_00861	3527.72	4297.71	3912.72	544.467	5334.23	6426.08	5880.15	772.055	1.50283	0.665411	0.587683	0.00659394
cci:CC1G_00862	846.4	857.151	851.775	7.60169	10226.6	8642.84	9434.71	1119.88	11.0765	0.090281	3.46943	1.10734e-60
cci:CC1G_00863	1749.65	1857.82	1803.74	76.4919	374.704	430.334	402.519	39.3364	0.223158	4.48112	-2.16386	3.755e-16
cci:CC1G_00864	224.233	183.39	203.812	28.88	2619.39	3489.68	3054.54	615.388	14.9871	0.0667242	3.90565	6.47848e-42
cci:CC1G_00865	13921.4	16010.8	14966.1	1477.42	3170.84	3580.09	3375.47	289.38	0.225541	4.43378	-2.14854	2.54827e-28
cci:CC1G_00866	45977.2	57748	51862.6	8323.22	9583.23	10309.9	9946.58	513.858	0.191787	5.21412	-2.38242	2.00147e-34
cci:CC1G_00867	8416.63	6490.42	7453.53	1362.03	8692.42	10385.9	9539.15	1197.45	1.27982	0.781362	0.355937	0.057424
cci:CC1G_00868	1171.7	1124.26	1147.98	33.5403	2029.06	1692.41	1860.73	238.048	1.62087	0.616951	0.696773	0.00514275
cci:CC1G_00870	786.394	805.323	795.859	13.3846	304.005	535.205	419.605	163.483	0.527236	1.89668	-0.92348	0.00452809
cci:CC1G_00871	6682.77	4935.59	5809.18	1235.44	5556.93	6581.58	6069.25	724.536	1.04477	0.95715	0.0631836	0.771505
cci:CC1G_00872	3492.98	3364.81	3428.9	90.6266	25115.8	21151.4	23133.6	2803.19	6.74666	0.148221	2.75417	9.39205e-44
cci:CC1G_00873	4693.1	4413.33	4553.21	197.828	1732.12	1533.29	1632.71	140.595	0.358583	2.78875	-1.47962	2.78714e-11
cci:CC1G_00874	4374.12	3572.13	3973.12	567.096	2686.56	2856.84	2771.7	120.408	0.697612	1.43346	-0.519504	0.00650805
cci:CC1G_00875	508.472	354.82	431.646	108.648	721.128	661.774	691.451	41.9697	1.60189	0.624261	0.679778	0.0277471
cci:CC1G_00876	38628.1	43495.4	41061.7	3441.73	60846.9	61385.9	61116.4	381.065	1.4884	0.671861	0.573765	0.00197309
cci:CC1G_00877	1076.95	1630.58	1353.76	391.476	3170.84	4173.15	3672	708.741	2.71243	0.368672	1.43959	6.84559e-09
cci:CC1G_00878	1411.72	1590.71	1501.22	126.567	1601.33	2375.88	1988.6	547.688	1.32466	0.75491	0.405623	0.0998018
cci:CC1G_00879	2949.77	3659.83	3304.8	502.092	10852.3	10479.9	10666.1	263.309	3.22745	0.309842	1.6904	1.57568e-18
cci:CC1G_00880	8059.75	7562.86	7811.31	351.356	9088.33	10317.2	9702.75	868.913	1.24214	0.805061	0.31283	0.0945613
cci:CC1G_00882	10854.8	10748.3	10801.5	75.3045	17162.1	16634.8	16898.4	372.919	1.56445	0.639202	0.645657	0.000543693
cci:CC1G_00883	24394	29175	26784.5	3380.68	28035.6	28152.5	28094.1	82.6543	1.04889	0.953387	0.0688663	0.710092
cci:CC1G_00884	4232	3540.23	3886.12	489.155	5086.78	5135.08	5110.93	34.1499	1.31518	0.760354	0.395256	0.0370921
cci:CC1G_00885	5141.57	5425.96	5283.76	201.099	3980.34	5131.46	4555.9	813.962	0.862246	1.15976	-0.213829	0.258118
cci:CC1G_00886	9348.3	9950.92	9649.61	426.117	3870.76	3703.04	3786.9	118.596	0.392441	2.54816	-1.34945	1.51967e-12
cci:CC1G_00887	5308.95	5019.31	5164.13	204.804	6440.66	6473.09	6456.88	22.9282	1.25033	0.799788	0.32231	0.0870786
cci:CC1G_00888	3622.47	4353.53	3988	516.938	8324.79	8679	8501.89	250.467	2.13187	0.469072	1.09212	8.82356e-09
cci:CC1G_00889	20537.8	19953.7	20245.8	413.07	17346	19683.3	18514.6	1652.72	0.914493	1.0935	-0.128956	0.487304
cci:CC1G_00890	1203.28	1339.55	1271.41	96.3568	10502.3	6954.05	8728.18	2509	6.86495	0.145668	2.77925	5.20411e-33
cci:CC1G_00891	8606.12	9432.64	9019.38	584.439	15861.3	18884.1	17372.7	2137.43	1.92615	0.519171	0.945719	4.63935e-07
cci:CC1G_00892	3950.92	3576.11	3763.52	265.029	8430.84	9210.59	8820.71	551.37	2.34374	0.426668	1.22881	1.10584e-10
cci:CC1G_00893	10646.3	10979.5	10812.9	235.591	20117.4	23603.3	21860.3	2464.92	2.02169	0.494637	1.01556	6.14938e-08
cci:CC1G_00894	13491.9	13196.1	13344	209.119	16119.3	15918.7	16019	141.844	1.20047	0.833009	0.263596	0.15655
cci:CC1G_00895	4115.15	4066.48	4090.81	34.4115	5995.26	6285.04	6140.15	204.907	1.50096	0.66624	0.585886	0.00195216
cci:CC1G_00896	3.15821	3.98675	3.57248	0.585864	35.3494	18.0813	26.7153	12.2104	7.4781	0.133724	2.90267	0.00611493
cci:CC1G_00897	249.499	295.019	272.259	32.188	7706.17	7803.87	7755.02	69.0819	28.484	0.0351074	4.83208	6.04577e-95
cci:CC1G_00898	18137.6	15659.9	16898.8	1751.97	3167.31	3449.9	3308.61	199.825	0.19579	5.10752	-2.35262	3.18411e-33
cci:CC1G_00899	233.708	279.072	256.39	32.0777	13984.2	7630.29	10807.3	4492.91	42.1517	0.0237239	5.39752	4.88946e-73
cci:CC1G_00900	7608.13	9480.48	8544.31	1323.96	8554.56	6946.82	7750.69	1136.84	0.907117	1.10239	-0.140639	0.453689
cci:CC1G_00901	4759.42	6418.66	5589.04	1173.26	3796.53	3656.03	3726.28	99.3469	0.666711	1.4999	-0.584866	0.00697128
cci:CC1G_00902	227.391	159.47	193.43	48.0276	286.33	271.219	278.775	10.6854	1.44121	0.69386	0.527284	0.140717
cci:CC1G_00903	2258.12	2069.12	2163.62	133.642	512.567	632.844	572.705	85.0489	0.264698	3.7779	-1.91758	1.44275e-13
cci:CC1G_00904	4696.26	4728.28	4712.27	22.6445	6118.98	6903.42	6511.2	554.682	1.38176	0.723717	0.466502	0.0133756
cci:CC1G_00905	6237.46	8109.04	7173.25	1323.41	10131.1	10172.5	10151.8	29.2537	1.41523	0.706597	0.50104	0.00744855
cci:CC1G_00906	7500.75	9520.35	8510.55	1428.08	7667.29	7731.54	7699.42	45.4358	0.904691	1.10535	-0.144503	0.441367
cci:CC1G_00907	2671.85	2627.27	2649.56	31.5222	2386.09	2383.11	2384.6	2.10455	0.899999	1.11111	-0.152005	0.49012
cci:CC1G_00908	2103.37	2364.14	2233.75	184.395	3899.04	4400.98	4150.01	354.923	1.85786	0.538253	0.893644	3.36363e-06
cci:CC1G_00909	4576.25	5358.19	4967.22	552.917	7621.33	8469.26	8045.3	599.574	1.61968	0.617406	0.695708	0.000223045
cci:CC1G_00910	423.2	418.608	420.904	3.24679	1226.62	1460.97	1343.79	165.704	3.19264	0.313221	1.67475	4.33211e-09
cci:CC1G_00912	2561.31	2906.34	2733.82	243.973	2700.7	2361.41	2531.05	239.91	0.925829	1.08011	-0.111182	0.615155
cci:CC1G_00913	14707.8	16521.1	15614.4	1282.19	25398.6	24301.2	24849.9	775.943	1.59147	0.62835	0.670359	0.000319526
cci:CC1G_00914	8154.5	8818.68	8486.59	469.651	7656.68	8545.2	8100.94	628.276	0.954558	1.04761	-0.0670955	0.721067
cci:CC1G_00915	1149.59	1307.65	1228.62	111.769	6514.9	6809.4	6662.15	208.245	5.42246	0.184418	2.43895	1.31574e-33
cci:CC1G_00916	7061.76	7048.57	7055.16	9.32539	1643.75	2202.3	1923.02	394.954	0.272569	3.66879	-1.8753	4.18695e-17
cci:CC1G_00917	5387.91	4572.8	4980.35	576.368	6557.32	6433.31	6495.31	87.6858	1.30419	0.766761	0.383151	0.0421196
cci:CC1G_00918	4143.57	3544.22	3843.89	423.807	4029.83	4035.74	4032.78	4.17369	1.04914	0.953161	0.0692075	0.718865
cci:CC1G_00919	11660.1	12343	12001.5	482.854	15960.3	14768.8	15364.5	842.513	1.28021	0.781121	0.356383	0.0556299
cci:CC1G_00920	4535.19	5717	5126.09	835.663	19223	21542	20382.5	1639.78	3.97623	0.251495	1.9914	5.65346e-25
cci:CC1G_00921	1484.36	1331.57	1407.97	108.035	2477.99	2726.65	2602.32	175.828	1.84829	0.541042	0.886188	7.15327e-05
cci:CC1G_00922	3508.77	3568.14	3538.45	41.9793	9501.92	12009.6	10755.7	1773.17	3.03967	0.328983	1.60392	6.38658e-17
cci:CC1G_00923	3278.22	4225.95	3752.09	670.146	9162.57	3905.55	6534.06	3717.27	1.74145	0.574235	0.800286	0.00488854
cci:CC1G_00924	20367.3	28381.7	24374.5	5667.01	14263.5	16114	15188.8	1308.52	0.623142	1.60477	-0.682368	0.000250966
cci:CC1G_00925	350.561	306.98	328.77	30.817	34928.8	28575.6	31752.2	4492.35	96.5786	0.0103543	6.59363	2.45933e-158
cci:CC1G_00926	21021	28640.8	24830.9	5387.97	16278.4	16052.5	16165.5	159.713	0.651022	1.53605	-0.619222	0.000881888
cci:CC1G_00927	2709.74	2316.3	2513.02	278.207	8674.75	9351.62	9013.19	478.625	3.58659	0.278816	1.84261	2.16025e-21
cci:CC1G_00928	6660.66	6689.76	6675.21	20.5749	2679.49	2524.14	2601.81	109.844	0.389772	2.5656	-1.3593	1.529e-12
cci:CC1G_00929	113474	106905	110190	4645.59	73887.3	63476	68681.7	7361.9	0.623305	1.60435	-0.68199	0.000236512
cci:CC1G_00930	16741.7	22341.7	19541.7	3959.84	118392	148657	133525	21400.3	6.8328	0.146353	2.77248	7.72548e-45
cci:CC1G_00931	1525.42	1323.6	1424.51	142.705	5797.3	5344.82	5571.06	319.956	3.91087	0.255698	1.96749	3.78749e-23
cci:CC1G_00932	2554.99	2423.94	2489.47	92.6659	1297.32	1855.14	1576.23	394.433	0.63316	1.57938	-0.659359	0.00296079
cci:CC1G_00933	4089.88	4050.53	4070.21	27.8222	3386.47	3222.08	3304.28	116.245	0.81182	1.2318	-0.300768	0.114257
cci:CC1G_00934	5163.67	4652.53	4908.1	361.43	6500.76	6480.32	6490.54	14.4505	1.32241	0.756193	0.403173	0.0324722
cci:CC1G_00935	2185.48	1897.69	2041.59	203.498	3446.57	3153.37	3299.97	207.322	1.61638	0.618668	0.692762	0.00162651
cci:CC1G_00936	660.066	729.575	694.82	49.1502	2661.81	2943.63	2802.72	199.275	4.03373	0.247909	2.01212	5.40189e-18
cci:CC1G_00937	4149.89	4237.91	4193.9	62.2428	1972.5	2422.89	2197.69	318.474	0.524021	1.90832	-0.932303	2.14669e-05
cci:CC1G_00938	2649.74	3305.01	2977.38	463.35	7999.57	8085.94	8042.75	61.0686	2.70129	0.370194	1.43365	7.81876e-14
cci:CC1G_00939	486.364	426.582	456.473	42.2725	24.7446	47.0113	35.8779	15.7449	0.0785981	12.723	-3.66936	5.55327e-18
cci:CC1G_00940	5091.03	3914.99	4503.01	831.592	653.964	625.611	639.788	20.0485	0.14208	7.03829	-2.81522	2.39415e-32
cci:CC1G_00941	6104.82	6338.93	6221.87	165.54	3040.05	3681.34	3360.7	453.463	0.540142	1.85136	-0.888589	2.98489e-06
cci:CC1G_00942	3559.3	3552.19	3555.75	5.02803	1968.96	1956.39	1962.68	8.88888	0.551973	1.81168	-0.85733	9.76492e-05
cci:CC1G_00943	805.343	996.687	901.015	135.3	1396.3	1641.78	1519.04	173.578	1.68592	0.593148	0.753536	0.0027576
cci:CC1G_00944	5072.08	5322.31	5197.2	176.934	10113.5	9611.99	9862.73	354.595	1.8977	0.526953	0.924254	9.71637e-07
cci:CC1G_00945	315.821	314.953	315.387	0.613735	183.817	169.964	176.89	9.79567	0.560868	1.78295	-0.834268	0.0131818
cci:CC1G_00946	9048.27	10696.4	9872.36	1165.43	12167.3	11752.8	11960	293.063	1.21147	0.825445	0.276756	0.13777
cci:CC1G_00948	6032.18	6498.4	6265.29	329.665	10064	12436.3	11250.1	1677.47	1.79563	0.556908	0.844489	7.1298e-06
cci:CC1G_00949	2510.78	3316.97	2913.88	570.067	2951.68	3471.6	3211.64	367.642	1.10219	0.907286	0.14037	0.519781
cci:CC1G_00950	817.976	733.561	775.769	59.6903	2453.25	2545.84	2499.54	65.4718	3.22202	0.310364	1.68797	2.55179e-13
cci:CC1G_00951	363.194	374.754	368.974	8.17423	706.988	723.25	715.119	11.4989	1.93813	0.515962	0.954664	0.000945573
cci:CC1G_00952	44.2149	47.841	46.0279	2.56399	74.2338	39.7788	57.0063	24.3634	1.23851	0.807419	0.30861	0.615763
cci:CC1G_00953	44.2149	19.9337	32.0743	17.1694	42.4193	21.6975	32.0584	14.6525	0.999503	1.0005	-0.000716937	1
cci:CC1G_00954	0	3.98675	1.99337	2.81906	0	0	0	0	0	#DIV/0!	#NUM!	1
cci:CC1G_00955	1054.84	1192.04	1123.44	97.0117	208.562	213.359	210.96	3.39216	0.187781	5.32536	-2.41288	1.93803e-15
cci:CC1G_00958	3398.23	2252.51	2825.37	810.147	6023.54	6281.43	6152.48	182.354	2.17758	0.459225	1.12273	2.83118e-07
cci:CC1G_00960	6603.82	6857.2	6730.51	179.173	1785.15	2126.36	1955.75	241.272	0.29058	3.4414	-1.78299	5.60773e-20
cci:CC1G_00961	2232.85	2380.09	2306.47	104.11	2357.81	2325.25	2341.53	23.0211	1.0152	0.985028	0.0217628	0.924316
cci:CC1G_00962	192.651	203.324	197.987	7.54717	1318.53	1218.68	1268.6	70.6093	6.4075	0.156067	2.67976	1.55375e-18
cci:CC1G_00963	77253	77223.3	77238.1	20.9848	108989	96477.9	102734	8846.87	1.33009	0.751829	0.411523	0.0260913
cci:CC1G_00964	7838.68	8077.15	7957.91	168.626	6476.01	6458.62	6467.32	12.2959	0.81269	1.23048	-0.299223	0.110752
cci:CC1G_00965	6486.96	7068.5	6777.73	411.211	8193.99	9315.46	8754.73	792.997	1.29169	0.77418	0.36926	0.0487783
cci:CC1G_00966	1269.6	1463.14	1366.37	136.851	4415.14	5116.99	4766.07	496.285	3.48813	0.286687	1.80245	1.31886e-15
cci:CC1G_00967	4124.62	3918.97	4021.8	145.416	1240.76	1175.28	1208.02	46.3035	0.300369	3.32924	-1.73519	1.66839e-14
cci:CC1G_00968	3587.73	3277.11	3432.42	219.642	4461.1	4751.75	4606.42	205.526	1.34204	0.745137	0.424423	0.0255794
cci:CC1G_00969	7731.3	7822	7776.65	64.1349	7002.72	7127.63	7065.17	88.3255	0.908512	1.1007	-0.138423	0.460715
cci:CC1G_00971	4036.19	3281.09	3658.64	533.936	6097.77	7713.46	6905.62	1142.46	1.88748	0.529807	0.916462	2.44335e-05
cci:CC1G_00972	173.702	143.523	158.612	21.3395	84.8386	97.6388	91.2387	9.05109	0.575231	1.73843	-0.797786	0.0460741
cci:CC1G_00973	457.94	275.086	366.513	129.298	10141.7	7286.74	8714.25	2018.79	23.7761	0.0420591	4.57144	3.51378e-70
cci:CC1G_00974	7554.44	7499.07	7526.75	39.15	5461.48	5380.98	5421.23	56.9246	0.720262	1.38838	-0.473407	0.0118414
cci:CC1G_00975	4244.63	5003.37	4624	536.506	5924.56	6690.06	6307.31	541.292	1.36404	0.733117	0.447884	0.0175402
cci:CC1G_00977	97.9045	75.7482	86.8263	15.6669	388.844	307.381	348.112	57.6025	4.00929	0.24942	2.00335	1.51974e-07
cci:CC1G_00978	7156.5	8388.12	7772.31	870.882	6546.71	8085.94	7316.32	1088.4	0.941332	1.06232	-0.0872244	0.643007
cci:CC1G_00979	890.615	1303.67	1097.14	292.071	915.55	943.841	929.696	20.0052	0.84738	1.18011	-0.238918	0.391352
cci:CC1G_00980	2055.99	1176.09	1616.04	622.186	671.639	654.541	663.09	12.0898	0.410317	2.43714	-1.28519	1.49782e-05
cci:CC1G_00981	1029.58	1271.77	1150.67	171.258	268.656	253.138	260.897	10.9729	0.226734	4.41046	-2.14093	6.27867e-13
cci:CC1G_00982	202.125	271.099	236.612	48.7715	714.058	625.611	669.835	62.5413	2.83094	0.35324	1.50128	2.70049e-06
cci:CC1G_00983	4942.6	5314.33	5128.47	262.857	2767.86	3388.43	3078.14	438.808	0.600207	1.66609	-0.736467	0.000710447
cci:CC1G_00984	1260.13	1192.04	1226.08	48.1457	5433.2	6733.46	6083.33	919.418	4.9616	0.201548	2.31081	6.60657e-24
cci:CC1G_00985	2832.91	2575.44	2704.18	182.063	2661.81	3102.74	2882.28	311.786	1.06586	0.938208	0.0920197	0.677078
cci:CC1G_00986	2624.47	2778.76	2701.62	109.1	1990.17	2310.78	2150.48	226.707	0.795997	1.25629	-0.329166	0.134737
cci:CC1G_00987	5432.12	4285.75	4858.94	810.604	2499.2	2534.99	2517.1	25.306	0.518035	1.93037	-0.94888	1.42207e-05
cci:CC1G_00989	5413.17	5573.47	5493.32	113.35	22938.2	21849.4	22393.8	769.932	4.07655	0.245305	2.02735	8.46234e-26
cci:CC1G_00990	1740.17	1534.9	1637.54	145.152	4280.81	4136.99	4208.9	101.698	2.57027	0.389065	1.36192	8.47677e-10
cci:CC1G_00991	1234.86	1355.49	1295.18	85.3011	3404.15	3536.69	3470.42	93.7231	2.6795	0.373205	1.42196	2.3458e-10
cci:CC1G_00992	877.982	733.561	805.772	102.121	2718.37	2813.44	2765.91	67.2268	3.43262	0.291323	1.77931	1.16809e-14
cci:CC1G_00995	7298.62	6434.61	6866.62	610.949	18590.3	17676.2	18133.2	646.312	2.64078	0.378676	1.40097	1.48205e-13
cci:CC1G_00996	3679.31	4014.65	3846.98	237.121	9894.3	9709.63	9801.97	130.58	2.54796	0.392471	1.34934	1.49551e-12
cci:CC1G_00997	4664.68	4233.93	4449.3	304.586	13047.5	13821.3	13434.4	547.188	3.01944	0.331187	1.59428	7.74323e-17
cci:CC1G_00998	476.89	378.741	427.815	69.4016	2531.02	2798.98	2665	189.476	6.22932	0.160531	2.63907	4.44332e-23
cci:CC1G_00999	4014.08	4764.16	4389.12	530.385	6274.52	7648.37	6961.45	971.458	1.58607	0.63049	0.665454	0.000425635
cci:CC1G_01000	634.8	1160.14	897.472	371.474	7960.69	8194.42	8077.56	165.276	9.00035	0.111107	3.16998	2.57098e-33
cci:CC1G_01001	1219.07	1578.75	1398.91	254.334	5305.95	4661.35	4983.65	455.801	3.56252	0.2807	1.8329	4.29058e-16
cci:CC1G_01002	833.767	817.283	825.525	11.6561	2135.1	1974.47	2054.79	113.584	2.48907	0.401757	1.31561	1.99398e-07
cci:CC1G_01003	5296.32	4919.65	5107.98	266.347	3372.33	3345.03	3358.68	19.3056	0.657536	1.52083	-0.604858	0.00145326
cci:CC1G_01004	1838.08	1475.1	1656.59	256.667	841.316	781.11	811.213	42.572	0.489689	2.04211	-1.03006	4.62999e-05
cci:CC1G_01006	75.797	31.894	53.8455	31.0441	102.513	72.325	87.4192	21.3463	1.62352	0.615946	0.699124	0.186067
cci:CC1G_01007	0	3.98675	1.99337	2.81906	3.53494	0	1.76747	2.49958	0.886673	1.12781	-0.173526	1
cci:CC1G_01008	3.15821	0	1.5791	2.23319	7.06988	3.61625	5.34307	2.44209	3.3836	0.295543	1.75856	0.63478
cci:CC1G_01009	3372.97	2818.63	3095.8	391.976	1177.14	1124.65	1150.89	37.1101	0.37176	2.68991	-1.42756	2.39595e-10
cci:CC1G_01010	1083.27	1116.29	1099.78	23.351	1848.77	2043.18	1945.98	137.467	1.76943	0.565154	0.823284	0.00096141
cci:CC1G_01011	76801.3	73898.3	75349.8	2052.73	63088.1	69149.9	66119	4286.37	0.877494	1.13961	-0.188539	0.307615
cci:CC1G_01012	3612.99	2898.37	3255.68	505.317	4171.23	3905.55	4038.39	187.864	1.24041	0.806182	0.310822	0.15325
cci:CC1G_01013	2116	2710.99	2413.49	420.72	3184.98	3366.73	3275.86	128.515	1.35731	0.736752	0.440748	0.0438023
cci:CC1G_01014	1765.44	1821.94	1793.69	39.9545	1785.15	2097.43	1941.29	220.815	1.08229	0.923971	0.114081	0.610181
cci:CC1G_01015	4813.11	5593.41	5203.26	551.752	1908.87	1916.61	1912.74	5.47617	0.367604	2.72032	-1.44377	9.98049e-14
cci:CC1G_01016	5454.23	8862.54	7158.38	2410.04	10191.2	10816.2	10503.7	441.92	1.46733	0.681509	0.553195	0.00991529
cci:CC1G_01017	4374.12	5011.34	4692.73	450.583	8084.41	7648.37	7866.39	308.327	1.67629	0.596555	0.745274	7.83855e-05
cci:CC1G_01018	3047.67	2966.14	3006.91	57.6522	14023.1	12584.6	13303.8	1017.22	4.42443	0.226018	2.14549	3.55472e-28
cci:CC1G_01021	1402.25	2148.86	1775.55	527.934	703.453	553.286	628.37	106.184	0.353901	2.82565	-1.49858	7.77706e-08
cci:CC1G_01022	7011.23	8695.1	7853.16	1190.68	5510.97	5749.84	5630.41	168.903	0.716961	1.39478	-0.480034	0.0107076
cci:CC1G_01023	2194.96	2703.01	2448.99	359.252	3029.44	3052.12	3040.78	16.0306	1.24165	0.805381	0.312258	0.153484
cci:CC1G_01024	12.6328	15.947	14.2899	2.34346	7.06988	10.8488	8.95932	2.67206	0.626968	1.59498	-0.673536	0.614306
cci:CC1G_01025	6.31642	35.8807	21.0986	20.9051	17.6747	32.5463	25.1105	10.5158	1.19015	0.84023	0.251144	0.87195
cci:CC1G_01026	2899.24	3125.61	3012.42	160.07	1944.22	2072.11	2008.16	90.4346	0.666628	1.50009	-0.585047	0.00783676
cci:CC1G_01027	2880.29	3009.99	2945.14	91.7165	2128.03	2184.22	2156.13	39.7257	0.732096	1.36594	-0.449896	0.0405806
cci:CC1G_01028	20863.1	21691.9	21277.5	586.02	55936.9	52254.8	54095.9	2603.63	2.5424	0.39333	1.34619	8.53264e-13
cci:CC1G_01030	1418.04	1933.57	1675.8	364.539	6719.92	6241.65	6480.79	338.192	3.86727	0.25858	1.95132	2.99156e-18
cci:CC1G_01031	720.072	893.031	806.552	122.301	3202.66	3232.93	3217.79	21.4049	3.98957	0.250654	1.99623	5.65665e-18
cci:CC1G_01032	2529.73	3181.42	2855.58	460.82	2463.85	2437.35	2450.6	18.7392	0.858182	1.16525	-0.220644	0.316105
cci:CC1G_01034	2280.23	2591.39	2435.81	220.022	4563.61	5229.1	4896.35	470.572	2.01016	0.497474	1.00731	1.51919e-07
cci:CC1G_01035	120.012	119.602	119.807	0.2896	14.1398	7.2325	10.6861	4.88417	0.0891944	11.2115	-3.4869	3.36753e-09
cci:CC1G_01036	893.773	1196.02	1044.9	213.724	357.029	347.16	352.095	6.97845	0.336965	2.96766	-1.56933	6.08173e-08
cci:CC1G_01037	761.129	1044.53	902.828	200.393	1205.42	1544.14	1374.78	239.514	1.52274	0.656709	0.606674	0.026603
cci:CC1G_01038	5501.6	4951.54	5226.57	388.952	4390.4	4574.56	4482.48	130.221	0.857633	1.166	-0.221568	0.240862
cci:CC1G_01039	2753.96	2647.2	2700.58	75.4899	2796.14	3279.94	3038.04	342.099	1.12496	0.888922	0.169871	0.43865
cci:CC1G_01040	24444.5	29597.6	27021.1	3643.77	52896.9	59057	55976.9	4355.87	2.0716	0.482718	1.05075	1.89301e-08
cci:CC1G_01041	3366.65	3691.73	3529.19	229.864	2272.97	2520.53	2396.75	175.051	0.679121	1.47249	-0.558259	0.0107517
cci:CC1G_01042	1099.06	374.754	736.906	512.159	402.983	513.508	458.245	78.1525	0.621851	1.6081	-0.685359	0.0771446
cci:CC1G_01043	28.4239	0	14.2119	20.0987	7.06988	10.8488	8.95932	2.67206	0.630408	1.58628	-0.665643	0.627984
cci:CC1G_01044	2226.54	2535.57	2381.05	218.52	1325.6	1291	1308.3	24.467	0.549463	1.81996	-0.863905	0.000113306
cci:CC1G_01045	4683.62	5330.28	5006.95	457.255	6005.87	5532.86	5769.36	334.463	1.15227	0.867852	0.20448	0.277912
cci:CC1G_01046	5173.15	5011.34	5092.24	114.414	6320.48	5286.96	5803.72	730.807	1.13972	0.877411	0.188676	0.317268
cci:CC1G_01048	26311	25973.7	26142.4	238.569	46233.5	49463.1	47848.3	2283.66	1.8303	0.546359	0.872078	2.87873e-06
cci:CC1G_01049	3628.78	4329.61	3979.2	495.558	5111.53	4361.2	4736.36	530.561	1.19028	0.840137	0.251303	0.245315
cci:CC1G_01052	151.594	135.549	143.572	11.3453	703.453	806.424	754.939	72.8112	5.25827	0.190177	2.39459	1.0134e-12
cci:CC1G_01054	2261.28	2423.94	2342.61	115.021	2308.32	2694.11	2501.21	272.795	1.0677	0.93659	0.0945103	0.669227
cci:CC1G_01055	16495.3	19475.3	17985.3	2107.13	49142.8	51658.1	50400.4	1778.65	2.80231	0.356848	1.48662	3.62176e-15
cci:CC1G_01056	2277.07	3109.66	2693.37	588.733	3379.4	3507.76	3443.58	90.7636	1.27854	0.78214	0.3545	0.103883
cci:CC1G_01057	2198.11	2049.19	2123.65	105.307	4680.26	4288.87	4484.57	276.754	2.11173	0.473546	1.07842	2.22431e-08
cci:CC1G_01058	6.31642	3.98675	5.15158	1.64733	45.9542	61.4763	53.7152	10.9757	10.4269	0.0959054	3.38224	3.12315e-05
cci:CC1G_01059	11761.2	13475.2	12618.2	1212	6405.31	7127.63	6766.47	510.755	0.536247	1.86481	-0.899029	1.7502e-06
cci:CC1G_01060	1683.33	1953.51	1818.42	191.046	3761.18	3684.96	3723.07	53.8945	2.04742	0.488419	1.03381	2.78487e-06
cci:CC1G_01061	2033.89	2324.27	2179.08	205.334	4401	4339.5	4370.25	43.488	2.00555	0.498617	1.004	1.83193e-07
cci:CC1G_01062	3859.33	4903.7	4381.52	738.479	4765.1	4856.62	4810.86	64.7169	1.09799	0.910755	0.134866	0.532552
cci:CC1G_01064	88.4299	107.642	98.036	13.5851	106.048	90.4063	98.2273	11.0605	1.00195	0.998053	0.00281144	1
cci:CC1G_01065	2615	2503.68	2559.34	78.7155	8642.93	6957.67	7800.3	1191.66	3.04778	0.328108	1.60776	8.14798e-17
cci:CC1G_01066	1348.56	1287.72	1318.14	43.0177	381.774	321.846	351.81	42.375	0.266899	3.74673	-1.90563	4.89454e-11
cci:CC1G_01067	7961.85	8870.51	8416.18	642.524	9650.39	9908.53	9779.46	182.53	1.16198	0.860598	0.216589	0.246456
cci:CC1G_01068	3246.64	3492.39	3369.51	173.772	2534.55	2466.28	2500.42	48.2742	0.742071	1.34758	-0.430372	0.0250269
cci:CC1G_01069	1566.47	2663.15	2114.81	775.466	14518	11615.4	13066.7	2052.45	6.17867	0.161847	2.6273	7.72733e-31
cci:CC1G_01070	5833.21	7399.4	6616.31	1107.46	5026.69	5330.35	5178.52	214.725	0.78269	1.27764	-0.353487	0.0607309
cci:CC1G_01071	14139.3	16648.7	15394	1774.38	943.829	961.923	952.876	12.7939	0.0618993	16.1553	-4.01393	5.13426e-78
cci:CC1G_01072	274.764	287.046	280.905	8.68436	123.723	162.731	143.227	27.5831	0.509877	1.96126	-0.971778	0.00471798
cci:CC1G_01073	3464.56	3584.09	3524.32	84.5202	3188.52	3334.18	3261.35	103.001	0.925384	1.08063	-0.111876	0.559585
cci:CC1G_01074	1402.25	1949.52	1675.88	386.981	4238.39	4194.85	4216.62	30.7903	2.51606	0.397447	1.33117	1.89705e-09
cci:CC1G_01075	5782.68	5581.45	5682.06	142.295	5486.23	5865.56	5675.89	268.226	0.998914	1.00109	-0.00156747	0.99499
cci:CC1G_01076	5106.83	6167.5	5637.16	750.009	8596.98	9192.51	8894.74	421.104	1.57788	0.633763	0.657984	0.000466604
cci:CC1G_01077	12064.4	17446	14755.2	3805.4	2916.33	3323.33	3119.83	287.798	0.21144	4.72948	-2.24168	1.32785e-23
cci:CC1G_01078	8283.98	10146.3	9215.13	1316.84	5023.15	5409.91	5216.53	273.48	0.566083	1.76652	-0.820913	1.34453e-05
cci:CC1G_01079	1958.09	2136.9	2047.49	126.435	2393.16	2665.18	2529.17	192.348	1.23525	0.809553	0.304803	0.166565
cci:CC1G_01080	666.382	633.893	650.138	22.9735	533.776	506.275	520.026	19.4462	0.79987	1.2502	-0.322162	0.261709
cci:CC1G_01081	9316.72	9927	9621.86	431.534	12142.5	9398.64	10770.6	1940.22	1.11939	0.893346	0.162708	0.383341
cci:CC1G_01082	48412.2	51449	49930.6	2147.32	176312	180158	178235	2719.33	3.56966	0.280139	1.83579	5.57219e-22
cci:CC1G_01083	318.979	574.092	446.535	180.392	1269.04	1424.8	1346.92	110.138	3.01639	0.331522	1.59282	1.57424e-07
cci:CC1G_01084	2649.74	3464.48	3057.11	576.112	7183	6606.89	6894.95	407.372	2.25538	0.443384	1.17337	8.10117e-10
cci:CC1G_01085	1332.76	1546.86	1439.81	151.387	10000.3	9134.65	9567.5	612.142	6.64497	0.15049	2.73226	1.96691e-41
cci:CC1G_01086	470.573	462.463	466.518	5.73505	21057.6	26984.5	24021.1	4190.89	51.4901	0.0194212	5.68622	7.03228e-130
cci:CC1G_01087	3369.81	2870.46	3120.13	353.095	6260.38	6491.17	6375.78	163.192	2.04343	0.489373	1.03099	6.49376e-08
cci:CC1G_01088	8283.98	6873.15	7578.57	997.609	5832.65	5775.15	5803.9	40.6594	0.765831	1.30577	-0.384902	0.0403702
cci:CC1G_01089	1705.43	1714.3	1709.87	6.27062	1558.91	1696.02	1627.47	96.9531	0.951808	1.05063	-0.0712575	0.753696
cci:CC1G_01090	44515	57209.8	50862.4	8976.62	35830.2	38972.3	37401.2	2221.85	0.735342	1.35991	-0.443513	0.0166803
cci:CC1G_01091	3751.95	4409.34	4080.65	464.844	4881.75	5095.3	4988.53	150.998	1.22248	0.818007	0.289815	0.125518
cci:CC1G_01092	13592.9	15209.4	14401.2	1143.04	4952.45	5605.19	5278.82	461.554	0.366555	2.72811	-1.4479	2.7702e-14
cci:CC1G_01093	1601.21	1387.39	1494.3	151.197	2177.52	2166.13	2171.83	8.05379	1.45341	0.688038	0.539441	0.0154923
cci:CC1G_01094	9089.33	11465.9	10277.6	1680.48	10339.7	10364.2	10351.9	17.3034	1.00723	0.992819	0.0103968	0.955721
cci:CC1G_01095	846.4	928.912	887.656	58.3447	1615.47	1978.09	1796.78	256.412	2.02418	0.494026	1.01734	5.16108e-05
cci:CC1G_01096	2324.44	2184.74	2254.59	98.7863	915.55	983.62	949.585	48.133	0.421179	2.37429	-1.2475	3.98261e-08
cci:CC1G_01097	9193.55	8224.66	8709.1	685.108	37975.9	35988.9	36982.4	1404.99	4.24641	0.235493	2.08624	2.82669e-27
cci:CC1G_01098	6199.57	5290.41	5744.99	642.868	24589.1	19929.2	22259.1	3295.04	3.87452	0.258096	1.95402	3.40678e-24
cci:CC1G_01099	6632.24	6187.43	6409.84	314.527	18219.1	15821.1	17020.1	1695.64	2.65531	0.376604	1.40888	1.12961e-13
cci:CC1G_01100	4898.38	5130.94	5014.66	164.445	2082.08	2328.87	2205.47	174.503	0.439805	2.27374	-1.18506	7.75895e-10
cci:CC1G_01101	135.803	179.404	157.603	30.8303	53.0241	104.871	78.9477	36.6615	0.500927	1.9963	-0.997329	0.018381
cci:CC1G_01102	11606.4	9165.53	10386	1725.97	7412.77	7377.15	7394.96	25.1877	0.712014	1.40447	-0.490022	0.0088348
cci:CC1G_01103	5463.7	6123.64	5793.67	466.649	2216.41	2755.58	2486	381.254	0.429088	2.33052	-1.22065	2.64772e-08
cci:CC1G_01104	369.511	462.463	415.987	65.7271	2039.66	2603.7	2321.68	398.836	5.58114	0.179175	2.48056	1.39985e-20
cci:CC1G_01105	12111.7	11182.8	11647.3	656.838	14100.9	15531.8	14816.3	1011.81	1.27209	0.786111	0.347196	0.0623754
cci:CC1G_01106	5653.2	4465.16	5059.18	840.07	3068.33	3146.14	3107.23	55.0192	0.614178	1.62819	-0.703272	0.00121092
cci:CC1G_01107	1509.62	2651.19	2080.41	807.207	473.682	585.833	529.757	79.3023	0.254641	3.92709	-1.97346	3.2937e-12
cci:CC1G_01108	17307	16672.6	16989.8	448.598	21764.6	21538.4	21651.5	159.98	1.27438	0.784693	0.3498	0.0597027
cci:CC1G_01109	16975.4	20320.4	18647.9	2365.32	16716.7	17759.4	17238.1	737.278	0.924397	1.08179	-0.113416	0.541904
cci:CC1G_01110	1099.06	1443.2	1271.13	243.348	2060.87	2726.65	2393.76	470.779	1.88318	0.531018	0.913168	0.000222852
cci:CC1G_01111	6430.11	6940.93	6685.52	361.198	8215.2	9843.43	9029.32	1151.33	1.35058	0.740424	0.433577	0.0207178
cci:CC1G_01112	562.161	570.105	566.133	5.6169	321.68	408.636	365.158	61.4876	0.645004	1.55038	-0.63262	0.0421861
cci:CC1G_01113	3673	4098.38	3885.69	300.788	7886.45	8317.38	8101.92	304.708	2.08507	0.479601	1.06009	2.3724e-08
cci:CC1G_01114	1320.13	2192.71	1756.42	617.007	7207.75	6422.46	6815.1	555.28	3.88011	0.257725	1.9561	2.31171e-18
cci:CC1G_01115	4598.35	4497.05	4547.7	71.6318	9805.93	10765.6	10285.8	678.575	2.26175	0.442136	1.17744	5.44215e-10
cci:CC1G_01116	2236.01	2136.9	2186.45	70.0856	1848.77	2419.27	2134.02	403.403	0.97602	1.02457	-0.0350176	0.876981
cci:CC1G_01117	1493.83	1510.98	1502.41	12.1226	5744.28	5861.94	5803.11	83.1999	3.86255	0.258897	1.94955	7.65818e-23
cci:CC1G_01119	230.549	243.192	236.87	8.93943	562.056	408.636	485.346	108.484	2.04899	0.488044	1.03492	0.00128658
cci:CC1G_01120	4721.52	5075.13	4898.33	250.037	3983.88	4089.98	4036.93	75.0244	0.824145	1.21338	-0.279031	0.140964
cci:CC1G_01121	33998.1	25889.9	29944	5733.36	16218.3	16027.2	16122.8	135.12	0.53843	1.85725	-0.893169	1.73065e-06
cci:CC1G_01122	37737.4	32559.8	35148.6	3661.18	43600	44783.6	44191.8	836.988	1.25728	0.795365	0.330311	0.0744734
cci:CC1G_01123	23967.7	24486.6	24227.1	366.951	3407.68	4158.69	3783.19	531.041	0.156155	6.4039	-2.67895	9.04298e-42
cci:CC1G_01124	19002.9	17462	18232.4	1089.65	33815.2	29591.8	31703.5	2986.44	1.73885	0.575092	0.798134	1.85833e-05
cci:CC1G_01125	13447.7	17103.1	15275.4	2584.82	205.027	419.485	312.256	151.645	0.0204417	48.9195	-5.61234	4.57488e-96
cci:CC1G_01126	12361.2	9974.84	11168	1687.43	5917.49	6107.85	6012.67	134.602	0.538382	1.85742	-0.893298	2.08184e-06
cci:CC1G_01127	13532.9	11063.2	12298.1	1746.35	2725.44	2137.2	2431.32	415.945	0.197699	5.05818	-2.33862	1.23212e-32
cci:CC1G_01128	123.17	175.417	149.294	36.944	63.6289	25.3138	44.4713	27.0929	0.297879	3.35707	-1.7472	0.000247723
cci:CC1G_01130	1335.92	1503	1419.46	118.144	2050.27	1909.38	1979.82	99.6212	1.39477	0.716965	0.480026	0.031435
cci:CC1G_01131	122539	186911	154725	45518	13750.9	14374.6	14062.8	441.004	0.090889	11.0024	-3.45975	1.16553e-49
cci:CC1G_01132	24949.9	26507.9	25728.9	1101.69	22719.1	24261.4	23490.2	1090.61	0.912992	1.0953	-0.131326	0.478846
cci:CC1G_01133	1313.82	1459.15	1386.48	102.767	1424.58	1562.22	1493.4	97.3254	1.07711	0.928406	0.107172	0.664761
cci:CC1G_01134	3009.77	3536.24	3273.01	372.271	1866.45	2759.2	2312.82	631.27	0.706635	1.41516	-0.500962	0.0222969
cci:CC1G_01135	1727.54	1985.4	1856.47	182.334	3015.3	2777.28	2896.29	168.309	1.56011	0.640982	0.641645	0.00359161
cci:CC1G_01136	9083.01	11434	10258.5	1662.39	4372.72	4892.79	4632.75	367.741	0.451602	2.21434	-1.14688	1.46912e-09
cci:CC1G_01137	3767.74	4074.46	3921.1	216.878	10343.2	10020.6	10181.9	228.118	2.5967	0.385104	1.37668	5.31699e-13
cci:CC1G_01138	1187.49	1387.39	1287.44	141.351	2308.32	2549.46	2428.89	170.512	1.88661	0.530052	0.915793	4.26944e-05
cci:CC1G_01139	574.794	625.919	600.357	36.1509	756.477	875.133	815.805	83.9019	1.35887	0.735907	0.442404	0.116046
cci:CC1G_01140	208.442	322.927	265.684	80.9529	788.292	1095.72	942.008	217.387	3.54559	0.28204	1.82603	4.7028e-08
cci:CC1G_01141	7203.88	7084.45	7144.16	84.4475	6596.2	6534.56	6565.38	43.5831	0.918986	1.08816	-0.121886	0.516601
cci:CC1G_01142	8748.24	8738.95	8743.6	6.56996	6175.54	6740.69	6458.12	399.62	0.738611	1.35389	-0.437113	0.0197801
cci:CC1G_01144	1635.95	2204.67	1920.31	402.145	1109.97	1356.09	1233.03	174.035	0.6421	1.55739	-0.639129	0.0101122
cci:CC1G_01145	8947.21	8922.34	8934.77	17.5845	11244.6	11821.5	11533.1	407.912	1.29081	0.774708	0.368275	0.0486315
cci:CC1G_01146	1667.53	1941.55	1804.54	193.755	1261.97	1573.07	1417.52	219.977	0.785531	1.27302	-0.348261	0.160023
cci:CC1G_01147	1275.92	1251.84	1263.88	17.0258	1993.71	2242.08	2117.89	175.623	1.67571	0.596762	0.744772	0.00089978
cci:CC1G_01148	3354.02	3508.34	3431.18	109.12	10742.7	12602.6	11672.7	1315.18	3.40194	0.29395	1.76636	4.84594e-20
cci:CC1G_01149	19997.8	21436.7	20717.3	1017.49	19300.8	21393.7	20347.3	1479.95	0.98214	1.01818	-0.0259988	0.889124
cci:CC1G_01152	4936.28	5477.79	5207.04	382.904	3008.24	2954.48	2981.36	38.0129	0.572563	1.74653	-0.804494	2.46434e-05
cci:CC1G_01153	2561.31	2742.88	2652.09	128.392	6122.52	6476.7	6299.61	250.448	2.37533	0.420993	1.24813	7.71781e-11
cci:CC1G_01154	2232.85	2296.37	2264.61	44.9098	5535.72	5666.66	5601.19	92.5931	2.47336	0.404309	1.30647	1.21727e-11
cci:CC1G_01155	644.275	797.349	720.812	108.24	625.685	690.704	658.194	45.9755	0.913129	1.09514	-0.13111	0.659169
cci:CC1G_01156	2033.89	2567.47	2300.68	377.297	3404.15	3395.66	3399.9	6.0028	1.47778	0.676689	0.563436	0.0100389
cci:CC1G_01157	8751.4	10620.7	9686.05	1321.79	18250.9	19748.3	18999.6	1058.85	1.96155	0.509802	0.971991	2.19542e-07
cci:CC1G_01158	15494.2	16947.7	16220.9	1027.77	9434.76	8946.6	9190.68	345.177	0.566594	1.76493	-0.819612	1.20991e-05
cci:CC1G_01159	1234.86	1080.41	1157.63	109.214	618.615	611.146	614.881	5.28095	0.531153	1.8827	-0.912801	0.00104038
cci:CC1G_01160	10636.9	10521	10578.9	81.9005	8840.89	7680.92	8260.9	820.224	0.780882	1.2806	-0.356823	0.05629
cci:CC1G_01161	1733.86	1666.46	1700.16	47.6568	3057.72	3044.88	3051.3	9.08016	1.79472	0.557191	0.843756	0.000135169
cci:CC1G_01162	4190.94	3512.32	3851.63	479.857	1477.61	1620.08	1548.84	100.745	0.402126	2.48678	-1.31428	3.69895e-09
cci:CC1G_01163	8561.91	8703.07	8632.49	99.8168	2039.66	2328.87	2184.26	204.498	0.253028	3.95213	-1.98263	2.99305e-24
cci:CC1G_01164	4756.26	3436.58	4096.42	933.16	4948.92	4737.29	4843.1	149.645	1.18228	0.845825	0.241568	0.265304
cci:CC1G_01166	17379.6	15628	16503.8	1238.55	2000.78	2328.87	2164.82	231.994	0.131171	7.62365	-2.93048	2.79802e-48
cci:CC1G_01167	780.078	701.667	740.873	55.4445	866.061	1131.89	998.974	187.967	1.34837	0.741634	0.431221	0.120147
cci:CC1G_01170	20313.6	19184.2	19748.9	798.591	40457.4	41988.3	41222.8	1082.5	2.08735	0.479077	1.06167	1.40382e-08
cci:CC1G_01171	4554.14	4875.79	4714.96	227.443	6741.13	6480.32	6610.73	184.422	1.40207	0.713229	0.487562	0.00971131
cci:CC1G_01172	7159.66	6171.48	6665.57	698.747	7745.06	7033.61	7389.33	503.071	1.10858	0.902054	0.148715	0.428917
cci:CC1G_01173	66496.1	75808	71152	6584.5	49849.7	55712	52780.9	4145.21	0.741804	1.34807	-0.430891	0.0199266
cci:CC1G_01175	22862.3	18578.2	20720.3	3029.27	25953.5	24977.4	25465.5	690.205	1.22901	0.81366	0.297501	0.108903
cci:CC1G_01176	7604.97	7881.8	7743.38	195.748	13249	13318.7	13283.8	49.2787	1.7155	0.582919	0.778632	3.28818e-05
cci:CC1G_01177	2163.37	2268.46	2215.92	74.3066	1693.24	1898.53	1795.88	145.165	0.810448	1.23389	-0.303209	0.171518
cci:CC1G_01178	1225.39	1084.4	1154.89	99.6951	1877.05	1663.48	1770.26	151.023	1.53284	0.652383	0.616209	0.0134629
cci:CC1G_01179	2011.78	2037.23	2024.5	17.9946	1565.98	1779.2	1672.59	150.767	0.826171	1.2104	-0.275487	0.215731
cci:CC1G_01180	1016.94	1347.52	1182.23	233.753	2230.55	2238.46	2234.5	5.594	1.89007	0.52908	0.918441	0.000218074
cci:CC1G_01181	596.902	693.694	645.298	68.4425	2000.78	1970.86	1985.82	21.1568	3.07736	0.324953	1.6217	2.54959e-10
cci:CC1G_01182	2520.25	3281.09	2900.67	537.996	4821.66	4542.01	4681.84	197.742	1.61405	0.619559	0.690687	0.00150376
cci:CC1G_01184	1898.08	2463.81	2180.95	400.028	4376.26	5391.83	4884.04	718.118	2.23941	0.446545	1.16312	1.20969e-07
cci:CC1G_01185	20256.8	22481.3	21369	1572.97	45844.7	41033.6	43439.1	3401.93	2.03281	0.49193	1.02347	4.39037e-08
cci:CC1G_01186	3016.09	2990.06	3003.08	18.406	4446.96	4636.03	4541.49	133.698	1.51228	0.661253	0.596727	0.00174485
cci:CC1G_01187	5255.26	6103.71	5679.49	599.944	11799.6	11011.5	11405.6	557.307	2.0082	0.497958	1.00591	9.73357e-08
cci:CC1G_01188	4566.77	3492.39	4029.58	759.702	4302.02	4180.39	4241.2	86.011	1.05252	0.950103	0.0738444	0.73623
cci:CC1G_01189	3922.5	4421.3	4171.9	352.709	3570.29	4126.14	3848.22	393.046	0.922414	1.08411	-0.116514	0.541543
cci:CC1G_01190	1910.72	2009.32	1960.02	69.7233	2152.78	2292.7	2222.74	98.9409	1.13404	0.881803	0.181473	0.412798
cci:CC1G_01191	12844.4	11884.5	12364.5	678.784	7953.62	7359.07	7656.34	420.409	0.619222	1.61493	-0.691472	0.000223868
cci:CC1G_01194	780.078	885.058	832.568	74.2321	1601.33	1699.64	1650.48	69.5152	1.9824	0.504439	0.987249	8.93952e-05
cci:CC1G_01195	1803.34	1989.39	1896.36	131.557	10481.1	10837.9	10659.5	252.297	5.62103	0.177903	2.49083	3.32631e-36
cci:CC1G_01196	3587.73	3615.98	3601.85	19.9781	3722.29	4100.83	3911.56	267.665	1.08599	0.920822	0.119005	0.532949
cci:CC1G_01197	799.027	877.084	838.056	55.1948	912.015	925.76	918.888	9.71938	1.09645	0.912033	0.132842	0.631677
cci:CC1G_01198	4077.25	5015.33	4546.29	663.322	4107.6	4632.42	4370.01	371.1	0.961226	1.04034	-0.0570527	0.794617
cci:CC1G_01199	4835.22	4640.57	4737.9	137.635	8303.58	9405.87	8854.72	779.437	1.86891	0.53507	0.9022	1.80475e-06
cci:CC1G_01200	5637.4	5242.57	5439.99	279.188	3676.34	4238.25	3957.29	397.328	0.727445	1.37467	-0.45909	0.0152657
cci:CC1G_01201	3733	3285.08	3509.04	316.73	2075.01	2437.35	2256.18	256.215	0.642962	1.5553	-0.637194	0.0036206
cci:CC1G_01202	1326.45	1259.81	1293.13	47.1188	4503.52	3869.39	4186.45	448.396	3.23746	0.308885	1.69486	5.54661e-14
cci:CC1G_01210	9098.8	11127	10112.9	1434.16	9615.04	8603.06	9109.05	715.578	0.900735	1.1102	-0.150825	0.420262
cci:CC1G_01211	1654.9	1746.2	1700.55	64.5541	2361.34	2325.25	2343.29	25.5207	1.37796	0.725708	0.462538	0.036743
cci:CC1G_01212	1579.1	1566.79	1572.95	8.70679	1954.82	2166.13	2060.48	149.42	1.30995	0.76339	0.389508	0.0798102
cci:CC1G_01213	6022.71	5007.35	5515.03	717.962	2403.76	2155.29	2279.52	175.698	0.413329	2.41938	-1.27464	3.63403e-11
cci:CC1G_01214	123.17	131.563	127.366	5.93438	657.499	741.331	699.415	59.2784	5.49136	0.182104	2.45716	5.54641e-13
cci:CC1G_01215	11344.3	14946.3	13145.3	2547.02	26197.5	28807.1	27502.3	1845.27	2.09217	0.477972	1.065	1.34275e-08
cci:CC1G_01216	18519.7	18658	18588.9	97.7466	8558.09	10259.3	9408.7	1202.94	0.506147	1.97571	-0.982371	1.65157e-07
cci:CC1G_01219	1755.96	1459.15	1607.56	209.88	402.983	412.253	407.618	6.55435	0.253564	3.94378	-1.97958	7.93548e-14
cci:CC1G_01220	3761.43	4034.59	3898.01	193.153	9858.95	9478.19	9668.57	269.237	2.48039	0.403163	1.31057	6.09534e-12
cci:CC1G_01221	20961	29888.6	25424.8	6312.77	116551	122392	119471	4130.53	4.699	0.212811	2.23235	7.05849e-31
cci:CC1G_01222	1468.57	2583.41	2025.99	788.314	3867.23	4136.99	4002.11	190.753	1.97538	0.506231	0.982133	5.68692e-05
cci:CC1G_01223	3439.29	4417.32	3928.3	691.568	5005.48	5171.24	5088.36	117.211	1.29531	0.772018	0.373294	0.0842436
cci:CC1G_01224	1471.73	1722.27	1597	177.165	9530.2	8968.3	9249.25	397.324	5.79164	0.172663	2.53397	1.6348e-36
cci:CC1G_01227	5308.95	5433.94	5371.44	88.3783	8717.17	8519.89	8618.53	139.497	1.60451	0.623244	0.682131	0.000290653
cci:CC1G_01228	3022.41	3504.35	3263.38	340.786	4743.89	4842.16	4793.03	69.4861	1.46873	0.68086	0.55457	0.0035284
cci:CC1G_01229	517.946	813.296	665.621	208.844	5383.72	5500.32	5442.02	82.4497	8.17584	0.122312	3.03137	7.37353e-37
cci:CC1G_01230	274.764	302.993	288.879	19.9606	686860	488686	587773	140131	2034.67	0.00049148	10.9906	1.41094328414616e-317
cci:CC1G_01231	2220.22	3105.68	2662.95	626.111	5461.48	6447.77	5954.63	697.413	2.2361	0.447206	1.16099	1.12692e-07
cci:CC1G_01232	6107.98	7216.01	6661.99	783.499	4181.84	5992.13	5086.98	1280.07	0.763582	1.30962	-0.389144	0.0709975
cci:CC1G_01233	3252.96	3269.13	3261.04	11.4386	69726.7	69558.6	69642.6	118.892	21.3559	0.0468254	4.41657	1.69648e-95
cci:CC1G_01234	2242.33	2591.39	2416.86	246.82	4644.91	4270.79	4457.85	264.544	1.84448	0.542157	0.883217	4.11948e-06
cci:CC1G_01235	5403.7	5549.55	5476.62	103.135	10032.2	9536.05	9784.11	350.803	1.78652	0.559747	0.837153	8.87218e-06
cci:CC1G_01236	15077.3	19471.3	17274.3	3107.01	11449.7	13532	12490.8	1472.43	0.723089	1.38296	-0.467755	0.0120513
cci:CC1G_01237	9698.86	13315.7	11507.3	2557.52	14009	10418.4	12213.7	2538.91	1.06139	0.942164	0.0859506	0.687178
cci:CC1G_01238	4014.08	5258.52	4636.3	879.948	2683.02	2889.38	2786.2	145.921	0.600954	1.66402	-0.734674	0.000756488
cci:CC1G_01239	4895.22	5318.32	5106.77	299.174	3842.48	4032.12	3937.3	134.094	0.770996	1.29702	-0.375205	0.0476812
cci:CC1G_01240	9.47463	0	4.73731	6.69957	14.1398	14.465	14.3024	0.229977	3.01909	0.331226	1.59411	0.262745
cci:CC1G_01241	0	7.97349	3.98675	5.63811	3.53494	3.61625	3.5756	0.0574943	0.896871	1.11499	-0.157028	1
cci:CC1G_01242	31.5821	11.9602	21.7712	13.8747	17.6747	36.1625	26.9186	13.0728	1.23643	0.808778	0.306185	0.746454
cci:CC1G_01247	31.5821	3.98675	17.7844	19.5129	38.8844	7.2325	23.0584	22.3812	1.29655	0.771276	0.37468	0.738988
cci:CC1G_01248	6433.27	5162.84	5798.06	898.334	12619.7	14399.9	13509.8	1258.77	2.33006	0.429173	1.22037	1.13954e-10
cci:CC1G_01249	4383.6	3285.08	3834.34	776.768	7140.58	9134.65	8137.62	1410.02	2.1223	0.471187	1.08563	5.96245e-07
cci:CC1G_01252	202.125	147.51	174.818	38.6192	487.822	433.95	460.886	38.0931	2.63638	0.379308	1.39856	2.33739e-05
cci:CC1G_01253	216202	183239	199720	23308.1	81763.2	77029.8	79396.5	3347.05	0.397539	2.51548	-1.33083	1.35325e-12
cci:CC1G_01254	72563	60558.7	66560.9	8488.35	10378.6	10219.5	10299.1	112.475	0.154731	6.46281	-2.69216	1.56735e-42
cci:CC1G_01255	5514.23	5398.06	5456.14	82.1507	2294.18	2683.26	2488.72	275.122	0.456131	2.19235	-1.13248	3.62924e-09
cci:CC1G_01256	4759.42	4309.67	4534.55	318.02	1873.52	2252.92	2063.22	268.28	0.455001	2.1978	-1.13606	2.43128e-07
cci:CC1G_01258	2744.48	2320.29	2532.39	299.953	2559.3	3294.4	2926.85	519.799	1.15577	0.865225	0.208852	0.342066
cci:CC1G_01259	1894.93	1722.27	1808.6	122.083	3492.52	3652.41	3572.47	113.06	1.97527	0.506261	0.982047	8.60211e-06
cci:CC1G_01260	8593.49	6083.78	7338.63	1774.63	1664.96	1952.78	1808.87	203.518	0.246485	4.05703	-2.02043	1.8832e-19
cci:CC1G_01261	10289.4	10820	10554.7	375.18	9798.86	11094.7	10446.8	916.268	0.989769	1.01034	-0.0148358	0.937725
cci:CC1G_01262	44224.4	45472.8	44848.6	882.771	57654.9	63823.2	60739.1	4361.66	1.35431	0.738382	0.437561	0.0181287
cci:CC1G_01263	28954.5	36534.5	32744.5	5359.93	22945.3	26514.3	24729.8	2523.7	0.755236	1.32409	-0.405001	0.0290128
cci:CC1G_01264	1661.22	1522.94	1592.08	97.7794	1947.75	2166.13	2056.94	154.419	1.29199	0.774002	0.369591	0.0967838
cci:CC1G_01265	8318.72	8276.49	8297.61	29.8664	6942.62	6932.35	6937.49	7.26374	0.836083	1.19605	-0.258282	0.168184
cci:CC1G_01266	2416.03	2384.07	2400.05	22.5961	2640.6	2820.68	2730.64	127.332	1.13774	0.878935	0.186172	0.397384
cci:CC1G_01269	5122.62	5593.41	5358.01	332.899	5196.36	5641.35	5418.86	314.653	1.01136	0.988771	0.0162911	0.932462
cci:CC1G_01270	59124.8	70573.4	64849.1	8095.35	36049.3	44555.8	40302.6	6015	0.621482	1.60906	-0.686215	0.000219423
cci:CC1G_01271	2820.28	4010.67	3415.47	841.73	8946.94	9977.24	9462.09	728.531	2.77036	0.360964	1.47007	1.96193e-11
cci:CC1G_01272	2141.27	2140.88	2141.07	0.270827	3195.59	3533.08	3364.33	238.641	1.57133	0.636404	0.651985	0.00297014
cci:CC1G_01273	7857.63	6689.76	7273.69	825.805	7904.13	7040.84	7472.48	610.438	1.02733	0.973397	0.0388998	0.83754
cci:CC1G_01274	142.119	191.364	166.742	34.8211	2410.83	2422.89	2416.86	8.52621	14.4946	0.0689911	3.85745	1.19738e-39
cci:CC1G_01275	2646.58	3153.52	2900.05	358.459	3934.39	3959.79	3947.09	17.9638	1.36104	0.73473	0.444713	0.0197439
cci:CC1G_01276	6714.35	7427.31	7070.83	504.136	11375.4	11557.5	11466.5	128.761	1.62166	0.616652	0.697472	0.000200046
cci:CC1G_01277	5665.83	9683.81	7674.82	2841.14	22994.8	25816.4	24405.6	1995.19	3.17996	0.31447	1.66901	2.29905e-14
cci:CC1G_01278	5877.43	6163.51	6020.47	202.291	12545.5	12468.8	12507.2	54.2173	2.07744	0.481361	1.05481	2.26348e-08
cci:CC1G_01279	679.015	944.859	811.937	187.98	1923.01	1945.54	1934.28	15.9344	2.3823	0.419763	1.25235	7.41457e-07
cci:CC1G_01280	1632.79	1702.34	1667.57	49.1769	2432.04	3005.1	2718.57	405.218	1.63026	0.613398	0.705104	0.00143764
cci:CC1G_01281	1171.7	1132.24	1151.97	27.9022	1283.18	1551.37	1417.28	189.637	1.23031	0.812802	0.299024	0.232382
cci:CC1G_01282	1942.3	2097.03	2019.66	109.411	3453.64	3580.09	3516.86	89.4139	1.74131	0.57428	0.800174	0.000271867
cci:CC1G_01283	17357.5	18929.1	18143.3	1111.26	33274.4	32289.5	32782	696.431	1.80684	0.553454	0.853465	4.76871e-06
cci:CC1G_01284	3205.58	2862.48	3034.03	242.607	4860.54	4636.03	4748.29	158.753	1.56501	0.638974	0.646171	0.000698511
cci:CC1G_01285	2008.62	1690.38	1849.5	225.03	1102.9	1153.58	1128.24	35.8377	0.610026	1.63928	-0.713059	0.00420491
cci:CC1G_01286	8558.75	9954.91	9256.83	987.234	90816.2	91046.3	90931.3	162.749	9.82316	0.1018	3.29619	7.41157e-60
cci:CC1G_01287	3594.04	4708.35	4151.2	787.933	3686.94	4191.23	3939.09	356.587	0.948905	1.05385	-0.0756648	0.730069
cci:CC1G_01288	1948.62	2208.66	2078.64	183.878	3959.13	3778.98	3869.06	127.387	1.86134	0.537246	0.896345	4.48393e-05
cci:CC1G_01289	982.203	964.793	973.498	12.311	4531.79	2238.46	3385.13	1621.63	3.47728	0.287581	1.79796	6.53426e-11
cci:CC1G_01290	21321.1	21959	21640	451.084	29424.9	29107.2	29266	224.613	1.3524	0.739425	0.435524	0.0189477
cci:CC1G_01291	1737.02	2093.04	1915.03	251.749	4811.06	5301.42	5056.24	346.743	2.64029	0.378746	1.4007	4.95747e-13
cci:CC1G_01292	3865.65	5410.02	4637.83	1092.03	10081.7	10588.4	10335	358.311	2.22842	0.448749	1.15602	1.00557e-07
cci:CC1G_01295	5053.14	5035.26	5044.2	12.6388	4581.28	5268.88	4925.08	486.202	0.976385	1.02419	-0.0344777	0.856846
cci:CC1G_01296	6234.31	6418.66	6326.48	130.36	15836.5	18218.7	17027.6	1684.42	2.69148	0.371543	1.4284	5.32124e-14
cci:CC1G_01297	6606.97	7646.58	7126.78	735.113	16048.6	15249.7	15649.2	564.911	2.19583	0.455409	1.13477	1.76529e-09
cci:CC1G_01298	9351.46	10955.6	10153.5	1134.29	15324	16190	15757	612.342	1.55187	0.644383	0.63401	0.000686341
cci:CC1G_01299	3944.6	4122.3	4033.45	125.648	5093.85	6140.39	5617.12	740.018	1.39263	0.718063	0.477817	0.0115529
cci:CC1G_01300	1383.3	1371.44	1377.37	8.38265	8049.06	8519.89	8284.47	332.923	6.01471	0.166259	2.5885	1.24282e-37
cci:CC1G_01301	508.472	526.251	517.361	12.5715	40079.2	46107.2	43093.2	4262.46	83.2942	0.0120056	6.38014	2.58268e-155
cci:CC1G_01302	1064.32	1148.18	1106.25	59.3026	57895.3	55451.6	56673.4	1727.95	51.2302	0.0195197	5.67892	3.22087e-135
cci:CC1G_01303	4629.94	4903.7	4766.82	193.58	7734.45	8932.14	8333.3	846.893	1.74819	0.572021	0.805861	1.96433e-05
cci:CC1G_01304	2220.22	2168.79	2194.51	36.3672	3941.46	3525.84	3733.65	293.884	1.70136	0.587764	0.766691	0.000472077
cci:CC1G_01305	2378.13	2575.44	2476.79	139.517	8077.34	10309.9	9193.64	1578.68	3.71192	0.269402	1.89217	2.0343e-22
cci:CC1G_01306	4146.73	4839.91	4493.32	490.153	9360.52	8867.05	9113.79	348.942	2.0283	0.493025	1.02027	7.09386e-08
cci:CC1G_01307	1626.48	1479.08	1552.78	104.224	6207.36	5948.73	6078.04	182.875	3.9143	0.255474	1.96875	2.61363e-23
cci:CC1G_01308	2858.18	3727.61	3292.89	614.779	5143.34	5044.67	5094	69.7703	1.54697	0.646425	0.629444	0.00372306
cci:CC1G_01309	1566.47	1614.63	1590.55	34.0546	1551.84	1710.49	1631.16	112.181	1.02553	0.975103	0.0363731	0.87469
cci:CC1G_01310	306.346	275.086	290.716	22.1047	1375.09	600.298	987.695	547.863	3.39746	0.294338	1.76446	1.54506e-06
cci:CC1G_01311	3603.52	3109.66	3356.59	349.208	11152.7	11893.8	11523.3	524.043	3.43304	0.291287	1.77948	2.73012e-20
cci:CC1G_01312	1585.42	1411.31	1498.36	123.116	4312.63	4339.5	4326.06	19.0015	2.88719	0.346357	1.52967	8.41564e-12
cci:CC1G_01313	9935.73	5577.46	7756.59	3081.76	805.967	860.668	833.317	38.6795	0.107433	9.30809	-3.21849	4.4948e-34
cci:CC1G_01314	1042.21	1156.16	1099.18	80.573	494.892	484.578	489.735	7.29325	0.445544	2.24445	-1.16636	3.64981e-05
cci:CC1G_01315	555.845	558.145	556.995	1.62612	17515.6	12204.8	14860.2	3755.29	26.6793	0.0374822	4.73765	1.38738e-76
cci:CC1G_01316	2902.39	3233.25	3067.82	233.951	10064	10161.7	10112.8	69.0745	3.29642	0.30336	1.7209	4.43187e-19
cci:CC1G_01317	10507.4	13630.7	12069	2208.52	12552.6	12808.8	12680.7	181.149	1.05068	0.951766	0.0713215	0.701564
cci:CC1G_01318	3515.09	5429.95	4472.52	1354.01	3754.11	4701.13	4227.62	669.643	0.945243	1.05793	-0.0812428	0.71093
cci:CC1G_01319	2637.11	3803.36	3220.23	824.664	5224.64	5301.42	5263.03	54.2917	1.63437	0.611858	0.70873	0.00109804
cci:CC1G_01320	6253.26	7451.23	6852.24	847.096	4885.29	5113.38	4999.33	161.284	0.729591	1.37063	-0.45484	0.0158157
cci:CC1G_01321	7617.6	6713.68	7165.64	639.168	3043.58	3677.73	3360.66	448.406	0.468996	2.13222	-1.09235	9.76601e-09
cci:CC1G_01323	1184.33	1351.51	1267.92	118.213	1021.6	1070.41	1046	34.5154	0.824978	1.21215	-0.277573	0.268992
cci:CC1G_01324	3461.4	2778.76	3120.08	482.696	5214.04	7416.93	6315.48	1557.68	2.02414	0.494037	1.01731	3.05847e-06
cci:CC1G_01325	4478.34	5417.99	4948.17	664.431	5966.98	6820.25	6393.61	603.351	1.29212	0.773923	0.369738	0.0495968
cci:CC1G_01326	552.687	713.628	633.157	113.802	689.314	741.331	715.322	36.7821	1.12977	0.885135	0.17603	0.530072
cci:CC1G_01327	2444.45	3934.92	3189.69	1053.92	5514.51	6078.92	5796.71	399.097	1.81733	0.550258	0.86182	7.34903e-05
cci:CC1G_01328	152816	165011	158914	8623.29	5641.77	9774.73	7708.25	2922.44	0.0485058	20.6161	-4.3657	8.38659e-72
cci:CC1G_01329	1743.33	1782.08	1762.7	27.3963	3771.78	3605.4	3688.59	117.649	2.09258	0.47788	1.06528	1.41882e-06
cci:CC1G_01331	6515.39	6322.98	6419.18	136.051	9102.47	9713.25	9407.86	431.883	1.46559	0.682321	0.551477	0.00329446
cci:CC1G_01332	4781.53	5138.92	4960.22	252.711	2990.56	3319.72	3155.14	232.75	0.636088	1.57211	-0.652701	0.000607048
cci:CC1G_01333	7222.83	6936.94	7079.88	202.152	9569.09	10107.4	9838.25	380.66	1.38961	0.719628	0.474677	0.0112911
cci:CC1G_01334	29510.3	37020.9	33265.6	5310.81	23920.9	26930.2	25425.6	2127.88	0.76432	1.30835	-0.387751	0.0365498
cci:CC1G_01335	7724.98	8049.24	7887.11	229.287	23401.3	22088.1	22744.7	928.61	2.88378	0.346767	1.52796	8.64119e-16
cci:CC1G_01336	4418.34	6271.15	5344.74	1310.14	6504.29	7377.15	6940.72	617.205	1.29861	0.770056	0.376965	0.0796771
cci:CC1G_01337	101.063	163.457	132.26	44.1192	714.058	423.101	568.58	205.738	4.29897	0.232614	2.10399	1.86545e-08
cci:CC1G_01338	9755.71	15735.7	12745.7	4228.48	37272.4	44566.7	40919.5	5157.81	3.21046	0.311482	1.68278	1.27274e-14
cci:CC1G_01339	2368.66	2340.22	2354.44	20.1078	2039.66	2549.46	2294.56	360.48	0.974567	1.0261	-0.0371664	0.869081
cci:CC1G_01340	3960.39	3217.3	3588.85	525.444	10463.4	11684.1	11073.8	863.151	3.0856	0.324086	1.62555	2.50342e-17
cci:CC1G_01341	18.9493	19.9337	19.4415	0.69613	120.188	119.336	119.762	0.602269	6.16013	0.162334	2.62296	6.55983e-07
cci:CC1G_01344	527.421	613.959	570.69	61.1916	424.193	495.426	459.81	50.3696	0.805708	1.24114	-0.311671	0.316358
cci:CC1G_01345	1866.5	2447.86	2157.18	411.084	2488.6	3319.72	2904.16	587.69	1.34627	0.742791	0.428972	0.0505477
cci:CC1G_01346	6404.85	6283.11	6343.98	86.0803	7045.14	8060.62	7552.88	718.056	1.19056	0.839942	0.251638	0.18012
cci:CC1G_01347	12557	10899.8	11728.4	1171.87	23857.3	25870.7	24864	1423.64	2.11998	0.471702	1.08405	7.67034e-09
cci:CC1G_01348	2892.92	3089.73	2991.32	139.165	10859.3	11727.5	11293.4	613.882	3.77539	0.264873	1.91663	4.52975e-23
cci:CC1G_01349	1503.31	1885.73	1694.52	270.414	14267	13119.8	13693.4	811.24	8.08099	0.123747	3.01453	2.17521e-50
cci:CC1G_01350	1215.91	1654.5	1435.21	310.129	3478.38	4542.01	4010.2	752.099	2.79416	0.357889	1.48242	3.57319e-11
cci:CC1G_01351	20803.1	24837.4	22820.3	2852.69	9915.51	11619	10767.3	1204.56	0.471829	2.11941	-1.08367	7.91741e-09
cci:CC1G_01352	3808.8	4385.42	4097.11	407.733	4029.83	5431.61	4730.72	991.205	1.15465	0.866065	0.207453	0.337701
cci:CC1G_01353	1064.32	1299.68	1182	166.427	3810.67	3467.98	3639.33	242.313	3.07896	0.324785	1.62244	7.11698e-13
cci:CC1G_01354	726.388	1072.43	899.412	244.692	2350.74	2133.59	2242.16	153.547	2.49292	0.401136	1.31784	1.66053e-07
cci:CC1G_01355	19280.9	19547	19413.9	188.197	9526.67	10281	9903.83	533.394	0.51014	1.96025	-0.971034	2.25139e-07
cci:CC1G_01356	10242.1	11123	10682.5	622.926	10071	11839.6	10955.3	1250.56	1.02553	0.975101	0.0363765	0.845945
cci:CC1G_01357	2599.21	2583.41	2591.31	11.1684	2032.59	2119.12	2075.86	61.1871	0.801084	1.24831	-0.319974	0.146365
cci:CC1G_01358	8160.81	8802.74	8481.78	453.909	9197.92	9767.49	9482.71	402.751	1.11801	0.894447	0.160932	0.389359
cci:CC1G_01359	40523	38619.6	39571.3	1345.89	39001	41818.3	40409.7	1992.14	1.02119	0.979253	0.0302458	0.870406
cci:CC1G_01360	2855.02	2794.71	2824.87	42.6469	2046.73	1931.08	1988.9	81.7792	0.70407	1.42031	-0.506208	0.021463
cci:CC1G_01363	11672.7	12295.1	11983.9	440.093	51963.6	47253.5	49608.6	3330.54	4.13959	0.24157	2.04949	1.6598e-26
cci:CC1G_01365	341.087	486.383	413.735	102.74	1498.82	1771.96	1635.39	193.145	3.95275	0.252989	1.98286	4.35899e-12
cci:CC1G_01366	4260.42	3009.99	3635.21	884.188	8589.91	8845.35	8717.63	180.624	2.39811	0.416995	1.2619	7.32014e-09
cci:CC1G_01367	3252.96	3356.84	3304.9	73.4578	4644.91	4567.32	4606.12	54.8633	1.39372	0.717502	0.478946	0.0117705
cci:CC1G_01368	1247.49	1156.16	1201.82	64.5844	1184.21	1540.52	1362.36	251.954	1.13358	0.882161	0.180886	0.472458
cci:CC1G_01369	2915.03	2934.25	2924.64	13.5894	5175.15	5359.28	5267.22	130.199	1.80098	0.555253	0.848784	8.63922e-06
cci:CC1G_01370	1999.15	2140.88	2070.01	100.223	5005.48	5113.38	5059.43	76.2978	2.44415	0.40914	1.28933	2.49304e-11
cci:CC1G_01371	1718.07	1666.46	1692.26	36.4908	3669.27	4578.17	4123.72	642.692	2.43681	0.410373	1.28499	6.65224e-09
cci:CC1G_01372	5245.79	4692.4	4969.09	391.302	2036.13	2791.75	2413.94	534.303	0.48579	2.0585	-1.0416	1.98063e-06
cci:CC1G_01373	21469.5	27392.9	24431.2	4188.5	9321.64	11318.9	10320.3	1412.25	0.422421	2.36731	-1.24325	4.16051e-11
cci:CC1G_01374	7930.26	7004.71	7467.49	654.463	11000.7	11503.3	11252	355.36	1.5068	0.663658	0.591488	0.00159265
cci:CC1G_01375	44293.9	59669.6	51981.8	10872.3	148863	166159	157511	12230.1	3.03013	0.330019	1.59938	2.7678e-17
cci:CC1G_01376	4194.1	6175.47	5184.79	1401.04	7331.47	8415.02	7873.24	766.183	1.51853	0.658533	0.602673	0.0051378
cci:CC1G_01377	17234.4	17190.9	17212.6	30.757	16441	17452	16946.5	714.894	0.984541	1.0157	-0.0224762	0.904235
cci:CC1G_01378	2813.96	2659.16	2736.56	109.463	4125.28	3851.31	3988.29	193.726	1.45741	0.686149	0.543406	0.00448616
cci:CC1G_01379	10936.9	13662.6	12299.7	1927.36	30213.1	32473.9	31343.5	1598.62	2.54831	0.392417	1.34954	8.39998e-13
cci:CC1G_01380	2586.57	3883.09	3234.83	916.777	8148.04	9720.48	8934.26	1111.88	2.76189	0.362071	1.46566	2.31469e-11
cci:CC1G_01381	2444.45	1973.44	2208.95	333.058	1431.65	1656.24	1543.95	158.81	0.698952	1.43071	-0.516736	0.01998
cci:CC1G_01382	1026.42	1243.87	1135.14	153.758	827.176	730.483	778.829	68.3727	0.686108	1.4575	-0.543493	0.0488797
cci:CC1G_01383	5062.61	5115	5088.8	37.0427	13828.7	14291.4	14060.1	327.201	2.76294	0.361933	1.4662	1.36821e-14
cci:CC1G_01384	4699.42	5222.64	4961.03	369.974	2258.83	2133.59	2196.21	88.5578	0.442692	2.25891	-1.17562	1.06403e-09
cci:CC1G_01385	4617.3	5545.57	5081.43	656.381	5196.36	5464.15	5330.26	189.357	1.04897	0.953318	0.0689701	0.714903
cci:CC1G_01386	10760	9783.48	10271.7	690.52	8391.95	8396.93	8394.44	3.52355	0.817236	1.22364	-0.291175	0.119155
cci:CC1G_01387	7361.79	7554.89	7458.34	136.542	20792.5	22930.6	21861.6	1511.88	2.93116	0.341162	1.55147	3.33657e-16
cci:CC1G_01388	2037.05	2615.31	2326.18	408.892	2131.57	2220.38	2175.97	62.7969	0.93543	1.06903	-0.0962989	0.667151
cci:CC1G_01389	3164.53	3368.8	3266.66	144.444	5666.51	5406.29	5536.4	184.001	1.69482	0.590034	0.761131	6.27125e-05
cci:CC1G_01390	3082.41	2818.63	2950.52	186.522	2615.86	3052.12	2833.99	308.482	0.960503	1.04112	-0.0581373	0.791931
cci:CC1G_01391	3363.49	2730.92	3047.21	447.296	2926.93	2929.16	2928.05	1.57792	0.960895	1.0407	-0.0575489	0.792955
cci:CC1G_01392	6629.08	6283.11	6456.1	244.637	6391.17	6505.63	6448.4	80.936	0.998808	1.00119	-0.00172018	0.994053
cci:CC1G_01393	2877.13	1602.67	2239.9	901.177	650.429	842.586	746.508	135.876	0.333277	3.00051	-1.58521	9.6973e-09
cci:CC1G_01394	6411.17	7590.77	7000.97	834.104	8254.09	7764.09	8009.09	346.481	1.144	0.874128	0.194084	0.300108
cci:CC1G_01395	849.558	721.601	785.58	90.4794	258.051	256.754	257.402	0.917067	0.327659	3.05195	-1.60973	6.26225e-08
cci:CC1G_01396	5852.16	7554.89	6703.52	1204.01	459.542	437.566	448.554	15.5394	0.0669132	14.9447	-3.90157	6.35489e-55
cci:CC1G_01397	2813.96	2866.47	2840.22	37.1276	6359.36	6755.16	6557.26	279.87	2.30872	0.433141	1.20709	2.88715e-10
cci:CC1G_01398	180.018	211.298	195.658	22.118	491.357	614.763	553.06	87.261	2.82667	0.353773	1.4991	4.58093e-06
cci:CC1G_01399	5984.81	4919.65	5452.23	753.183	6486.62	6946.82	6716.72	325.411	1.23192	0.81174	0.300911	0.110088
cci:CC1G_01400	3306.65	2507.66	2907.15	564.965	2424.97	2050.41	2237.69	264.851	0.769719	1.29918	-0.377596	0.0848818
cci:CC1G_01401	5034.19	4720.31	4877.25	221.945	3870.76	4068.28	3969.52	139.669	0.813886	1.22867	-0.297102	0.116712
cci:CC1G_01402	5040.5	6598.07	5819.28	1101.36	4669.66	4925.33	4797.5	180.79	0.824413	1.21298	-0.27856	0.140465
cci:CC1G_01405	3594.04	4975.46	4284.75	976.81	4390.4	5395.45	4892.92	710.677	1.14194	0.875704	0.191485	0.375198
cci:CC1G_01407	3619.31	4321.63	3970.47	496.619	23408.4	22670.3	23039.3	521.92	5.80267	0.172334	2.53672	5.02423e-38
cci:CC1G_01408	2839.23	3356.84	3098.04	366.006	5705.4	5265.26	5485.33	311.222	1.77058	0.564786	0.824224	1.50196e-05
cci:CC1G_01409	2400.24	3356.84	2878.54	676.42	2711.3	3279.94	2995.62	402.089	1.04067	0.960916	0.0575171	0.792379
cci:CC1G_01410	22761.2	25240.1	24000.7	1752.83	11120.9	10950	11035.5	120.858	0.459799	2.17487	-1.12093	2.43392e-09
cci:CC1G_01411	17439.6	17816.8	17628.2	266.677	8215.2	9011.7	8613.45	563.205	0.488618	2.04659	-1.03322	3.85364e-08
cci:CC1G_01412	10144.2	10760.2	10452.2	435.621	14744.2	15615	15179.6	615.699	1.45229	0.688569	0.538328	0.00391252
cci:CC1G_01415	7450.22	7945.59	7697.9	350.28	16692	18254.8	17473.4	1105.09	2.26989	0.440549	1.18262	3.59327e-10
cci:CC1G_01416	429.517	235.218	332.367	137.39	2265.9	1699.64	1982.77	400.406	5.96559	0.167628	2.57667	2.51388e-16
cci:CC1G_01417	195.809	247.178	221.494	36.3236	2934	2867.69	2900.84	46.8915	13.0967	0.0763549	3.71114	8.74237e-39
cci:CC1G_01418	96502.3	119563	108032	16306.1	230902	241924	236413	7793.15	2.18835	0.456965	1.12985	1.47527e-09
cci:CC1G_01421	11982.2	13710.4	12846.3	1222	9470.11	10364.2	9917.14	632.2	0.771982	1.29537	-0.373361	0.045423
cci:CC1G_01422	5927.96	5888.43	5908.19	27.9549	6921.42	6762.39	6841.9	112.449	1.15804	0.863531	0.211681	0.260222
cci:CC1G_01423	5492.13	6625.97	6059.05	801.751	10675.5	9937.46	10306.5	521.892	1.70101	0.587887	0.76639	4.5703e-05
cci:CC1G_01424	3006.62	4050.53	3528.58	738.162	5115.06	5532.86	5323.96	295.432	1.50881	0.662772	0.593414	0.00616693
cci:CC1G_01425	2719.22	3516.31	3117.76	563.629	5726.61	4827.69	5277.15	635.626	1.69261	0.590805	0.759247	0.000477621
cci:CC1G_01426	4882.59	5103.04	4992.81	155.877	25610.7	23881.7	24746.2	1222.54	4.95636	0.201761	2.30928	2.21221e-32
cci:CC1G_01427	2504.46	3149.53	2827	456.133	18141.3	18327.2	18234.2	131.408	6.45004	0.155038	2.68931	7.67644e-42
cci:CC1G_01428	3395.08	5988.09	4691.58	1833.54	16483.4	19224	17853.7	1937.87	3.80548	0.262779	1.92808	2.62316e-18
cci:CC1G_01429	4768.9	5007.35	4888.13	168.615	3241.54	3091.89	3166.72	105.816	0.647839	1.54359	-0.626293	0.00100142
cci:CC1G_01430	94.7463	143.523	119.135	34.4903	268.656	339.928	304.292	50.3969	2.55418	0.391515	1.35286	0.000245404
cci:CC1G_01431	97.9045	155.483	126.694	40.7142	176.747	195.278	186.012	13.103	1.4682	0.681105	0.554052	0.152537
cci:CC1G_01432	8729.29	8499.74	8614.52	162.314	10445.8	12338.6	11392.2	1338.48	1.32244	0.756177	0.403204	0.0309547
cci:CC1G_01433	4380.44	3883.09	4131.76	351.676	5185.76	4957.88	5071.82	161.135	1.22752	0.814651	0.295745	0.118461
cci:CC1G_01434	7143.87	6952.89	7048.38	135.046	11743.1	11669.6	11706.4	51.9261	1.66086	0.602098	0.731929	9.5867e-05
cci:CC1G_01435	1667.53	972.766	1320.15	491.275	155933	142827	149380	9267.27	113.154	0.00883751	6.82214	3.1062e-135
cci:CC1G_01436	3676.16	4265.82	3970.99	416.955	2728.97	2723.04	2726.01	4.19883	0.686481	1.45671	-0.542709	0.0045647
cci:CC1G_01437	1604.37	1514.96	1559.67	63.22	1908.87	1858.75	1883.81	35.437	1.20783	0.827932	0.272416	0.222579
cci:CC1G_01438	5198.41	4146.22	4672.32	744.015	10028.6	7962.98	8995.81	1460.63	1.92534	0.519388	0.945115	1.26589e-05
cci:CC1G_01439	2618.16	2942.22	2780.19	229.147	3266.29	3355.88	3311.08	63.353	1.19096	0.839661	0.252121	0.248066
cci:CC1G_01440	1414.88	2208.66	1811.77	561.287	1597.79	1873.22	1735.51	194.754	0.957907	1.04394	-0.0620421	0.808766
cci:CC1G_01441	4317.27	5210.68	4763.98	631.733	4754.5	5713.68	5234.09	678.243	1.09868	0.910183	0.135772	0.471993
cci:CC1G_01442	1231.7	1566.79	1399.25	236.944	1583.65	1573.07	1578.36	7.48453	1.12801	0.886519	0.173777	0.483789
cci:CC1G_01443	1443.3	1658.49	1550.89	152.159	13206.5	10895.8	12051.2	1633.97	7.77045	0.128693	2.958	9.16746e-48
cci:CC1G_01445	8268.19	8296.42	8282.31	19.9599	9120.15	9084.02	9102.09	25.5458	1.09898	0.909935	0.136164	0.466923
cci:CC1G_01446	1806.5	1877.76	1842.13	50.3898	1887.66	1916.61	1902.14	20.4737	1.03258	0.968452	0.0462478	0.838734
cci:CC1G_01447	17528.1	18646	18087	790.512	1834.63	2314.4	2074.52	339.246	0.114696	8.71867	-3.12411	7.81439e-54
cci:CC1G_01448	3477.19	3145.54	3311.37	234.509	1329.14	1334.4	1331.77	3.71833	0.402181	2.48645	-1.31408	4.43224e-09
cci:CC1G_01449	8217.66	10764.2	9490.94	1800.69	7844.03	8671.77	8257.9	585.296	0.870083	1.14932	-0.200776	0.283693
cci:CC1G_01450	5198.41	5808.69	5503.55	431.531	3421.82	4267.18	3844.5	597.754	0.698549	1.43154	-0.517567	0.0168218
cci:CC1G_01453	1076.95	1120.28	1098.61	30.6364	3001.17	3124.44	3062.8	87.1688	2.78788	0.358695	1.47917	6.12417e-11
cci:CC1G_01454	325.296	645.853	485.574	226.668	668.104	629.228	648.666	27.4897	1.33587	0.748574	0.417783	0.220223
cci:CC1G_01455	2971.88	4074.46	3523.17	779.642	10219.5	11496.1	10857.8	902.654	3.08183	0.324483	1.62379	1.48789e-13
cci:CC1G_01456	5637.4	5425.96	5531.68	149.512	9484.25	9734.95	9609.6	177.271	1.73719	0.575642	0.796757	2.33333e-05
cci:CC1G_01457	1187.49	1168.12	1177.8	13.6966	1099.37	1045.1	1072.23	38.3749	0.910367	1.09846	-0.13548	0.596006
cci:CC1G_01458	10649.5	12462.6	11556	1282.05	13450.5	14974.9	14212.7	1077.94	1.22989	0.813079	0.298532	0.108895
cci:CC1G_01459	2586.57	2352.18	2469.38	165.741	2619.39	3236.54	2927.97	436.393	1.18571	0.843376	0.245753	0.263021
cci:CC1G_01460	1054.84	873.098	963.97	128.513	1611.93	1623.7	1617.81	8.31787	1.67828	0.595847	0.746987	0.00299533
cci:CC1G_01461	71173.4	58840.4	65006.9	8720.76	58793.1	65696.4	62244.8	4881.36	0.95751	1.04438	-0.06264	0.734607
cci:CC1G_01462	47.3731	31.894	39.6336	10.9454	45.9542	28.93	37.4421	12.038	0.944707	1.05853	-0.0820604	1
cci:CC1G_01463	12.6328	3.98675	8.30979	6.11371	3.53494	3.61625	3.5756	0.0574943	0.430287	2.32403	-1.21663	0.474112
cci:CC1G_01464	0	11.9602	5.98012	8.45717	10.6048	0	5.30241	7.49874	0.886673	1.12781	-0.173526	1
cci:CC1G_01467	12.6328	23.9205	18.2767	7.98157	14.1398	14.465	14.3024	0.229977	0.782549	1.27788	-0.353747	0.833725
cci:CC1G_01468	0	0	0	0	3.53494	3.61625	3.5756	0.0574943	#DIV/0!	0	#DIV/0!	0.506649
cci:CC1G_01469	0	0	0	0	7.06988	3.61625	5.34307	2.44209	#DIV/0!	0	#DIV/0!	0.259973
cci:CC1G_01470	56.8478	51.8277	54.3377	3.54972	45.9542	39.7788	42.8665	4.36672	0.78889	1.2676	-0.342104	0.521994
cci:CC1G_01473	22.1075	0	11.0537	15.6323	0	0	0	0	0	#DIV/0!	#NUM!	0.0229133
cci:CC1G_01474	3.15821	7.97349	5.56585	3.40492	14.1398	10.8488	12.4943	2.3271	2.24481	0.445473	1.16659	0.374833
cci:CC1G_01475	28.4239	15.947	22.1854	8.8225	35.3494	7.2325	21.291	19.8817	0.959682	1.04201	-0.0593722	1
cci:CC1G_01476	15.791	23.9205	19.8558	5.74838	21.2096	25.3138	23.2617	2.90204	1.17153	0.853582	0.228399	0.860009
cci:CC1G_01477	28.4239	15.947	22.1854	8.8225	24.7446	18.0813	21.4129	4.71169	0.965179	1.03608	-0.0511314	1
cci:CC1G_01478	3.15821	3.98675	3.57248	0.585864	3.53494	0	1.76747	2.49958	0.494746	2.02124	-1.01524	1
cci:CC1G_01479	186.334	79.7349	133.035	75.3772	109.583	119.336	114.46	6.89647	0.860375	1.16228	-0.216962	0.629239
cci:CC1G_01480	1108.53	705.654	907.093	284.877	643.359	824.505	733.932	128.089	0.809104	1.23594	-0.305603	0.303311
cci:CC1G_01481	31.5821	67.7747	49.6784	25.592	74.2338	115.72	94.9769	29.3352	1.91183	0.523058	0.934958	0.0626569
cci:CC1G_01482	268.448	231.231	249.84	26.316	2092.69	954.69	1523.69	804.684	6.09866	0.16397	2.60849	3.0339e-13
cci:CC1G_01483	94.7463	87.7084	91.2274	4.97652	91.9085	144.65	118.279	37.2939	1.29653	0.771288	0.374658	0.405373
cci:CC1G_01484	75.797	111.629	93.713	25.337	194.422	198.894	196.658	3.16219	2.09851	0.476528	1.06937	0.00579762
cci:CC1G_01485	10377.9	9927	10152.4	318.818	10166.5	9854.28	10010.4	220.765	0.986008	1.01419	-0.0203285	0.914092
cci:CC1G_01486	113.696	67.7747	90.7351	32.4709	56.5591	86.79	71.6745	21.3765	0.789932	1.26593	-0.3402	0.470221
cci:CC1G_01487	91.5881	71.7614	81.6748	14.0195	31.8145	18.0813	24.9479	9.71085	0.305454	3.27382	-1.71097	0.00124041
cci:CC1G_01490	9.47463	11.9602	10.7174	1.75759	3.53494	7.2325	5.38372	2.61457	0.502333	1.99071	-0.993284	0.532529
cci:CC1G_01492	72.6388	71.7614	72.2001	0.620399	49.4892	32.5463	41.0177	11.9805	0.568111	1.76022	-0.815754	0.0997169
cci:CC1G_01493	9.47463	3.98675	6.73069	3.88052	10.6048	7.2325	8.91866	2.38459	1.32507	0.754675	0.406073	1
cci:CC1G_01494	14000.3	11537.6	12769	1741.39	2736.04	2350.56	2543.3	272.577	0.199178	5.02063	-2.32787	2.06807e-32
cci:CC1G_01495	41.0567	19.9337	30.4952	14.9362	176.747	173.58	175.164	2.23944	5.74397	0.174096	2.52205	5.24293e-08
cci:CC1G_01496	3.15821	0	1.5791	2.23319	10.6048	36.1625	23.3837	18.072	14.8082	0.0675303	3.88832	0.00478589
cci:CC1G_01497	56.8478	31.894	44.3709	17.645	17.6747	39.7788	28.7267	15.6299	0.647423	1.54458	-0.627219	0.316018
cci:CC1G_01498	104.221	71.7614	87.9912	22.9523	17.6747	25.3138	21.4942	5.40162	0.244277	4.09371	-2.03341	0.00018796
cci:CC1G_01499	3297.17	1889.72	2593.44	995.219	268.656	390.555	329.605	86.196	0.127092	7.86833	-2.97606	7.82603e-24
cci:CC1G_01500	75.797	147.51	111.653	50.7085	38.8844	39.7788	39.3316	0.632437	0.352265	2.83877	-1.50527	0.00264598
cci:CC1G_01501	13482.4	8655.23	11068.8	3413.32	63.6289	94.0225	78.8257	21.4915	0.00712143	140.421	-7.13362	6.51218e-120
cci:CC1G_01502	5643.72	3588.07	4615.9	1453.56	2856.23	2766.43	2811.33	63.4988	0.609054	1.64189	-0.715357	0.00101393
cci:CC1G_01503	60.006	59.8012	59.9036	0.1448	56149	53947.2	55048.1	1556.9	918.945	0.0010882	9.84383	1.74562e-240
cci:CC1G_01504	94.7463	95.6819	95.2141	0.661596	169.677	188.045	178.861	12.988	1.87851	0.532335	0.909592	0.0157728
cci:CC1G_01505	53.6896	59.8012	56.7454	4.32158	38.8844	39.7788	39.3316	0.632437	0.693123	1.44274	-0.528816	0.329823
cci:CC1G_01507	18.9493	15.947	17.4481	2.12293	21.2096	10.8488	16.0292	7.32626	0.918678	1.08852	-0.122369	1
cci:CC1G_01508	5675.3	3372.79	4524.05	1628.12	357.029	386.939	371.984	21.1494	0.0822237	12.1619	-3.6043	5.02766e-39
cci:CC1G_01509	2109.68	1363.47	1736.58	527.655	862.526	1471.81	1167.17	430.832	0.67211	1.48785	-0.573231	0.0479647
cci:CC1G_01510	12.6328	11.9602	12.2965	0.475598	91.9085	97.6388	94.7736	4.05193	7.70734	0.129746	2.94623	7.93517e-07
cci:CC1G_01511	15.791	11.9602	13.8756	2.70879	3.53494	7.2325	5.38372	2.61457	0.387998	2.57733	-1.36588	0.259517
cci:CC1G_01512	50.5314	91.6952	71.1133	29.1072	45.9542	54.2438	50.099	5.86158	0.704496	1.41945	-0.505337	0.323115
cci:CC1G_01513	631.642	709.641	670.641	55.1536	1406.91	1392.26	1399.58	10.3592	2.08693	0.479173	1.06138	3.15786e-05
cci:CC1G_01514	1203.28	1351.51	1277.39	104.814	6716.39	5829.4	6272.89	627.199	4.9107	0.203637	2.29593	2.81765e-30
cci:CC1G_01515	1108.53	920.939	1014.74	132.648	130.793	122.953	126.873	5.54394	0.12503	7.99806	-2.99965	1.05793e-18
cci:CC1G_01516	1159.06	709.641	934.352	317.789	434.798	593.065	513.931	111.912	0.550041	1.81805	-0.86239	0.00724192
cci:CC1G_01517	565.32	466.449	515.884	69.9117	77.7687	119.336	98.5525	29.3927	0.191036	5.23462	-2.38808	9.69354e-12
cci:CC1G_01518	4348.85	2986.07	3667.46	963.632	4560.07	4220.16	4390.12	240.353	1.19704	0.835391	0.259477	0.23264
cci:CC1G_01520	4677.31	5740.92	5209.11	752.084	20407.2	18815.4	19611.3	1125.62	3.7648	0.265618	1.91257	2.88911e-23
cci:CC1G_01521	1509.62	1622.61	1566.12	79.8902	3078.93	3269.09	3174.01	134.461	2.02668	0.493418	1.01912	4.42821e-06
cci:CC1G_01522	3.15821	11.9602	7.55923	6.22398	10.6048	10.8488	10.7268	0.172483	1.41903	0.704705	0.504908	0.770504
cci:CC1G_01523	1089.58	609.972	849.777	339.136	28.2795	54.2438	41.2616	18.3595	0.0485558	20.5948	-4.36421	4.75266e-24
cci:CC1G_01524	4791	4142.23	4466.62	458.752	5235.25	4943.41	5089.33	206.358	1.13942	0.877643	0.188294	0.320319
cci:CC1G_01525	972.729	713.628	843.178	183.212	629.22	719.634	674.427	63.9326	0.799863	1.25021	-0.322176	0.250136
cci:CC1G_01526	682.173	314.953	498.563	259.664	897.875	697.936	797.906	141.378	1.60041	0.62484	0.678442	0.0460552
cci:CC1G_01527	4039.35	3783.42	3911.39	180.968	141.398	238.673	190.035	68.7837	0.0485851	20.5824	-4.36334	4.67394e-60
cci:CC1G_01528	1948.62	1941.55	1945.08	4.99894	3379.4	2842.37	3110.89	379.738	1.59936	0.625249	0.677497	0.0020819
cci:CC1G_01529	1332.76	1431.24	1382	69.6342	1993.71	2263.77	2128.74	190.965	1.54033	0.649212	0.623239	0.00527538
cci:CC1G_01530	10797.9	15448.6	13123.3	3288.56	16988.9	16461.2	16725.1	373.18	1.27446	0.784648	0.349882	0.0599325
cci:CC1G_01531	1064.32	948.846	1006.58	81.6502	1343.28	1352.48	1347.88	6.50538	1.33907	0.74679	0.421226	0.093144
cci:CC1G_01532	1449.62	1750.18	1599.9	212.531	4305.56	4202.08	4253.82	73.1682	2.6588	0.376109	1.41078	2.44194e-10
cci:CC1G_01534	1857.03	1802.01	1829.52	38.9033	763.547	998.085	880.816	165.843	0.481447	2.07707	-1.05455	2.87852e-05
cci:CC1G_01536	312.663	354.82	333.742	29.81	148.468	126.569	137.518	15.4848	0.41205	2.42689	-1.27911	0.000204343
cci:CC1G_01537	113.696	59.8012	86.7484	38.1091	60.094	50.6275	55.3608	6.69382	0.638176	1.56697	-0.647973	0.186067
cci:CC1G_01540	82.1135	71.7614	76.9374	7.31997	912.015	795.575	853.795	82.3353	11.0973	0.0901123	3.47213	6.61954e-22
cci:CC1G_01541	75.797	55.8145	65.8057	14.1298	399.448	350.776	375.112	34.4163	5.7003	0.175429	2.51104	1.54282e-10
cci:CC1G_01542	3559.3	2132.91	2846.11	1008.61	516.101	506.275	511.188	6.94828	0.17961	5.56763	-2.47706	4.51242e-18
cci:CC1G_01543	1291.71	1311.64	1301.67	14.0941	873.131	925.76	899.445	37.2148	0.690991	1.4472	-0.53326	0.0345176
cci:CC1G_01544	347.403	442.529	394.966	67.2641	335.819	325.463	330.641	7.32342	0.837138	1.19455	-0.256463	0.442735
cci:CC1G_01545	985.361	944.859	965.11	28.6395	1106.44	1008.93	1057.69	68.9448	1.09592	0.912474	0.132145	0.606391
cci:CC1G_01546	208.442	259.139	233.79	35.848	2368.41	2303.55	2335.98	45.8623	9.99178	0.100082	3.32074	3.81609e-32
cci:CC1G_01547	5267.89	5760.85	5514.37	348.572	3375.87	3402.89	3389.38	19.108	0.614645	1.62696	-0.702175	0.000220155
cci:CC1G_01548	865.349	825.257	845.303	28.3499	731.733	640.076	685.905	64.8109	0.81143	1.23239	-0.301461	0.280051
cci:CC1G_01549	887.457	681.734	784.595	145.468	17.6747	25.3138	21.4942	5.40162	0.0273953	36.5026	-5.18993	7.1869e-33
cci:CC1G_01550	4358.33	5130.94	4744.64	546.321	3291.03	3460.75	3375.89	120.011	0.711517	1.40545	-0.491029	0.00982646
cci:CC1G_01551	552.687	637.88	595.283	60.2404	339.354	441.183	390.268	72.0034	0.655601	1.52532	-0.609109	0.0495822
cci:CC1G_01553	1718.07	1411.31	1564.69	216.91	304.005	184.429	244.217	84.5531	0.15608	6.40696	-2.67964	3.82361e-19
cci:CC1G_01554	205.284	203.324	204.304	1.3856	21.2096	54.2438	37.7267	23.3586	0.18466	5.41536	-2.43706	8.06691e-08
cci:CC1G_01555	5874.27	6195.4	6034.84	227.077	22386.8	18692.4	20539.6	2612.32	3.4035	0.293815	1.76702	2.75133e-20
cci:CC1G_01556	5049.98	5537.59	5293.78	344.795	6677.5	6415.23	6546.37	185.457	1.23661	0.80866	0.306395	0.103459
cci:CC1G_01557	101.063	127.576	114.319	18.7477	272.19	260.37	266.28	8.35832	2.32927	0.429319	1.21988	0.000638437
cci:CC1G_01561	4933.12	3149.53	4041.33	1261.19	1092.3	502.659	797.478	416.937	0.197331	5.06764	-2.34131	8.88068e-15
cci:CC1G_01562	2365.5	1949.52	2157.51	294.142	1307.93	1374.18	1341.05	46.8436	0.621574	1.60882	-0.686002	0.0021232
cci:CC1G_01563	40118.7	45736	42927.3	3971.98	10728.5	10805.4	10767	54.3127	0.250818	3.98695	-1.99529	2.8631e-25
cci:CC1G_01564	221.075	91.6952	156.385	91.4851	286.33	296.533	291.431	7.21411	1.86355	0.53661	0.898055	0.0222265
cci:CC1G_01565	404.251	422.595	413.423	12.9714	848.386	958.306	903.346	77.7255	2.18504	0.457657	1.12766	8.04985e-05
cci:CC1G_01566	631.642	601.999	616.82	20.9609	632.755	773.878	703.316	99.7891	1.14023	0.877017	0.189323	0.503882
cci:CC1G_01567	1171.7	1419.28	1295.49	175.07	2149.24	1800.89	1975.07	246.322	1.52457	0.655921	0.608406	0.0138964
cci:CC1G_01568	20004.1	17553.6	18778.9	1732.73	54233.1	58908.7	56570.9	3306.18	3.01248	0.331953	1.59095	4.56858e-17
cci:CC1G_01569	10273.7	15046	12659.8	3374.54	11824.4	11300.8	11562.6	370.238	0.913329	1.0949	-0.130793	0.541238
cci:CC1G_01572	205.284	259.139	232.211	38.0812	873.131	1084.88	979.003	149.726	4.216	0.237191	2.07588	7.56617e-11
cci:CC1G_01573	7623.92	3938.91	5781.41	2605.7	2877.44	3117.21	2997.33	169.54	0.518442	1.92886	-0.947746	9.05772e-05
cci:CC1G_01574	7784.99	8635.29	8210.14	601.258	7101.7	7293.98	7197.84	135.963	0.876701	1.14064	-0.189843	0.311412
cci:CC1G_01575	5937.43	5541.58	5739.51	279.912	4270.21	4303.34	4286.77	23.4258	0.746889	1.33889	-0.421034	0.025841
cci:CC1G_01577	126.328	299.006	212.667	122.102	349.959	372.474	361.217	15.9202	1.69851	0.588753	0.764266	0.0430678
cci:CC1G_01578	1686.48	2236.57	1961.52	388.966	912.015	983.62	947.818	50.6326	0.483205	2.06952	-1.04929	2.8784e-05
cci:CC1G_01579	1572.79	1343.53	1458.16	162.108	378.239	332.695	355.467	32.2042	0.243778	4.1021	-2.03636	2.11696e-12
cci:CC1G_01580	457.94	183.39	320.665	194.136	31.8145	18.0813	24.9479	9.71085	0.0778003	12.8534	-3.68408	6.22259e-12
cci:CC1G_01581	25701.5	28872	27286.8	2241.89	61147.4	60923	61035.2	158.705	2.23681	0.447066	1.16144	5.63756e-10
cci:CC1G_01582	19028.2	21169.6	20098.9	1514.21	17908	19075.7	18491.9	825.695	0.920043	1.08691	-0.120227	0.517516
cci:CC1G_01583	29870.3	27739.8	28805.1	1506.53	890.805	951.074	920.94	42.6164	0.0319714	31.2779	-4.96707	1.45438e-109
cci:CC1G_01584	435.833	490.37	463.101	38.5634	23542.7	26026.2	24784.4	1756.06	53.5184	0.0186852	5.74196	8.84515e-132
cci:CC1G_01585	6540.65	2858.5	4699.57	2603.68	2227.01	2209.53	2218.27	12.363	0.472015	2.11858	-1.08309	4.6858e-05
cci:CC1G_01586	764.287	972.766	868.527	147.417	17925.7	14229.9	16077.8	2613.28	18.5116	0.0540202	4.21036	6.52872e-84
cci:CC1G_01587	25.2657	27.9072	26.5865	1.86786	0	10.8488	5.42438	7.67123	0.204028	4.90129	-2.29316	0.0159424
cci:CC1G_01588	9.47463	15.947	12.7108	4.57665	28.2795	7.2325	17.756	14.8825	1.39692	0.715859	0.482252	0.669905
cci:CC1G_01589	290.555	382.728	336.642	65.1757	774.152	636.46	705.306	97.363	2.09513	0.477298	1.06704	0.000598472
cci:CC1G_01590	1973.88	2471.78	2222.83	352.07	2382.55	2346.95	2364.75	25.1757	1.06384	0.939987	0.0892878	0.685777
cci:CC1G_01591	1695.96	2081.08	1888.52	272.323	2668.88	2444.59	2556.73	158.601	1.35383	0.738646	0.437045	0.0473777
cci:CC1G_01593	161.069	259.139	210.104	69.3459	1148.86	1207.83	1178.34	41.6993	5.60838	0.178304	2.48759	1.40537e-14
cci:CC1G_01594	11622.2	12594.1	12108.2	687.253	13178.3	14298.7	13738.5	792.238	1.13464	0.881334	0.182239	0.327698
cci:CC1G_01595	12.6328	3.98675	8.30979	6.11371	24.7446	47.0113	35.8779	15.7449	4.31755	0.231613	2.11021	0.0135456
cci:CC1G_01596	9629.38	11561.6	10595.5	1366.26	10915.9	10548.6	10732.3	259.717	1.01291	0.987256	0.0185046	0.921245
cci:CC1G_01597	315.821	318.94	317.38	2.20532	4061.65	3948.95	4005.3	79.6923	12.6199	0.0792402	3.65762	1.68552e-47
cci:CC1G_01598	246.34	247.178	246.759	0.592528	4994.87	5811.31	5403.09	577.312	21.8962	0.04567	4.45261	2.01297e-64
cci:CC1G_01599	3559.3	2152.84	2856.07	994.517	130.793	115.72	123.256	10.6581	0.0431559	23.1718	-4.5343	1.90202e-43
cci:CC1G_01603	5760.57	4696.39	5228.48	752.493	7737.99	7142.09	7440.04	421.359	1.42298	0.702749	0.508919	0.00688306
cci:CC1G_01604	58193.2	72674.4	65433.8	10239.8	38689.9	39250.8	38970.4	396.581	0.595569	1.67907	-0.747659	5.74907e-05
cci:CC1G_01605	11404.3	7084.45	9244.37	3054.59	4676.73	3189.53	3933.13	1051.61	0.425462	2.35039	-1.2329	3.65261e-07
cci:CC1G_01606	72.6388	67.7747	70.2068	3.43945	6094.24	6274.19	6184.22	127.248	88.0858	0.0113526	6.46084	6.29704e-100
cci:CC1G_01607	331.612	263.125	297.369	48.4274	1392.77	1612.85	1502.81	155.621	5.05368	0.197875	2.33734	1.92096e-15
cci:CC1G_01608	1809.65	2001.35	1905.5	135.547	1283.18	987.236	1135.21	209.266	0.595754	1.67854	-0.747211	0.002643
cci:CC1G_01609	846.4	1263.8	1055.1	295.145	1187.74	1204.21	1195.98	11.6469	1.13352	0.882208	0.180809	0.506044
cci:CC1G_01610	6370.11	7196.08	6783.09	584.049	3372.33	3330.57	3351.45	29.5339	0.494089	2.02393	-1.01716	9.23257e-08
cci:CC1G_01611	4945.76	7044.58	5995.17	1484.09	18876.6	18627.3	18751.9	176.268	3.12784	0.319709	1.64517	6.75403e-18
cci:CC1G_01612	991.678	1004.66	998.169	9.17995	2219.94	2144.44	2182.19	53.3912	2.18619	0.457416	1.12842	6.24248e-07
cci:CC1G_01617	912.723	1000.67	956.698	62.1907	1382.16	1706.87	1544.52	229.603	1.61442	0.619416	0.691019	0.00590078
cci:CC1G_01618	3224.53	5701.05	4462.79	1751.16	190.887	180.813	185.85	7.12361	0.0416443	24.0129	-4.58574	2.16698e-54
cci:CC1G_01619	966.412	518.277	742.345	316.879	399.448	401.404	400.426	1.38271	0.539407	1.85389	-0.890553	0.0060917
cci:CC1G_01620	4456.23	4289.74	4372.99	117.729	7091.09	6628.59	6859.84	327.04	1.56869	0.637477	0.649556	0.000585732
cci:CC1G_01621	1260.13	1359.48	1309.8	70.2546	1056.95	1580.3	1318.62	370.067	1.00673	0.99331	0.00968373	0.974844
cci:CC1G_01622	606.376	677.747	642.062	50.4667	2053.8	2271.01	2162.4	153.587	3.36791	0.29692	1.75185	9.01571e-12
cci:CC1G_01623	8912.47	13032.7	10972.6	2913.43	4273.74	4386.51	4330.13	79.7389	0.394632	2.53401	-1.34142	7.65504e-10
cci:CC1G_01624	1474.88	1000.67	1237.78	335.317	120.188	159.115	139.652	27.5256	0.112824	8.86334	-3.14785	8.93569e-21
cci:CC1G_01625	8179.76	6705.71	7442.74	1042.31	2456.78	2404.81	2430.8	36.7537	0.3266	3.06185	-1.6144	6.52634e-17
cci:CC1G_01626	776.92	1032.57	904.744	180.77	668.104	455.648	561.876	150.229	0.621033	1.61022	-0.687258	0.022843
cci:CC1G_01627	3.15821	7.97349	5.56585	3.40492	14.1398	7.2325	10.6861	4.88417	1.91995	0.520848	0.941066	0.534906
cci:CC1G_01628	2517.09	4018.64	3267.87	1061.75	8809.07	8339.07	8574.07	332.34	2.62375	0.381134	1.39163	2.05226e-10
cci:CC1G_01629	527.421	805.323	666.372	196.506	802.432	781.11	791.771	15.0766	1.18818	0.841622	0.248755	0.406467
cci:CC1G_01630	14110.9	20771	17440.9	4709.38	47764.1	47553.7	47658.9	148.798	2.73259	0.365953	1.45027	1.57261e-14
cci:CC1G_01634	1421.19	1594.7	1507.95	122.686	36823.5	34339.9	35581.7	1756.15	23.5961	0.0423798	4.56048	1.13633e-97
cci:CC1G_01635	584.269	506.317	545.293	55.1203	342.889	339.928	341.408	2.09428	0.626101	1.59719	-0.675532	0.0318679
cci:CC1G_01636	3003.46	2954.18	2978.82	34.8447	2499.2	2346.95	2423.08	107.662	0.813435	1.22935	-0.297901	0.174148
cci:CC1G_01637	1737.02	1439.22	1588.12	210.576	805.967	922.144	864.055	82.1497	0.544076	1.83798	-0.87812	0.000487496
cci:CC1G_01638	211.6	366.781	289.19	109.729	339.354	444.799	392.077	74.5605	1.35577	0.737586	0.439116	0.217842
cci:CC1G_01639	1140.11	1060.47	1100.29	56.3133	16543.5	15676.4	16110	613.118	14.6415	0.0682989	3.87199	4.48992e-74
cci:CC1G_01640	906.406	952.833	929.619	32.8284	954.434	976.388	965.411	15.5235	1.0385	0.962926	0.054503	0.838307
cci:CC1G_01641	2864.5	3149.53	3007.01	201.549	3626.85	3019.57	3323.21	429.412	1.10515	0.904852	0.144246	0.508801
cci:CC1G_01642	88.4299	115.616	102.023	19.2233	1728.59	1847.9	1788.25	84.3704	17.5279	0.0570519	4.13158	8.64972e-36
cci:CC1G_01643	2198.11	2240.55	2219.33	30.0081	1127.65	1359.71	1243.68	164.094	0.560384	1.78449	-0.835513	0.000191751
cci:CC1G_01644	735.863	741.535	738.699	4.01077	781.222	763.029	772.125	12.8645	1.04525	0.956708	0.0638489	0.82539
cci:CC1G_01645	4165.68	4154.19	4159.93	8.12336	6097.77	4726.44	5412.11	969.68	1.30101	0.768635	0.379629	0.0447151
cci:CC1G_01647	2318.13	2451.85	2384.99	94.5568	2449.71	3034.03	2741.87	413.177	1.14964	0.869838	0.201181	0.359957
cci:CC1G_01648	151.594	139.536	145.565	8.52624	569.126	571.368	570.247	1.58536	3.91747	0.255267	1.96992	4.80056e-09
cci:CC1G_01649	448.466	394.688	421.577	38.0267	604.475	672.623	638.549	48.1877	1.51467	0.660211	0.599001	0.0379599
cci:CC1G_01650	31.5821	23.9205	27.7513	5.41758	304.005	144.65	224.327	112.681	8.0835	0.123709	3.01498	3.53359e-09
cci:CC1G_01651	4532.03	5043.23	4787.63	361.476	8038.46	7764.09	7901.27	194.007	1.65035	0.605932	0.722773	0.000127249
cci:CC1G_01652	3755.11	3735.58	3745.35	13.8093	2075.01	1855.14	1965.07	155.474	0.524671	1.90596	-0.930516	2.35664e-05
cci:CC1G_01653	2393.92	2057.16	2225.54	238.126	1647.28	1576.69	1611.98	49.9199	0.724311	1.38062	-0.465319	0.0358952
cci:CC1G_01654	729.546	649.84	689.693	56.3611	1884.12	2032.33	1958.23	104.8	2.83927	0.352203	1.50552	3.76106e-09
cci:CC1G_01655	5921.64	3396.71	4659.18	1785.4	0	3.61625	1.80813	2.55708	0.000388078	2576.8	-11.3314	6.12587e-103
cci:CC1G_01656	4412.02	3655.85	4033.93	534.694	1187.74	1045.1	1116.42	100.864	0.276757	3.61328	-1.85331	3.51889e-16
cci:CC1G_01657	2046.52	2483.74	2265.13	309.164	6539.64	5963.2	6251.42	407.608	2.75985	0.362339	1.46459	3.32101e-14
cci:CC1G_01658	11063.2	8340.27	9701.74	1925.4	1099.37	1262.07	1180.72	115.05	0.121702	8.21681	-3.03858	2.45544e-38
cci:CC1G_01659	906.406	904.992	905.699	1.00027	887.27	799.191	843.231	62.2812	0.931028	1.07408	-0.103104	0.70825
cci:CC1G_01661	3830.91	3970.8	3900.85	98.9184	2870.37	2806.21	2838.29	45.3693	0.727608	1.37437	-0.458767	0.0163641
cci:CC1G_01663	27391.2	22138.4	24764.8	3714.25	15536.1	18381.4	16958.7	2011.96	0.684792	1.4603	-0.546261	0.00330585
cci:CC1G_01665	8078.7	7303.72	7691.21	547.993	22528.2	22905.3	22716.8	266.685	2.9536	0.33857	1.56247	2.07296e-16
cci:CC1G_01666	337.928	370.767	354.348	23.2207	3665.73	3287.17	3476.45	267.684	9.81085	0.101928	3.29438	4.72916e-40
cci:CC1G_01667	745.337	665.787	705.562	56.2509	2746.65	2712.19	2729.42	24.368	3.86843	0.258503	1.95175	4.58191e-17
cci:CC1G_01668	2911.87	3528.27	3220.07	435.862	1477.61	1392.26	1434.93	60.3509	0.445621	2.24406	-1.16611	1.77088e-07
cci:CC1G_01669	8738.77	10321.7	9530.23	1119.29	8307.11	9546.9	8927.01	876.663	0.936705	1.06757	-0.094334	0.614821
cci:CC1G_01670	13504.5	12251.3	12877.9	886.168	19092.2	20894.7	19993.5	1274.54	1.55254	0.644105	0.634632	0.000664715
cci:CC1G_01671	4307.8	4584.76	4446.28	195.841	26324.7	24597.7	25461.2	1221.15	5.72641	0.174629	2.51763	1.36663e-37
cci:CC1G_01672	6900.69	5860.52	6380.6	735.511	1827.56	1598.38	1712.97	162.056	0.268466	3.72487	-1.89719	3.41982e-22
cci:CC1G_01673	975.887	1259.81	1117.85	200.765	392.378	213.359	302.869	126.586	0.270939	3.69087	-1.88396	1.38261e-08
cci:CC1G_01674	37923.8	44029.6	40976.7	4317.49	6437.13	7080.62	6758.87	455.016	0.164944	6.06265	-2.59995	6.22544e-40
cci:CC1G_01675	859.033	1395.36	1127.2	379.241	2545.16	2686.87	2616.02	100.209	2.32081	0.430883	1.21463	1.05663e-06
cci:CC1G_01676	3935.13	3113.65	3524.39	580.874	2018.45	965.539	1492	744.522	0.423334	2.3622	-1.24013	4.12313e-06
cci:CC1G_01677	9942.04	9659.89	9800.97	199.514	7133.51	7727.93	7430.72	420.315	0.758162	1.31898	-0.399422	0.0328462
cci:CC1G_01678	1395.93	1538.88	1467.41	101.085	3114.28	3431.82	3273.05	224.534	2.2305	0.44833	1.15737	2.06301e-07
cci:CC1G_01679	6499.6	7758.21	7128.9	889.975	3973.27	4589.02	4281.15	435.4	0.600534	1.66518	-0.735682	0.000100349
cci:CC1G_01680	6660.66	7132.29	6896.48	333.49	2912.79	3149.75	3031.27	167.558	0.439539	2.27511	-1.18594	5.50638e-10
cci:CC1G_01681	1803.34	1881.74	1842.54	55.442	1923.01	1952.78	1937.89	21.0486	1.05175	0.950797	0.0727911	0.746106
cci:CC1G_01682	3016.09	3536.24	3276.17	367.805	9339.32	9304.61	9321.96	24.5383	2.84539	0.351446	1.50862	3.6279e-15
cci:CC1G_01683	2864.5	3121.62	2993.06	181.816	678.709	683.471	681.09	3.36768	0.227556	4.39451	-2.1357	6.61997e-20
cci:CC1G_01684	4010.93	4349.54	4180.23	239.437	11647.6	12646	12146.8	705.973	2.90578	0.344142	1.53892	8.31106e-16
cci:CC1G_01687	2371.82	2627.27	2499.54	180.631	1594.26	1667.09	1630.68	51.5007	0.65239	1.53283	-0.616194	0.00544251
cci:CC1G_01688	7371.26	7929.64	7650.45	394.833	3022.37	3091.89	3057.13	49.1576	0.399602	2.50249	-1.32336	4.78609e-12
cci:CC1G_01689	2687.64	2914.31	2800.97	160.284	6712.85	7966.6	7339.73	886.533	2.62042	0.381618	1.3898	4.49478e-13
cci:CC1G_01691	11347.4	12618.1	11982.8	898.455	15444.2	15520.9	15482.6	54.2978	1.29207	0.773952	0.369684	0.0471009
cci:CC1G_01692	4061.46	4066.48	4063.97	3.55273	3291.03	3142.52	3216.78	105.011	0.791535	1.26337	-0.337274	0.0766879
cci:CC1G_01696	2810.81	2938.23	2874.52	90.1038	3955.6	4259.94	4107.77	215.204	1.42903	0.699776	0.515035	0.00697131
cci:CC1G_01699	35902.5	37563.1	36732.8	1174.22	26953.9	31287.8	29120.9	3064.51	0.792775	1.26139	-0.335017	0.0705923
cci:CC1G_01700	5962.7	7347.57	6655.14	979.254	8490.93	8747.71	8619.32	181.572	1.29514	0.772119	0.373106	0.0464476
cci:CC1G_01701	5732.15	6267.17	5999.66	378.313	12184.9	12844.9	12514.9	466.676	2.08594	0.4794	1.0607	1.89627e-08
cci:CC1G_01702	4045.67	6785.44	5415.56	1937.31	11166.9	13322.3	12244.6	1524.09	2.261	0.442282	1.17696	5.65939e-08
cci:CC1G_01703	5065.77	5581.45	5323.61	364.639	1456.4	1243.99	1350.19	150.193	0.253624	3.94285	-1.97924	2.55996e-23
cci:CC1G_01704	1162.22	1204	1183.11	29.5404	2050.27	2082.96	2066.61	23.1184	1.74676	0.572487	0.804685	0.000341381
cci:CC1G_01705	4620.46	6247.23	5433.85	1150.3	2965.82	3496.91	3231.37	375.543	0.594674	1.68159	-0.74983	0.00056404
cci:CC1G_01707	26415.3	24749.7	25582.5	1177.71	106879	102499	104689	3097.09	4.09221	0.244367	2.03288	3.16515e-26
cci:CC1G_01709	4326.75	4186.08	4256.42	99.4637	8406.09	8277.6	8341.84	90.8583	1.95983	0.510249	0.970727	2.98766e-07
cci:CC1G_01710	5978.49	6602.05	6290.27	440.925	12941.4	14638.6	13790	1200.07	2.19227	0.456147	1.13243	1.99803e-09
cci:CC1G_01711	3556.14	3484.42	3520.28	50.7188	7140.58	6335.67	6738.13	569.158	1.91409	0.522442	0.936657	8.30272e-07
cci:CC1G_01712	874.824	984.727	929.775	77.7128	1947.75	1894.92	1921.33	37.3617	2.06645	0.483922	1.04715	3.01601e-05
cci:CC1G_01713	2093.89	1766.13	1930.01	231.764	3146.1	3091.89	3119	38.3277	1.61605	0.618792	0.692473	0.00166804
cci:CC1G_01714	2520.25	2009.32	2264.79	361.283	3913.18	3923.63	3918.41	7.39053	1.73014	0.577987	0.790892	0.000309058
cci:CC1G_01715	1740.17	1451.18	1595.67	204.352	3860.16	4082.75	3971.45	157.396	2.48889	0.401786	1.3155	3.43287e-09
cci:CC1G_01716	1929.67	2105	2017.33	123.981	6080.1	6440.54	6260.32	254.872	3.10326	0.322241	1.63379	3.9486e-17
cci:CC1G_01717	2299.18	2790.72	2544.95	347.576	2067.94	1963.62	2015.78	73.763	0.792072	1.26251	-0.336297	0.127861
cci:CC1G_01718	10927.4	12470.5	11699	1091.16	19647.2	21531.2	20589.2	1332.16	1.75991	0.56821	0.815504	1.28297e-05
cci:CC1G_01719	3486.66	3771.46	3629.06	201.383	3004.7	3467.98	3236.34	327.591	0.891785	1.12135	-0.165233	0.387827
cci:CC1G_01720	1219.07	845.19	1032.13	264.372	1565.98	1652.63	1609.3	61.269	1.55921	0.641352	0.640812	0.0104806
cci:CC1G_01721	7718.66	8734.96	8226.81	718.631	10576.5	9543.29	10059.9	730.625	1.22282	0.817782	0.290212	0.120433
cci:CC1G_01722	3076.1	2946.21	3011.15	91.8462	3944.99	3948.95	3946.97	2.79383	1.31078	0.762902	0.39043	0.0407846
cci:CC1G_01723	1711.75	2017.29	1864.52	216.052	2071.48	2607.32	2339.4	378.897	1.25469	0.79701	0.327331	0.138429
cci:CC1G_01724	7153.34	7925.65	7539.5	546.104	10360.9	10570.3	10465.6	148.059	1.3881	0.720407	0.473115	0.0114706
cci:CC1G_01725	4892.07	5230.61	5061.34	239.388	8596.98	6346.52	7471.75	1591.31	1.47624	0.677397	0.561927	0.00911504
cci:CC1G_01726	1016.94	1048.51	1032.73	22.324	2796.14	2835.14	2815.64	27.5785	2.72641	0.366783	1.447	1.74078e-10
cci:CC1G_01727	6594.34	6326.97	6460.65	189.062	13634.3	13987.7	13811	249.883	2.1377	0.467792	1.09606	6.25095e-09
cci:CC1G_01728	5899.54	5744.9	5822.22	109.342	12980.3	11749.2	12364.8	870.524	2.12372	0.470872	1.08659	8.72708e-09
cci:CC1G_01729	4130.94	3464.48	3797.71	471.255	18286.3	19784.5	19035.4	1059.43	5.01233	0.199508	2.32548	1.23423e-32
cci:CC1G_01730	7406	7945.59	7675.79	381.544	16702.6	17119.3	16911	294.674	2.20315	0.453895	1.13957	1.47636e-09
cci:CC1G_01732	1433.83	1267.79	1350.81	117.409	2605.25	2582	2593.63	16.4394	1.92006	0.520817	0.94115	2.56938e-05
cci:CC1G_01733	7380.74	8475.82	7928.28	774.344	5631.16	6455.01	6043.08	582.547	0.762219	1.31196	-0.391723	0.037032
cci:CC1G_01734	1039.05	1379.41	1209.23	240.673	653.964	708.785	681.375	38.7643	0.563477	1.7747	-0.827572	0.00294768
cci:CC1G_01735	2296.02	2850.52	2573.27	392.095	3916.72	4343.12	4129.92	301.512	1.60493	0.623081	0.682509	0.00176376
cci:CC1G_01736	2273.91	2754.84	2514.38	340.07	2198.73	2162.52	2180.63	25.6084	0.867263	1.15305	-0.205459	0.352847
cci:CC1G_01737	7308.1	8459.88	7883.99	814.431	15886	18417.6	17151.8	1790.07	2.17552	0.45966	1.12136	2.62064e-09
cci:CC1G_01738	8741.92	9915.04	9328.48	829.518	30442.9	30325.9	30384.4	82.7581	3.25716	0.307016	1.70362	3.92985e-19
cci:CC1G_01739	1203.28	1606.66	1404.97	285.234	5921.03	4643.27	5282.15	903.514	3.75962	0.265984	1.91059	2.73389e-17
cci:CC1G_01740	48781.7	59271	54026.3	7417.03	23171.5	20384.8	21778.2	1970.52	0.403103	2.48076	-1.31078	3.16833e-12
cci:CC1G_01741	6872.26	8571.51	7721.89	1201.55	19021.5	19976.2	19498.8	675.039	2.52514	0.396018	1.33636	1.60049e-12
cci:CC1G_01742	15636.3	17310.5	16473.4	1183.81	32825.5	30058.3	31441.9	1956.7	1.90865	0.523931	0.932551	6.022e-07
cci:CC1G_01743	7374.42	10090.5	8732.44	1920.53	25805.1	25085.9	25445.5	508.51	2.91391	0.343182	1.54295	4.40388e-16
cci:CC1G_01744	3957.24	3608.01	3782.62	246.943	3640.99	3818.76	3729.88	125.703	0.986056	1.01414	-0.020259	0.916892
cci:CC1G_01745	4026.72	4118.31	4072.51	64.7656	10421	9622.84	10021.9	564.387	2.46087	0.40636	1.29917	8.89483e-12
cci:CC1G_01746	2457.09	2140.88	2298.99	223.59	14450.8	13076.4	13763.6	971.903	5.98682	0.167034	2.58179	8.87403e-39
cci:CC1G_01747	1620.16	1829.92	1725.04	148.319	2534.55	2697.72	2616.14	115.379	1.51657	0.659384	0.600809	0.00655503
cci:CC1G_01748	3774.06	3564.15	3669.11	148.428	6783.55	5749.84	6266.7	730.946	1.70796	0.585493	0.772276	4.685e-05
cci:CC1G_01749	22555.9	26097.2	24326.6	2504.09	28378.5	28727.5	28553	246.77	1.17374	0.85198	0.231108	0.212371
cci:CC1G_01750	26279.5	25535.1	25907.3	526.334	20474.4	17878.7	19176.6	1835.39	0.740199	1.35099	-0.434014	0.0194355
cci:CC1G_01752	18358.7	22553	20455.9	2965.86	12131.9	13662.2	12897.1	1082.07	0.630483	1.58609	-0.665472	0.000359962
cci:CC1G_01753	8315.57	9488.46	8902.01	829.36	21110.7	20160.6	20635.6	671.803	2.31809	0.43139	1.21293	1.22964e-10
cci:CC1G_01754	7210.19	5617.33	6413.76	1126.33	15900.2	13485	14692.6	1707.78	2.29079	0.43653	1.19585	2.49416e-10
cci:CC1G_01755	14429.9	18418.8	16424.3	2820.59	10689.7	10769.2	10729.4	56.2373	0.653265	1.53077	-0.61426	0.00100227
cci:CC1G_01756	34.7403	55.8145	45.2774	14.9017	120.188	115.72	117.954	3.15934	2.60514	0.383856	1.38136	0.00218711
cci:CC1G_01758	33622.3	35725.2	34673.8	1487	15108.3	17151.9	16130.1	1445	0.465196	2.14963	-1.10409	3.85967e-09
cci:CC1G_01759	4961.55	3548.2	4254.88	999.384	4503.52	4860.24	4681.88	252.243	1.10036	0.908797	0.13797	0.525927
cci:CC1G_01760	5814.26	5720.98	5767.62	65.9604	9735.23	10078.5	9906.86	242.723	1.71767	0.582185	0.780451	3.36954e-05
cci:CC1G_01761	9035.64	8699.08	8867.36	237.981	15553.7	15680.1	15616.9	89.3221	1.76117	0.567805	0.816532	1.31036e-05
cci:CC1G_01762	1547.52	1319.61	1433.57	161.156	3117.82	3402.89	3260.36	201.577	2.27429	0.439697	1.18542	1.07196e-07
cci:CC1G_01763	3025.56	3950.87	3488.22	654.287	12527.8	12667.7	12597.8	98.9197	3.61153	0.276891	1.85261	8.13781e-22
cci:CC1G_01764	7320.73	6139.59	6730.16	835.192	4340.91	4220.16	4280.54	85.3786	0.636023	1.57227	-0.652849	0.000548584
cci:CC1G_01765	25152	22218.1	23685.1	2074.54	26787.8	25838.1	26312.9	671.522	1.11095	0.90013	0.151795	0.413049
cci:CC1G_01766	4863.64	5888.43	5376.03	724.631	8324.79	9073.17	8698.98	529.189	1.6181	0.618007	0.694304	0.000225268
cci:CC1G_01767	4326.75	3480.43	3903.59	598.437	3280.43	3623.48	3451.95	242.578	0.884303	1.13083	-0.177388	0.413784
cci:CC1G_01768	29721.9	25471.3	27596.6	3005.62	24076.5	23259.7	23668.1	577.538	0.857645	1.16598	-0.221547	0.231936
cci:CC1G_01769	5419.49	7263.85	6341.67	1304.16	15977.9	14949.6	15463.8	727.157	2.43844	0.410099	1.28596	1.08993e-11
cci:CC1G_01770	1143.27	1510.98	1327.12	260.007	8243.48	7840.03	8041.76	285.284	6.05953	0.165029	2.59921	1.7911e-29
cci:CC1G_01771	6588.03	5800.72	6194.37	556.711	14670	16128.5	15399.2	1031.29	2.48601	0.402252	1.31383	4.07574e-12
cci:CC1G_01772	5198.41	6857.2	6027.81	1172.94	16593	17206.1	16899.6	433.531	2.8036	0.356684	1.48728	5.23744e-15
cci:CC1G_01773	1102.22	1020.61	1061.41	57.7055	3287.5	3464.37	3375.93	125.068	3.18061	0.314405	1.6693	1.97854e-13
cci:CC1G_01774	2981.35	3456.51	3218.93	335.989	12386.4	12725.6	12556	239.816	3.90068	0.256366	1.96373	3.92036e-24
cci:CC1G_01781	6944.9	7550.9	7247.9	428.504	28085.1	23744.3	25914.7	3069.41	3.57548	0.279683	1.83814	8.47952e-22
cci:CC1G_01782	9509.37	12402.8	10956.1	2045.94	19693.2	19148	19420.6	385.452	1.77259	0.564147	0.825858	1.0047e-05
cci:CC1G_01783	3167.68	4608.68	3888.18	1018.94	7854.64	6086.15	6970.39	1250.51	1.79271	0.557814	0.842145	0.000101395
cci:CC1G_01784	18548.2	16521.1	17534.6	1433.37	21609.1	20905.5	21257.3	497.486	1.21231	0.824875	0.277753	0.134781
cci:CC1G_01785	5533.18	4166.15	4849.67	966.638	8080.88	8190.81	8135.84	77.7334	1.67761	0.596087	0.746406	7.66156e-05
cci:CC1G_01786	1225.39	1451.18	1338.28	159.658	2895.12	2864.07	2879.59	21.9532	2.15171	0.464746	1.10548	7.45392e-07
cci:CC1G_01787	1948.62	2563.48	2256.05	434.774	4266.67	4545.63	4406.15	197.249	1.95304	0.512022	0.965722	1.05545e-05
cci:CC1G_01788	7178.61	7279.8	7229.21	71.5518	11531	11506.9	11518.9	17.0196	1.59339	0.627593	0.6721	0.000337141
cci:CC1G_01789	761.129	940.872	851	127.098	1594.26	1714.1	1654.18	84.7427	1.94381	0.514454	0.958885	0.000143859
cci:CC1G_01790	1680.17	2479.76	2079.96	565.395	1795.75	1811.74	1803.75	11.3076	0.867201	1.15313	-0.205561	0.406128
cci:CC1G_01791	4724.68	6095.74	5410.21	969.482	6829.51	8798.34	7813.92	1392.17	1.44429	0.692381	0.530363	0.0137287
cci:CC1G_01794	18747.1	23171	20959.1	3128.13	22641.3	25462	24051.7	1994.55	1.14755	0.871418	0.198563	0.284229
cci:CC1G_01795	2431.82	3161.49	2796.66	515.954	3103.68	3149.75	3126.72	32.5805	1.11802	0.894439	0.160946	0.460838
cci:CC1G_01796	2333.92	2368.13	2351.02	24.1907	6214.43	5916.19	6065.31	210.888	2.57986	0.387618	1.36729	1.28767e-12
cci:CC1G_01797	17528.1	20001.5	18764.8	1748.99	4436.35	4603.49	4519.92	118.183	0.240872	4.15158	-2.05366	2.63877e-26
cci:CC1G_01798	157.91	179.404	168.657	15.1979	144.933	180.813	162.873	25.3709	0.965703	1.03552	-0.050349	0.899122
cci:CC1G_01799	1225.39	1136.22	1180.8	63.0474	4489.38	3836.84	4163.11	461.411	3.52566	0.283635	1.81789	1.05851e-15
cci:CC1G_01800	2283.39	2232.58	2257.98	35.9262	3747.04	4802.38	4274.71	746.24	1.89315	0.528219	0.920792	2.67593e-05
cci:CC1G_01801	5463.7	5557.53	5510.61	66.3426	11513.3	12479.7	11996.5	683.332	2.17698	0.459352	1.12233	2.92232e-09
cci:CC1G_01802	1358.03	1251.84	1304.93	75.0888	2718.37	2614.55	2666.46	73.4123	2.04337	0.489388	1.03095	4.1197e-06
cci:CC1G_01803	941.146	1084.4	1012.77	101.292	1166.53	1605.62	1386.07	310.48	1.36859	0.730676	0.452695	0.0978762
cci:CC1G_01804	2965.56	4086.42	3525.99	792.565	14959.9	15025.5	14992.7	46.4211	4.25206	0.23518	2.08816	5.79033e-27
cci:CC1G_01805	123.17	139.536	131.353	11.5725	2697.16	3243.78	2970.47	386.516	22.6144	0.0442197	4.49917	5.47163e-50
cci:CC1G_01806	862.191	1128.25	995.22	188.132	93007.8	88677.7	90842.8	3061.88	91.2791	0.0109554	6.51221	1.95012e-164
cci:CC1G_01807	7301.78	7104.38	7203.08	139.581	11188.1	12269.9	11729	764.983	1.62833	0.614125	0.703395	0.000176441
cci:CC1G_01808	514.788	358.807	436.798	110.295	2739.58	3439.05	3089.32	494.603	7.07265	0.14139	2.82225	5.24023e-26
cci:CC1G_01809	4753.11	4457.18	4605.14	209.249	5358.97	5485.85	5422.41	89.7184	1.17747	0.84928	0.235688	0.212438
cci:CC1G_01810	3414.02	3281.09	3347.56	93.997	1431.65	1573.07	1502.36	99.9975	0.448793	2.2282	-1.15588	2.113e-07
cci:CC1G_01811	11685.4	13913.7	12799.6	1575.7	4973.66	4730.06	4851.86	172.256	0.379064	2.63807	-1.39948	1.92976e-13
cci:CC1G_01812	8223.98	8396.09	8310.03	121.701	10512.9	11362.3	10937.6	600.577	1.31619	0.759768	0.396368	0.0339665
cci:CC1G_01813	2277.07	1554.83	1915.95	510.699	2460.32	2480.75	2470.53	14.4453	1.28946	0.775521	0.366763	0.097656
cci:CC1G_01814	4064.62	4401.37	4232.99	238.12	10208.9	10179.7	10194.3	20.623	2.4083	0.41523	1.26802	2.60607e-11
cci:CC1G_01815	821.135	769.442	795.288	36.552	1827.56	1771.96	1799.76	39.3165	2.26303	0.441885	1.17826	3.28237e-06
cci:CC1G_01816	1506.47	1790.05	1648.26	200.524	3633.92	3934.48	3784.2	212.529	2.29588	0.435563	1.19905	6.1859e-08
cci:CC1G_01817	5350.01	5122.97	5236.49	160.54	3708.15	4310.57	4009.36	425.973	0.765659	1.30607	-0.385227	0.0417947
cci:CC1G_01818	1146.43	1056.49	1101.46	63.5987	431.263	719.634	575.448	203.909	0.522442	1.91409	-0.936657	0.00174248
cci:CC1G_01821	6875.42	6749.56	6812.49	88.9963	10778	9532.44	10155.2	880.772	1.49068	0.670835	0.575969	0.00212847
cci:CC1G_01822	14954.1	13997.5	14475.8	676.457	16494	17162.7	16828.4	472.834	1.16252	0.860201	0.217254	0.242717
cci:CC1G_01823	495.839	510.304	503.071	10.2281	494.892	618.379	556.635	87.3185	1.10647	0.903772	0.14597	0.632023
cci:CC1G_01824	12787.6	11872.5	12330.1	647.044	4694.4	5941.5	5317.95	881.831	0.4313	2.31857	-1.21324	1.50279e-10
cci:CC1G_01825	8561.91	8982.14	8772.02	297.151	35738.3	38198.5	36968.4	1739.62	4.21435	0.237285	2.07531	4.9981e-27
cci:CC1G_01826	126578	98117.8	112348	20124.3	2050.27	2368.64	2209.46	225.127	0.0196662	50.8487	-5.66814	5.84999e-139
cci:CC1G_01827	34146.6	38751.2	36448.9	3255.96	34663.6	36343.3	35503.5	1187.72	0.974062	1.02663	-0.0379139	0.838036
cci:CC1G_01828	3552.99	4106.35	3829.67	391.287	3955.6	3854.92	3905.26	71.1889	1.01974	0.980643	0.0281999	0.883153
cci:CC1G_01831	88.4299	55.8145	72.1222	23.0626	81.3037	39.7788	60.5412	29.3625	0.839426	1.19129	-0.252525	0.62618
cci:CC1G_01832	15.791	15.947	15.869	0.110266	17.6747	7.2325	12.4536	7.38375	0.784775	1.27425	-0.34965	0.821993
cci:CC1G_01833	877.982	1000.67	939.328	86.7558	738.803	737.715	738.259	0.769068	0.785944	1.27236	-0.347502	0.215829
cci:CC1G_01834	8366.1	8591.44	8478.77	159.341	2891.58	2798.98	2845.28	65.481	0.335577	2.97994	-1.57528	2.77845e-16
cci:CC1G_01835	1913.88	2483.74	2198.81	402.958	22256	20775.4	21515.7	1046.96	9.78515	0.102196	3.29059	7.15982e-59
cci:CC1G_01836	2940.29	2730.92	2835.61	148.048	2400.23	2563.92	2482.07	115.751	0.875323	1.14243	-0.192112	0.381205
cci:CC1G_01837	4961.55	4210	4585.78	531.421	5662.98	5348.43	5505.71	222.414	1.2006	0.832913	0.263761	0.163014
cci:CC1G_01838	7968.16	9141.61	8554.89	829.753	8551.02	9170.81	8860.92	438.257	1.03577	0.965463	0.0507073	0.786638
cci:CC1G_01839	3492.98	4389.41	3941.19	633.871	5984.66	5977.66	5981.16	4.94517	1.5176	0.658935	0.601792	0.00146797
cci:CC1G_01840	1604.37	2009.32	1806.85	286.343	7402.17	7192.72	7297.44	148.1	4.03878	0.2476	2.01392	2.46004e-19
cci:CC1G_01841	6468.01	6861.19	6664.6	278.019	16356.2	17596.7	16976.4	877.167	2.54725	0.39258	1.34894	1.07447e-12
cci:CC1G_01842	3158.21	3651.86	3405.03	349.064	7119.37	7901.51	7510.44	553.053	2.20569	0.453374	1.14123	2.10931e-09
cci:CC1G_01843	14091.9	13662.6	13877.3	303.596	31192.3	29042.1	30117.2	1520.43	2.17026	0.460775	1.11787	2.55495e-09
cci:CC1G_01845	16318.5	15739.7	16029.1	409.268	3648.06	4155.07	3901.57	358.512	0.243406	4.10837	-2.03857	6.77121e-26
cci:CC1G_01846	1872.82	1885.73	1879.27	9.13087	1459.93	1703.25	1581.59	172.056	0.841597	1.18822	-0.248798	0.265584
cci:CC1G_01847	13153.9	14499.8	13826.9	951.664	8837.35	9481.81	9159.58	455.699	0.662448	1.50955	-0.594121	0.0014806
cci:CC1G_01848	3849.86	4768.15	4309	649.33	3029.44	3073.81	3051.63	31.3731	0.708198	1.41203	-0.497775	0.0221971
cci:CC1G_01849	4569.93	5051.21	4810.57	340.316	4203.05	4484.15	4343.6	198.772	0.902928	1.10751	-0.147317	0.437626
cci:CC1G_01850	3524.56	3775.45	3650.01	177.404	5249.39	5297.81	5273.6	34.2375	1.44482	0.692128	0.530889	0.00510923
cci:CC1G_01851	517.946	649.84	583.893	93.2627	431.263	470.113	450.688	27.4709	0.771867	1.29556	-0.373576	0.225878
cci:CC1G_01852	1118.01	1367.45	1242.73	176.386	1467	1142.74	1304.87	229.29	1.05	0.95238	0.0703906	0.776239
cci:CC1G_01853	2229.7	2045.2	2137.45	130.458	27713.9	22044.7	24879.3	4008.78	11.6397	0.0859127	3.54098	1.5099e-66
cci:CC1G_01854	919.039	980.74	949.889	43.629	1626.07	1670.71	1648.39	31.5615	1.73535	0.576253	0.795227	0.00149436
cci:CC1G_01855	315.821	243.192	279.506	51.3567	1396.3	1645.39	1520.85	176.135	5.44119	0.183783	2.44392	1.47526e-16
cci:CC1G_01856	3290.85	3185.41	3238.13	74.5599	5047.9	4762.6	4905.25	201.734	1.51484	0.660136	0.599164	0.0016339
cci:CC1G_01857	2213.9	2204.67	2209.29	6.52934	5818.51	6686.45	6252.48	613.722	2.83009	0.353346	1.50085	8.33939e-15
cci:CC1G_01858	10538.9	12235.3	11387.1	1199.52	5800.84	6715.38	6258.11	646.676	0.549577	1.81958	-0.863606	4.4456e-06
cci:CC1G_01859	2005.46	1734.23	1869.85	191.787	2562.83	2759.2	2661.02	138.852	1.42312	0.702682	0.509055	0.0211308
cci:CC1G_01860	14682.5	15117.7	14900.1	307.753	21269.7	21292.5	21281.1	16.0805	1.42825	0.700157	0.514249	0.00571433
cci:CC1G_01861	6262.73	4812	5537.37	1025.82	5143.34	6086.15	5614.74	666.667	1.01397	0.986219	0.0200204	0.928761
cci:CC1G_01862	502.155	502.33	502.243	0.123593	10580.1	8096.79	9338.43	1755.95	18.5935	0.0537823	4.21672	4.4121e-63
cci:CC1G_01863	5226.84	4337.58	4782.21	628.799	56141.9	51039.8	53590.8	3607.78	11.2063	0.0892355	3.48624	1.96339e-65
cci:CC1G_01864	1809.65	1686.39	1748.02	87.1581	14521.5	13705.6	14113.6	576.963	8.07401	0.123854	3.01329	2.15927e-50
cci:CC1G_01865	7747.09	4225.95	5986.52	2489.82	6702.25	6440.54	6571.4	185.054	1.0977	0.910997	0.134482	0.576241
cci:CC1G_01866	2993.98	3073.78	3033.88	56.4265	4167.7	4429.91	4298.8	185.411	1.41693	0.705751	0.502769	0.00834182
cci:CC1G_01867	2441.3	3006.01	2723.65	399.311	4931.24	4560.09	4745.67	262.444	1.74239	0.573924	0.801069	2.74957e-05
cci:CC1G_01868	18832.4	28341.8	23587.1	6724.15	35204.5	34502.6	34853.6	496.272	1.47765	0.676748	0.563308	0.00241598
cci:CC1G_01869	7447.06	9269.19	8358.12	1288.44	3326.38	3547.54	3436.96	156.385	0.411212	2.43184	-1.28205	1.8944e-11
cci:CC1G_01870	38675.4	36335.2	37505.3	1654.79	6910.81	6990.21	6950.51	56.1457	0.185321	5.39605	-2.4319	1.41104e-35
cci:CC1G_01871	6666.98	4959.51	5813.25	1207.36	5832.65	5955.96	5894.31	87.1944	1.01394	0.986247	0.0199785	0.928801
cci:CC1G_01872	12.6328	47.841	30.2369	24.8959	2916.33	1880.45	2398.39	732.475	79.3199	0.0126072	6.30961	2.09423e-52
cci:CC1G_01873	3941.45	3962.83	3952.14	15.1186	16267.8	15781.3	16024.6	343.995	4.05466	0.24663	2.01958	1.77292e-25
cci:CC1G_01874	132.645	103.655	118.15	20.4986	12602.1	15477.6	14039.8	2033.28	118.83	0.00841536	6.89276	5.06001e-152
cci:CC1G_01875	1695.96	2288.39	1992.18	418.914	3209.73	3515	3362.36	215.858	1.68778	0.592493	0.75513	0.000589079
cci:CC1G_01876	11934.9	9596.1	10765.5	1653.76	364.099	390.555	377.327	18.7073	0.0350497	28.5309	-4.83445	1.24752e-98
cci:CC1G_01877	1863.34	2280.42	2071.88	294.917	968.574	1131.89	1050.23	115.479	0.506897	1.97279	-0.980236	8.80004e-05
cci:CC1G_01879	94.7463	115.616	105.181	14.7569	1534.16	1782.81	1658.49	175.82	15.7679	0.0634198	3.97892	1.35427e-33
cci:CC1G_01880	454.782	562.131	508.457	75.9073	1364.49	1251.22	1307.86	80.0902	2.57221	0.388771	1.36301	1.26224e-06
cci:CC1G_01881	4051.98	4325.62	4188.8	193.491	10983.1	11919.2	11451.1	661.922	2.73374	0.365799	1.45088	2.90133e-14
cci:CC1G_01882	1298.02	1706.33	1502.18	288.714	2552.23	2516.91	2534.57	24.9731	1.68727	0.592675	0.754687	0.000680718
cci:CC1G_01883	552.687	386.714	469.701	117.36	2424.97	1970.86	2197.91	321.107	4.67939	0.213703	2.22632	2.93093e-17
cci:CC1G_01884	22590.7	25730.5	24160.6	2220.17	22747.3	23769.6	23258.5	722.852	0.962663	1.03879	-0.0548976	0.767645
cci:CC1G_01886	2321.28	2507.66	2414.47	131.79	3220.33	3742.82	3481.58	369.455	1.44196	0.6935	0.528031	0.0157695
cci:CC1G_01887	29586.1	33353.1	31469.6	2663.68	31478.7	33884.3	32681.5	1701.03	1.03851	0.96292	0.0545128	0.768516
cci:CC1G_01888	2782.38	2898.37	2840.37	82.0119	5397.86	4737.29	5067.57	467.092	1.78412	0.5605	0.835214	1.21479e-05
cci:CC1G_01889	2374.97	2372.11	2373.54	2.02176	8172.78	7991.91	8082.35	127.895	3.40518	0.29367	1.76773	7.79793e-20
cci:CC1G_01890	2611.84	2495.7	2553.77	82.1204	13644.9	12219.3	12932.1	1008.03	5.06392	0.197476	2.34025	1.02971e-32
cci:CC1G_01891	3688.79	3372.79	3530.79	223.446	4818.13	5156.77	4987.45	239.46	1.41256	0.707935	0.498312	0.00868311
cci:CC1G_01892	12585.5	11139	11862.2	1022.83	4910.03	5030.2	4970.12	84.9737	0.418987	2.38671	-1.25502	3.70173e-11
cci:CC1G_01893	2551.83	2164.8	2358.32	273.671	2283.57	2296.32	2289.95	9.01349	0.971008	1.02986	-0.0424452	0.848874
cci:CC1G_01894	2864.5	5083.1	3973.8	1568.79	7727.38	10534.1	9130.76	1984.68	2.29774	0.43521	1.20022	7.24788e-07
cci:CC1G_01895	2169.69	2483.74	2326.72	222.069	1915.94	1862.37	1889.15	37.8791	0.81194	1.23162	-0.300556	0.174866
cci:CC1G_01896	2479.19	2523.61	2501.4	31.407	17250.5	16634.8	16942.6	435.409	6.77325	0.14764	2.75985	1.18293e-43
cci:CC1G_01897	6471.17	5067.16	5769.16	992.789	8840.89	8523.5	8682.2	224.426	1.50493	0.664482	0.589698	0.0017134
cci:CC1G_01900	4285.69	4776.12	4530.91	346.788	11304.7	11836	11570.4	375.647	2.55365	0.391596	1.35256	1.17351e-12
cci:CC1G_01901	3733	2667.13	3200.07	753.684	1717.98	2292.7	2005.34	406.389	0.626656	1.59577	-0.674254	0.00565297
cci:CC1G_01902	5886.9	4907.69	5397.29	692.411	2096.22	2491.6	2293.91	279.573	0.425011	2.35288	-1.23443	1.92986e-08
cci:CC1G_01903	21033.7	27369	24201.3	4479.76	19378.5	20645.2	20011.9	895.64	0.82689	1.20935	-0.274232	0.139579
cci:CC1G_01904	2441.3	2978.1	2709.7	379.578	5938.7	4726.44	5332.57	857.199	1.96796	0.508141	0.976699	7.71034e-06
cci:CC1G_01905	483.206	562.131	522.669	55.8086	1488.21	1565.84	1527.02	54.89	2.92159	0.342279	1.54675	2.51442e-09
cci:CC1G_01906	9749.39	8882.47	9315.93	613.006	9275.69	8715.16	8995.43	396.349	0.965596	1.03563	-0.0505088	0.787466
cci:CC1G_01907	53522.2	62512.2	58017.2	6356.9	43603.5	52424.8	48014.1	6237.59	0.827585	1.20834	-0.273021	0.139972
cci:CC1G_01908	107.379	67.7747	87.5769	28.0046	1548.3	488.194	1018.25	749.611	11.6269	0.0860074	3.5394	1.8968e-14
cci:CC1G_01909	5318.43	3811.33	4564.88	1065.68	5206.97	5688.36	5447.67	340.397	1.19339	0.837951	0.255062	0.238396
cci:CC1G_01910	10839	13877.9	12358.4	2148.82	16999.5	16790.3	16894.9	147.984	1.36708	0.731489	0.451093	0.0154026
cci:CC1G_01911	2586.57	3089.73	2838.15	355.784	3722.29	4346.73	4034.51	441.546	1.42153	0.703468	0.507443	0.0197731
cci:CC1G_01912	5192.1	6000.05	5596.08	571.312	11011.3	12143.4	11577.4	800.464	2.06883	0.483364	1.04882	2.7814e-08
cci:CC1G_01913	7623.92	8412.04	8017.98	557.284	915.55	770.261	842.906	102.734	0.105127	9.51231	-3.2498	3.58436e-54
cci:CC1G_01914	10621.1	11904.4	11262.7	907.478	5740.74	6274.19	6007.47	377.206	0.533393	1.87479	-0.906729	1.47974e-06
cci:CC1G_01915	2229.7	2300.35	2265.02	49.962	3637.45	3366.73	3502.09	191.432	1.54616	0.646763	0.62869	0.00410776
cci:CC1G_01916	2700.27	2966.14	2833.2	187.999	1109.97	1591.15	1350.56	340.245	0.47669	2.0978	-1.06888	1.72342e-06
cci:CC1G_01917	1954.93	1510.98	1732.95	313.923	1558.91	1305.47	1432.19	179.211	0.826443	1.21001	-0.275013	0.264279
cci:CC1G_01918	7601.81	7897.75	7749.78	209.258	10781.6	9814.5	10298	683.82	1.32882	0.752549	0.410143	0.0283489
cci:CC1G_01919	64730.7	69469.1	67099.9	3350.56	32136.2	40892.6	36514.4	6191.72	0.544179	1.83763	-0.877846	2.43091e-06
cci:CC1G_01920	4911.02	4999.38	4955.2	62.4833	14500.3	13669.4	14084.9	587.537	2.84244	0.35181	1.50713	2.67873e-15
cci:CC1G_01921	4342.54	4819.98	4581.26	337.6	4192.44	4353.97	4273.2	114.216	0.932758	1.07209	-0.100426	0.597955
cci:CC1G_01922	1771.76	1570.78	1671.27	142.112	1756.87	1746.65	1751.76	7.22439	1.04816	0.954052	0.0678608	0.766479
cci:CC1G_01923	4408.86	4317.65	4363.25	64.4978	3534.94	4035.74	3785.34	354.115	0.867549	1.15267	-0.204982	0.280454
cci:CC1G_01924	12819.2	13794.1	13306.7	689.409	15645.7	17303.8	16474.7	1172.46	1.23808	0.807702	0.308104	0.0976831
cci:CC1G_01925	4206.74	4277.78	4242.26	50.2359	5758.42	6295.89	6027.16	380.051	1.42074	0.703857	0.506645	0.00734401
cci:CC1G_01926	4061.46	4987.42	4524.44	654.755	3160.24	2574.77	2867.5	413.988	0.633781	1.57783	-0.657943	0.00253497
cci:CC1G_01927	666.382	685.72	676.051	13.6742	2633.53	2231.23	2432.38	284.472	3.59792	0.277938	1.84716	6.47179e-13
cci:CC1G_01930	1528.57	2232.58	1880.58	497.807	8660.61	9037.01	8848.81	266.158	4.70537	0.212523	2.23431	3.26897e-23
cci:CC1G_01931	1452.78	1275.76	1364.27	125.17	2555.76	2885.77	2720.77	233.349	1.9943	0.501428	0.995886	8.11486e-06
cci:CC1G_01933	5252.1	5768.82	5510.46	365.376	6825.97	9026.16	7926.07	1555.77	1.43837	0.695233	0.524432	0.00528666
cci:CC1G_01934	2848.71	3412.66	3130.68	398.773	5553.39	6657.52	6105.46	780.734	1.9502	0.512768	0.963623	9.62247e-06
cci:CC1G_01935	2090.73	2411.98	2251.36	227.156	3146.1	3279.94	3213.02	94.6402	1.42715	0.700699	0.513134	0.0191846
cci:CC1G_01937	18709.2	16568.9	17639.1	1513.43	17589.9	18580.3	18085.1	700.338	1.02529	0.975339	0.036025	0.846933
cci:CC1G_01938	3407.71	2659.16	3033.43	529.303	7635.47	7340.99	7488.23	208.232	2.46857	0.405094	1.30367	9.83626e-12
cci:CC1G_01939	4412.02	4110.34	4261.18	213.322	3810.67	4115.29	3962.98	215.403	0.93002	1.07525	-0.104666	0.581979
cci:CC1G_01940	11979.1	12462.6	12220.8	341.873	50754.7	47033	48893.8	2631.66	4.00086	0.249946	2.00031	2.09183e-25
cci:CC1G_01941	30091.4	33349.1	31720.3	2303.55	27159	27526.9	27342.9	260.176	0.862001	1.16009	-0.214238	0.247588
cci:CC1G_01942	2526.57	2077.1	2301.83	317.825	3269.82	3135.29	3202.56	95.1281	1.39131	0.718748	0.476441	0.0298394
cci:CC1G_01943	2491.83	3368.8	2930.31	620.114	15624.4	16634.8	16129.6	714.398	5.50439	0.181673	2.46058	7.46406e-36
cci:CC1G_01946	9414.62	10568.9	9991.74	816.173	10254.9	10508.8	10381.8	179.576	1.03904	0.962425	0.0552543	0.767532
cci:CC1G_01947	2993.98	2703.01	2848.5	205.746	950.899	1215.06	1082.98	186.79	0.380193	2.63024	-1.3952	6.6305e-10
cci:CC1G_01949	8994.58	8838.62	8916.6	110.282	5210.5	5471.39	5340.95	184.473	0.598989	1.66948	-0.739399	8.64233e-05
cci:CC1G_01951	306.346	414.622	360.484	76.5622	18781.1	16996.4	17888.8	1262.02	49.6243	0.0201514	5.63297	2.27362e-125
cci:CC1G_01952	2684.48	4943.57	3814.02	1597.42	8565.16	7265.05	7915.11	919.32	2.07526	0.481866	1.0533	1.31891e-05
cci:CC1G_01953	8148.18	9077.82	8613	657.356	6659.83	7543.5	7101.66	624.848	0.824528	1.21281	-0.278359	0.137486
cci:CC1G_01954	14508.8	20248.7	17378.8	4058.7	20099.7	28232.1	24165.9	5750.47	1.39054	0.719144	0.475647	0.0257058
cci:CC1G_01955	2567.62	2061.15	2314.39	358.133	2562.83	2202.3	2382.56	254.937	1.02946	0.971385	0.0418856	0.85442
cci:CC1G_01956	1942.3	2392.05	2167.17	318.021	13676.7	9044.24	11360.5	3275.63	5.24207	0.190765	2.39014	3.39385e-26
cci:CC1G_01957	4797.32	4413.33	4605.32	271.523	5274.13	5822.16	5548.15	387.516	1.20472	0.830065	0.268703	0.15504
cci:CC1G_01958	5659.51	6199.39	5929.45	381.753	9618.58	10197.8	9908.2	409.592	1.67101	0.598439	0.740724	8.17522e-05
cci:CC1G_01959	6616.45	6434.61	6525.53	128.58	7034.53	7576.05	7305.29	382.907	1.11949	0.893261	0.162846	0.386008
cci:CC1G_01960	7150.19	8515.69	7832.94	965.558	9113.08	9731.33	9422.2	437.17	1.2029	0.831328	0.266511	0.154048
cci:CC1G_01961	1418.04	1200.01	1309.02	154.167	9943.79	8440.33	9192.06	1063.11	7.02207	0.142408	2.8119	2.33073e-43
cci:CC1G_01962	4235.16	4927.62	4581.39	489.643	34762.6	31692.8	33227.7	2170.67	7.25276	0.137879	2.85853	7.94488e-47
cci:CC1G_01963	4383.6	5306.36	4844.98	652.494	4492.91	4285.26	4389.08	146.833	0.905904	1.10387	-0.14257	0.453113
cci:CC1G_01964	2131.79	2392.05	2261.92	184.029	4125.28	4198.47	4161.87	51.7534	1.83997	0.543486	0.879685	4.72136e-06
cci:CC1G_01965	3158.21	2978.1	3068.15	127.357	2308.32	2491.6	2399.96	129.598	0.782215	1.27842	-0.354363	0.10566
cci:CC1G_01966	14076.1	6307.03	10191.6	5493.59	424.193	643.693	533.943	155.21	0.0523905	19.0874	-4.25455	1.26424e-44
cci:CC1G_01967	7576.54	8715.03	8145.79	805.03	7292.58	7366.3	7329.44	52.1268	0.899783	1.11138	-0.15235	0.416906
cci:CC1G_01968	4475.18	5130.94	4803.06	463.693	3029.44	3449.9	3239.67	297.309	0.674502	1.48258	-0.568106	0.00283446
cci:CC1G_01969	11056.9	12885.2	11971	1292.79	28965.3	28760	28862.7	145.147	2.41104	0.414758	1.26966	1.56612e-11
cci:CC1G_01970	2308.65	2272.45	2290.55	25.6011	4620.17	4990.43	4805.3	261.812	2.09788	0.476672	1.06893	2.72893e-08
cci:CC1G_01971	2131.79	1877.76	2004.77	179.629	5277.67	5033.82	5155.74	172.426	2.57173	0.388843	1.36274	1.91804e-12
cci:CC1G_01972	3404.55	3440.56	3422.56	25.4648	1926.54	1663.48	1795.01	186.017	0.524464	1.90671	-0.931083	2.45362e-05
cci:CC1G_01973	35040.3	29171	32105.7	4150.23	9809.46	10266.5	10038	323.199	0.312655	3.19841	-1.67736	1.2388e-18
cci:CC1G_01974	1427.51	1267.79	1347.65	112.943	4104.07	4089.98	4097.02	9.96138	3.04013	0.328933	1.60413	9.89038e-13
cci:CC1G_01975	14398.3	17147	15772.6	1943.64	13648.4	12873.9	13261.1	547.694	0.840768	1.18939	-0.25022	0.178868
cci:CC1G_01976	2615	3201.36	2908.18	414.619	5783.16	5713.68	5748.42	49.1355	1.97664	0.505909	0.98305	2.60936e-07
cci:CC1G_01977	2627.63	3177.44	2902.53	388.772	3863.69	4209.32	4036.5	244.394	1.39068	0.719071	0.475793	0.0126101
cci:CC1G_01978	16027.9	16457.3	16242.6	303.616	5168.08	4860.24	5014.16	217.678	0.308704	3.23935	-1.6957	8.26413e-19
cci:CC1G_01979	407.409	123.589	265.499	200.691	88.3735	79.5575	83.9655	6.23387	0.316255	3.162	-1.66084	0.00064126
cci:CC1G_01980	49997.6	50356.6	50177.1	253.84	57859.9	58413.3	58136.6	391.295	1.15863	0.86309	0.212418	0.250667
cci:CC1G_01981	2643.42	2264.47	2453.95	267.958	689.314	726.866	708.09	26.5538	0.288551	3.46559	-1.7931	2.55598e-12
cci:CC1G_01982	1301.18	1259.81	1280.5	29.2532	109.583	162.731	136.157	37.5814	0.106332	9.40455	-3.23336	3.57275e-24
cci:CC1G_01983	9951.52	11258.6	10605	924.227	8190.46	8671.77	8431.11	340.337	0.79501	1.25785	-0.330956	0.0766885
cci:CC1G_01984	3474.03	4134.26	3804.14	466.85	3792.99	4147.84	3970.42	250.915	1.04371	0.958122	0.0617184	0.745926
cci:CC1G_01985	2558.15	2324.27	2441.21	165.376	3025.91	2827.91	2926.91	140.008	1.19896	0.834058	0.26178	0.233013
cci:CC1G_01986	1778.07	1829.92	1803.99	36.6598	5270.6	5456.92	5363.76	131.751	2.97327	0.33633	1.57205	6.56391e-16
cci:CC1G_01987	2043.36	2380.09	2211.72	238.101	4302.02	4079.13	4190.58	157.609	1.89471	0.527785	0.921977	1.63951e-06
cci:CC1G_01988	4478.34	3360.83	3919.58	790.201	6635.08	5955.96	6295.52	480.211	1.60617	0.622599	0.683626	0.00159731
cci:CC1G_01989	1076.95	733.561	905.255	242.812	1710.91	1891.3	1801.11	127.553	1.98961	0.502611	0.992486	8.19713e-05
cci:CC1G_01990	15753.1	21285.2	18519.2	3911.78	5599.35	5547.33	5573.34	36.7828	0.300949	3.32282	-1.73241	1.45711e-19
cci:CC1G_01991	2867.65	3157.5	3012.58	204.954	2591.11	2929.16	2760.14	239.038	0.916204	1.09146	-0.126259	0.565761
cci:CC1G_01992	922.197	1020.61	971.402	69.5864	1626.07	2010.64	1818.35	271.927	1.87189	0.534221	0.904493	0.000300883
cci:CC1G_01993	9597.8	11186.8	10392.3	1123.6	11637	11828.8	11732.9	135.573	1.129	0.885741	0.175043	0.347737
cci:CC1G_01994	4190.94	4361.5	4276.22	120.602	11637	13730.9	12684	1480.59	2.96616	0.337136	1.5686	2.36837e-16
cci:CC1G_01996	3928.81	5007.35	4468.08	762.644	6518.43	6838.33	6678.38	226.202	1.49469	0.669037	0.579842	0.00211909
cci:CC1G_01997	3859.33	4899.71	4379.52	735.66	2622.93	2484.36	2553.65	97.9784	0.583088	1.71501	-0.778215	0.000370455
cci:CC1G_01998	6288	8742.94	7515.47	1735.91	4623.7	5069.98	4846.84	315.568	0.644916	1.55059	-0.632817	0.00337128
cci:CC1G_01999	9010.37	10529	9769.69	1073.83	22181.8	23194.6	22688.2	716.21	2.32231	0.430607	1.21556	1.0929e-10
cci:CC1G_02000	2959.24	3631.93	3295.58	475.659	2050.27	2148.05	2099.16	69.1457	0.636961	1.56995	-0.650723	0.00306627
cci:CC1G_02001	3714.05	4409.34	4061.7	491.643	3481.92	3160.6	3321.26	227.203	0.817702	1.22294	-0.290352	0.127929
cci:CC1G_02002	9689.39	9639.95	9664.67	34.9544	6681.04	7221.65	6951.35	382.271	0.719253	1.39033	-0.475428	0.0111727
cci:CC1G_02003	4506.77	4078.44	4292.6	302.87	2329.53	2527.76	2428.64	140.172	0.565774	1.76749	-0.821703	1.82357e-05
cci:CC1G_02004	303.188	251.165	277.177	36.7859	22584.7	26308.2	24446.5	2632.9	88.1982	0.0113381	6.46268	1.73501e-151
cci:CC1G_02005	14013	15943	14978	1364.73	12496	13047.4	12771.7	389.909	0.8527	1.17275	-0.229891	0.216933
cci:CC1G_02006	5432.12	7132.29	6282.21	1202.2	40768.5	29400.1	35084.3	8038.65	5.58471	0.17906	2.48148	2.31749e-28
cci:CC1G_02007	16508	18008.1	17258	1060.78	7992.5	8997.23	8494.87	710.451	0.492226	2.03159	-1.02261	5.2999e-08
cci:CC1G_02008	28537.6	13220.1	20878.8	10831.1	2120.96	2625.4	2373.18	356.688	0.113665	8.79782	-3.13715	1.12281e-28
cci:CC1G_02009	9253.55	8160.87	8707.21	772.644	18473.6	17835.3	18154.5	451.315	2.08499	0.479618	1.06004	1.72084e-08
cci:CC1G_02011	2946.61	2842.55	2894.58	73.5808	2792.6	3146.14	2969.37	249.987	1.02584	0.974813	0.0368032	0.869383
cci:CC1G_02013	11900.1	18909.1	15404.6	4956.12	5910.42	5319.5	5614.96	417.842	0.364498	2.7435	-1.45602	2.42068e-11
cci:CC1G_02014	1383.3	1662.47	1522.88	197.408	1382.16	1323.55	1352.85	41.4466	0.88835	1.12568	-0.1708	0.496484
cci:CC1G_02015	1105.37	1359.48	1232.43	179.681	7059.28	7438.63	7248.95	268.241	5.88185	0.170014	2.55627	1.55549e-36
cci:CC1G_02018	7333.36	9348.92	8341.14	1425.22	17536.8	16855.3	17196.1	481.893	2.0616	0.48506	1.04376	2.82569e-08
cci:CC1G_02019	2062.31	2081.08	2071.7	13.2731	5648.84	6491.17	6070	595.62	2.92997	0.341301	1.55088	1.22149e-15
cci:CC1G_02020	1711.75	1997.36	1854.55	201.957	6638.62	6820.25	6729.43	128.431	3.6286	0.275589	1.85941	1.7413e-21
cci:CC1G_02021	1231.7	2009.32	1620.51	549.859	3220.33	3420.97	3320.65	141.875	2.04914	0.48801	1.03502	2.47079e-05
cci:CC1G_02024	5912.17	6649.89	6281.03	521.651	9689.27	9257.6	9473.44	305.239	1.50826	0.663015	0.592887	0.00158393
cci:CC1G_02025	3846.7	3879.1	3862.9	22.9141	689.314	683.471	686.392	4.13106	0.177688	5.62783	-2.49258	3.3239e-26
cci:CC1G_02026	77009.8	62759.4	69884.6	10076.6	38219.8	34640.1	36429.9	2531.25	0.521287	1.91833	-0.93985	4.61061e-07
cci:CC1G_02027	5571.08	6777.47	6174.28	853.045	2605.25	2968.94	2787.1	257.168	0.451405	2.21531	-1.14751	1.55757e-07
cci:CC1G_02028	6316.42	5290.41	5803.42	725.496	703.453	719.634	711.544	11.4414	0.122608	8.15609	-3.02788	5.75351e-37
cci:CC1G_02029	1992.83	1861.81	1927.32	92.6447	1887.66	2101.04	1994.35	150.884	1.03478	0.96639	0.0493222	0.828693
cci:CC1G_02031	78.9552	31.894	55.4246	33.2773	24.7446	28.93	26.8373	2.95954	0.484213	2.06521	-1.04629	0.0702824
cci:CC1G_02032	7488.12	6406.7	6947.41	764.674	7674.36	7489.25	7581.81	130.887	1.09131	0.916326	0.126067	0.502534
cci:CC1G_02033	5368.96	4991.41	5180.18	266.968	31881.6	24095.1	27988.4	5505.93	5.40297	0.185083	2.43375	1.65161e-35
cci:CC1G_02034	27324.8	23402.2	25363.5	2773.71	12542	12993.2	12767.6	319.058	0.503384	1.98656	-0.99027	1.23885e-07
cci:CC1G_02035	4604.67	4130.27	4367.47	335.451	5291.81	5688.36	5490.08	280.407	1.25704	0.79552	0.330031	0.0809388
cci:CC1G_02036	32750.6	45879.5	39315.1	9283.5	40238.2	39999.3	40118.8	168.921	1.02044	0.979966	0.0291962	0.874503
cci:CC1G_02037	4497.29	4612.67	4554.98	81.583	2258.83	2592.85	2425.84	236.191	0.532569	1.87769	-0.90896	2.16173e-06
cci:CC1G_02038	2027.57	1786.06	1906.82	170.772	1311.46	1529.67	1420.57	154.298	0.744995	1.34229	-0.424698	0.0859129
cci:CC1G_02039	139018	96499.2	117759	30065.4	3955.6	4842.16	4398.88	626.893	0.037355	26.7701	-4.74255	2.04356e-81
cci:CC1G_02040	1440.14	1435.23	1437.69	3.47521	5086.78	4469.69	4778.23	436.352	3.32356	0.300882	1.73273	1.28561e-14
cci:CC1G_02041	2630.79	3117.64	2874.21	344.253	2824.42	3091.89	2958.16	189.134	1.02921	0.971623	0.0415316	0.850693
cci:CC1G_02043	156549	124514	140532	22652.3	12782.3	13524.8	13153.6	524.977	0.0935986	10.6839	-3.41737	1.27272e-63
cci:CC1G_02044	20604.2	18279.2	19441.7	1643.97	11315.3	11749.2	11532.3	306.779	0.593172	1.68585	-0.753477	5.48762e-05
cci:CC1G_02045	3284.54	3121.62	3203.08	115.198	7402.17	7109.55	7255.86	206.913	2.26527	0.441448	1.17969	6.43963e-10
cci:CC1G_02046	3710.9	3827.28	3769.09	82.2936	2902.19	3077.43	2989.81	123.915	0.793245	1.26065	-0.334162	0.0802062
cci:CC1G_02047	5751.1	5354.2	5552.65	280.65	6797.69	6288.66	6543.18	359.94	1.17839	0.848617	0.236814	0.208404
cci:CC1G_02048	7743.93	8886.46	8315.19	807.89	3340.52	3728.35	3534.44	274.241	0.425058	2.35262	-1.23427	9.66232e-11
cci:CC1G_02049	3148.74	2551.52	2850.13	422.296	3644.52	3659.65	3652.09	10.6922	1.28138	0.780411	0.357694	0.10125
cci:CC1G_02050	2400.24	1993.37	2196.81	287.698	5136.27	5395.45	5265.86	183.265	2.39705	0.417179	1.26126	6.19081e-11
cci:CC1G_02051	4756.26	5477.79	5117.03	510.196	12941.4	12599	12770.2	242.116	2.49563	0.4007	1.31941	3.66796e-12
cci:CC1G_02052	549.528	354.82	452.174	137.679	137.863	115.72	126.791	15.6572	0.280404	3.56629	-1.83442	3.11133e-07
cci:CC1G_02053	555.845	506.317	531.081	35.0216	512.567	260.37	386.468	178.33	0.727701	1.37419	-0.458582	0.188767
cci:CC1G_02054	2062.31	2013.31	2037.81	34.6508	6454.8	3475.22	4965.01	2106.89	2.43645	0.410434	1.28478	1.56336e-07
cci:CC1G_02055	3290.85	3336.91	3313.88	32.5642	4499.98	3558.39	4029.19	665.805	1.21585	0.822469	0.281966	0.194445
cci:CC1G_02056	2254.96	2643.21	2449.09	274.535	4991.34	4863.86	4927.6	90.1421	2.01201	0.497015	1.00864	1.45265e-07
cci:CC1G_02058	1923.35	2443.88	2183.61	368.068	2704.23	2726.65	2715.44	15.8553	1.24355	0.804146	0.31447	0.151976
cci:CC1G_02059	3811.96	4154.19	3983.07	241.994	5111.53	5543.71	5327.62	305.602	1.33756	0.747628	0.419608	0.0266003
cci:CC1G_02060	8757.72	9257.23	9007.47	353.208	11736	13535.6	12635.8	1272.52	1.40282	0.712852	0.488325	0.00894588
cci:CC1G_02061	1781.23	1949.52	1865.37	118.998	3651.59	2596.47	3124.03	746.087	1.67475	0.597105	0.743943	0.000732221
cci:CC1G_02062	754.812	1204	979.405	317.622	7674.36	5276.11	6475.23	1695.82	6.6114	0.151254	2.72496	6.78738e-26
cci:CC1G_02063	118907	145329	132118	18683.4	34603.5	34003.6	34303.6	424.219	0.259644	3.85143	-1.94539	2.63914e-24
cci:CC1G_02064	6.31642	3.98675	5.15158	1.64733	7.06988	3.61625	5.34307	2.44209	1.03717	0.964162	0.0526522	1
cci:CC1G_02065	12.6328	15.947	14.2899	2.34346	14.1398	14.465	14.3024	0.229977	1.00087	0.999128	0.00125847	1
cci:CC1G_02071	34.7403	23.9205	29.3304	7.65077	53.0241	54.2438	53.6339	0.862414	1.82861	0.546863	0.87075	0.151816
cci:CC1G_02072	37.8985	55.8145	46.8565	12.6685	67.1639	39.7788	53.4713	19.3642	1.14117	0.876292	0.190517	0.757741
cci:CC1G_02073	243.182	247.178	245.18	2.82572	215.631	144.65	180.141	50.1914	0.734728	1.36105	-0.444718	0.216605
cci:CC1G_02076	25.2657	7.97349	16.6196	12.2274	28.2795	32.5463	30.4129	3.01703	1.82994	0.546465	0.871799	0.236442
cci:CC1G_02077	9.47463	11.9602	10.7174	1.75759	17.6747	7.2325	12.4536	7.38375	1.16199	0.860589	0.216604	1
cci:CC1G_02078	6.31642	0	3.15821	4.46638	7.06988	7.2325	7.15119	0.114989	2.26432	0.441634	1.17908	0.699492
cci:CC1G_02079	60.006	107.642	83.8241	33.6839	81.3037	65.0925	73.1981	11.463	0.873235	1.14517	-0.195559	0.711478
cci:CC1G_02083	1935.98	1634.57	1785.27	213.133	3404.15	3298.02	3351.08	75.0438	1.87707	0.532745	0.908482	3.87453e-05
cci:CC1G_02084	15023.6	10632.7	12828.1	3104.87	2817.35	2932.78	2875.06	81.622	0.224122	4.46186	-2.15764	4.55367e-22
cci:CC1G_02085	1819.13	1594.7	1706.91	158.696	6461.87	7651.99	7056.93	841.537	4.13432	0.241878	2.04765	7.32972e-20
cci:CC1G_02086	1247.49	1698.35	1472.92	318.807	3549.08	3627.1	3588.09	55.1672	2.43603	0.410503	1.28453	8.47886e-09
cci:CC1G_02087	9136.7	9161.54	9149.12	17.5674	8699.49	9127.42	8913.45	302.589	0.974241	1.02644	-0.0376489	0.841328
cci:CC1G_02088	3458.24	4166.15	3812.2	500.569	1343.28	1450.12	1396.7	75.5464	0.366376	2.72944	-1.4486	9.95756e-11
cci:CC1G_02090	1168.54	1263.8	1216.17	67.3599	1569.51	1544.14	1556.83	17.9428	1.28011	0.781184	0.356265	0.153502
cci:CC1G_02091	2466.56	1714.3	2090.43	531.929	385.309	415.869	400.589	21.6093	0.19163	5.2184	-2.38361	1.52569e-16
cci:CC1G_02093	157.91	111.629	134.77	32.726	84.8386	130.185	107.512	32.0648	0.797745	1.25353	-0.326001	0.429535
cci:CC1G_02094	4740.47	5130.94	4935.71	276.104	18664.5	18757.5	18711	65.7619	3.79094	0.263787	1.92256	1.85828e-23
cci:CC1G_02095	28487.1	31427.5	29957.3	2079.23	653.964	723.25	688.607	48.9926	0.0229863	43.5042	-5.44308	2.51456e-124
cci:CC1G_02096	180.018	203.324	191.671	16.4799	586.8	556.903	571.851	21.1409	2.9835	0.335176	1.57701	1.47692e-06
cci:CC1G_02097	56.8478	111.629	84.2383	38.7361	102.513	112.104	107.309	6.78149	1.27387	0.785011	0.349216	0.444334
cci:CC1G_02098	12.6328	11.9602	12.2965	0.475598	31.8145	18.0813	24.9479	9.71085	2.02885	0.49289	1.02066	0.246778
cci:CC1G_02099	22.1075	19.9337	21.0206	1.53706	31.8145	28.93	30.3722	2.03963	1.44488	0.692099	0.530949	0.52408
cci:CC1G_02100	540.054	534.224	537.139	4.12226	28.2795	47.0113	37.6454	13.2453	0.070085	14.2684	-3.83475	1.35909e-21
cci:CC1G_02101	521.105	590.039	555.572	48.7437	957.969	763.029	860.499	137.844	1.54885	0.645639	0.631201	0.0252304
cci:CC1G_02102	2412.87	3101.69	2757.28	487.067	3333.45	3149.75	3241.6	129.892	1.17565	0.850592	0.233461	0.284451
cci:CC1G_02104	22322.2	8639.28	15480.8	9675.3	144.933	72.325	108.629	51.3413	0.00701702	142.511	-7.15493	3.30389e-68
cci:CC1G_02105	4257.27	4493.06	4375.17	166.734	5412	5872.79	5642.39	325.832	1.28964	0.77541	0.36697	0.0520551
cci:CC1G_02106	1178.01	916.952	1047.48	184.598	45.9542	47.0113	46.4827	0.747426	0.0443757	22.5349	-4.49409	3.02048e-31
cci:CC1G_02107	37.8985	11.9602	24.9294	18.3411	14.1398	3.61625	8.87801	7.44125	0.356126	2.80799	-1.48954	0.104498
cci:CC1G_02108	34.7403	19.9337	27.337	10.4698	17.6747	14.465	16.0699	2.2696	0.587842	1.70114	-0.766499	0.299212
cci:CC1G_02109	1898.08	2140.88	2019.48	171.685	480.752	578.6	529.676	69.189	0.262283	3.81268	-1.9308	1.18881e-13
cci:CC1G_02110	1503.31	1399.35	1451.33	73.5105	1163	1620.08	1391.54	323.208	0.958803	1.04297	-0.0606933	0.80933
cci:CC1G_02111	1023.26	1020.61	1021.93	1.87574	459.542	535.205	497.374	53.5016	0.486699	2.05466	-1.0389	0.000227291
cci:CC1G_02112	884.299	793.363	838.831	64.3015	675.174	640.076	657.625	24.8176	0.783978	1.27555	-0.351114	0.209776
cci:CC1G_02113	72.6388	83.7217	78.1803	7.83677	130.793	202.51	166.651	50.7117	2.13163	0.469124	1.09196	0.00927244
cci:CC1G_02114	1064.32	1016.62	1040.47	33.7263	738.803	716.018	727.41	16.1115	0.699118	1.43037	-0.516392	0.0620732
cci:CC1G_02115	1620.16	1758.16	1689.16	97.5764	2315.39	2730.27	2522.83	293.366	1.49354	0.66955	0.578737	0.0089053
cci:CC1G_02116	277.922	191.364	234.643	61.2062	558.521	723.25	640.885	116.481	2.73132	0.366123	1.4496	6.06939e-06
cci:CC1G_02117	3167.68	2392.05	2779.87	548.458	3347.59	3515	3431.29	118.374	1.23434	0.810151	0.303737	0.164912
cci:CC1G_02118	129.487	27.9072	78.6969	71.8275	49.4892	14.465	31.9771	24.7658	0.406332	2.46104	-1.29927	0.0441707
cci:CC1G_02119	5855.32	5433.94	5644.63	297.964	20325.9	17488.2	18907.1	2006.57	3.34957	0.298546	1.74397	8.40406e-20
cci:CC1G_02121	25.2657	11.9602	18.613	9.40836	31.8145	21.6975	26.756	7.15378	1.43749	0.695656	0.523554	0.614246
cci:CC1G_02122	4140.41	4114.32	4127.37	18.4484	10074.6	9912.14	9993.36	114.862	2.42124	0.413011	1.27575	2.02679e-11
cci:CC1G_02123	94.7463	91.6952	93.2207	2.15746	106.048	122.953	114.5	11.9531	1.22827	0.814152	0.29663	0.496032
cci:CC1G_02124	694.806	430.569	562.687	186.844	67.1639	115.72	91.442	34.3344	0.162509	6.15349	-2.62141	1.46566e-11
cci:CC1G_02125	2097.05	1845.86	1971.46	177.616	1583.65	1482.66	1533.16	71.4114	0.777678	1.28588	-0.362756	0.103903
cci:CC1G_02126	2229.7	1491.04	1860.37	522.306	456.007	480.961	468.484	17.6451	0.251823	3.97104	-1.98952	2.55547e-12
cci:CC1G_02127	1181.17	833.23	1007.2	246.031	728.198	820.889	774.543	65.5424	0.769006	1.30038	-0.378933	0.170753
cci:CC1G_02129	3935.13	3623.95	3779.54	220.035	961.504	1229.53	1095.51	189.52	0.289854	3.45001	-1.7866	3.63187e-15
cci:CC1G_02130	1395.93	1020.61	1208.27	265.392	70.6988	90.4063	80.5525	13.9353	0.0666678	14.9997	-3.90687	1.69742e-27
cci:CC1G_02132	44.2149	31.894	38.0545	8.71223	926.155	824.505	875.33	71.8771	23.002	0.0434744	4.52369	4.94127e-30
cci:CC1G_02133	3474.03	2176.76	2825.4	917.306	84.8386	133.801	109.32	34.6218	0.0386919	25.8452	-4.69183	2.93899e-45
cci:CC1G_02134	18.9493	11.9602	15.4547	4.94198	21.2096	32.5463	26.878	8.01619	1.73914	0.574997	0.798373	0.375702
cci:CC1G_02135	780.078	458.476	619.277	227.407	42.4193	86.79	64.6047	31.3748	0.104323	9.58564	-3.26087	8.70379e-16
cci:CC1G_02137	5833.21	5063.17	5448.19	544.504	1247.83	1941.93	1594.88	490.797	0.292736	3.41605	-1.77233	2.86066e-15
cci:CC1G_02138	10554.7	6514.34	8534.54	2856.99	42.4193	57.86	50.1397	10.9182	0.00587491	170.215	-7.41122	4.29803e-99
cci:CC1G_02139	29895.6	20097.2	24996.4	6928.53	325.215	209.743	267.479	81.6511	0.0107007	93.452	-6.54615	7.27442e-120
cci:CC1G_02140	14865.7	9954.91	12410.3	3472.45	1060.48	1084.88	1072.68	17.2483	0.0864346	11.5694	-3.53225	3.33202e-49
cci:CC1G_02141	1607.53	1546.86	1577.19	42.9008	1191.28	1070.41	1130.84	85.4645	0.716997	1.39471	-0.479961	0.0541235
cci:CC1G_02142	1632.79	1622.61	1627.7	7.20426	593.87	701.553	647.711	76.143	0.39793	2.513	-1.32941	2.13924e-07
cci:CC1G_02143	1550.68	689.707	1120.19	608.8	180.282	180.813	180.547	0.375134	0.161175	6.20444	-2.6333	5.76301e-12
cci:CC1G_02144	6051.13	5047.22	5549.18	709.87	222.701	180.813	201.757	29.6198	0.036358	27.5043	-4.78158	5.45928e-71
cci:CC1G_02145	5160.51	6574.15	5867.33	999.588	11287.1	11467.1	11377.1	127.324	1.93906	0.515714	0.955357	3.98931e-07
cci:CC1G_02147	31.5821	19.9337	25.7579	8.23664	1138.25	1768.35	1453.3	445.545	56.4214	0.0177238	5.81817	1.06459e-43
cci:CC1G_02148	66.3224	27.9072	47.1148	27.1636	24.7446	50.6275	37.686	18.302	0.799877	1.25019	-0.32215	0.582749
cci:CC1G_02149	732.705	765.455	749.08	23.1583	576.195	763.029	669.612	132.111	0.893913	1.11868	-0.161794	0.567043
cci:CC1G_02150	375.827	522.264	449.045	103.547	289.865	206.126	247.996	59.2124	0.552273	1.8107	-0.856546	0.0116563
cci:CC1G_02151	6524.86	6693.75	6609.3	119.421	27558.4	38972.3	33265.4	8070.87	5.03311	0.198684	2.33145	4.87014e-33
cci:CC1G_02153	811.66	661.8	736.73	105.967	1919.47	2929.16	2424.32	713.959	3.29065	0.303892	1.71837	1.7249e-11
cci:CC1G_02154	18.9493	11.9602	15.4547	4.94198	10.6048	7.2325	8.91866	2.38459	0.577082	1.73286	-0.793151	0.467867
cci:CC1G_02155	60.006	39.8675	49.9367	14.2401	106.048	133.801	119.925	19.6244	2.40153	0.4164	1.26396	0.00504963
cci:CC1G_02156	2545.52	3053.85	2799.68	359.444	2538.09	3034.03	2786.06	350.687	0.995135	1.00489	-0.00703639	0.979037
cci:CC1G_02157	4509.92	6127.63	5318.78	1143.89	3757.64	4039.35	3898.5	199.199	0.732969	1.36431	-0.448176	0.0385429
cci:CC1G_02158	2352.87	2120.95	2236.91	163.99	3715.22	4053.82	3884.52	239.422	1.73656	0.575852	0.796231	0.000281634
cci:CC1G_02159	75.797	47.841	61.819	19.7679	0	7.2325	3.61625	5.11415	0.0584974	17.0948	-4.09548	1.32658e-06
cci:CC1G_02160	366.352	306.98	336.666	41.9829	106.048	238.673	172.36	93.7795	0.511963	1.95327	-0.965889	0.0129151
cci:CC1G_02161	30577.8	18422.8	24500.3	8594.9	410.053	267.603	338.828	100.728	0.0138296	72.3089	-6.1761	9.99865e-112
cci:CC1G_02162	4813.11	4839.91	4826.51	18.95	8420.23	10313.5	9366.89	1338.78	1.94072	0.515274	0.956589	4.17462e-07
cci:CC1G_02163	4626.78	4126.28	4376.53	353.903	159.072	101.255	130.164	40.883	0.0297413	33.6233	-5.07139	1.93042e-73
cci:CC1G_02164	9967.31	8057.22	9012.26	1350.64	1880.59	2028.72	1954.65	104.742	0.216888	4.61067	-2.20498	3.38016e-29
cci:CC1G_02165	2179.16	1829.92	2004.54	246.955	2071.48	2191.45	2131.46	84.8332	1.06332	0.940454	0.0885714	0.693618
cci:CC1G_02166	328.454	350.834	339.644	15.825	215.631	155.499	185.565	42.5202	0.546352	1.83032	-0.872097	0.00884006
cci:CC1G_02167	3802.48	5059.18	4430.83	888.619	2347.2	2802.59	2574.9	322.012	0.581132	1.72078	-0.783063	0.000339817
cci:CC1G_02168	4734.16	7730.3	6232.23	2118.6	1636.68	1858.75	1747.72	157.031	0.280432	3.56593	-1.83428	2.18145e-16
cci:CC1G_02169	1686.48	1981.41	1833.95	208.547	2697.16	2487.98	2592.57	147.912	1.41365	0.707386	0.49943	0.0235687
cci:CC1G_02170	5766.89	5509.68	5638.29	181.872	1756.87	1594.77	1675.82	114.622	0.297221	3.3645	-1.75039	3.45597e-19
cci:CC1G_02171	2924.5	2794.71	2859.61	91.7772	13743.9	15954.9	14849.4	1563.45	5.1928	0.192574	2.37651	1.04662e-33
cci:CC1G_02172	8527.17	6474.48	7500.82	1451.47	5217.57	5529.25	5373.41	220.387	0.716376	1.39591	-0.481211	0.0104672
cci:CC1G_02173	546.37	562.131	554.251	11.1447	70.6988	104.871	87.785	24.1636	0.158385	6.31373	-2.65849	7.90384e-14
cci:CC1G_02174	773.761	1239.88	1006.82	329.594	42.4193	7.2325	24.8259	24.8808	0.0246577	40.5552	-5.34182	1.5401e-30
cci:CC1G_02175	1083.27	761.469	922.367	227.545	353.494	358.009	355.751	3.19235	0.385694	2.59273	-1.37447	8.33158e-06
cci:CC1G_02176	10058.9	3950.87	7004.88	4319.03	1127.65	940.225	1033.94	132.527	0.147602	6.77497	-2.76021	1.19698e-19
cci:CC1G_02177	5896.38	4417.32	5156.85	1045.85	3280.43	3392.04	3336.23	78.9255	0.646952	1.54571	-0.628268	0.00377336
cci:CC1G_02178	6790.15	5800.72	6295.43	699.635	4111.14	4675.81	4393.47	399.286	0.697883	1.43291	-0.518944	0.00597019
cci:CC1G_02179	22.1075	19.9337	21.0206	1.53706	0	3.61625	1.80813	2.55708	0.0860168	11.6256	-3.53924	0.00689898
cci:CC1G_02180	3104.52	2986.07	3045.3	83.7544	3071.86	3109.98	3090.92	26.9489	1.01498	0.98524	0.0214534	0.914465
cci:CC1G_02181	3922.5	9101.74	6512.12	3662.28	190.887	177.196	184.042	9.68068	0.0282614	35.384	-5.14502	6.29665e-49
cci:CC1G_02182	97563.4	174149	135856	54154.2	385.309	372.474	378.891	9.07557	0.00278891	358.563	-8.48608	6.84383e-176
cci:CC1G_02183	69228	111940	90583.9	30201.9	3941.46	3279.94	3610.7	467.766	0.0398603	25.0876	-4.6489	6.30011e-79
cci:CC1G_02184	58859.6	67049.1	62954.3	5790.89	788.292	730.483	759.387	40.8774	0.0120625	82.9015	-6.37333	6.90795e-158
cci:CC1G_02185	88.4299	287.046	187.738	140.443	1640.21	1786.43	1713.32	103.39	9.12613	0.109575	3.19	4.77462e-18
cci:CC1G_02186	3451.92	3249.2	3350.56	143.348	3273.36	3634.33	3453.84	255.249	1.03083	0.970096	0.0438002	0.821759
cci:CC1G_02187	988.52	809.31	898.915	126.721	470.147	386.939	428.543	58.8372	0.476734	2.09761	-1.06874	0.000184025
cci:CC1G_02188	6284.84	7044.58	6664.71	537.221	219.166	267.603	243.384	34.2496	0.0365184	27.3835	-4.77523	1.35245e-91
cci:CC1G_02189	388.46	486.383	437.421	69.2423	169.677	133.801	151.739	25.3681	0.346895	2.88272	-1.52743	5.77958e-06
cci:CC1G_02190	19937.8	16935.7	18436.7	2122.79	11191.6	10921.1	11056.4	191.306	0.599691	1.66752	-0.737708	7.84717e-05
cci:CC1G_02191	60.006	11.9602	35.9831	33.9735	38.8844	61.4763	50.1803	15.9749	1.39455	0.717076	0.479801	0.53197
cci:CC1G_02193	1503.31	1825.93	1664.62	228.128	1300.86	1341.63	1321.24	28.8291	0.793721	1.25989	-0.333295	0.181384
cci:CC1G_02194	198.967	255.152	227.06	39.7285	250.981	202.51	226.745	34.274	0.998617	1.00139	-0.00199695	1
cci:CC1G_02195	849.558	877.084	863.321	19.4638	1028.67	1381.41	1205.04	249.425	1.39582	0.716427	0.481109	0.0798871
cci:CC1G_02196	50.5314	43.8542	47.1928	4.72145	56.5591	61.4763	59.0177	3.47698	1.25057	0.799638	0.32258	0.615526
cci:CC1G_02198	10741.1	9544.27	10142.7	846.264	795.362	654.541	724.952	99.5751	0.0714754	13.9908	-3.80641	3.51776e-70
cci:CC1G_02199	1822.29	1662.47	1742.38	113.005	3757.64	4487.77	4122.7	516.276	2.36613	0.42263	1.24253	1.9745e-08
cci:CC1G_02200	22.1075	7.97349	15.0405	9.99423	70.6988	115.72	93.2094	31.8348	6.19724	0.161362	2.63163	7.65221e-06
cci:CC1G_02201	78.9552	79.7349	79.3451	0.55133	2757.25	2618.17	2687.71	98.3507	33.8737	0.0295214	5.08209	2.2791e-56
cci:CC1G_02203	606.376	641.866	624.121	25.0952	2566.37	2741.12	2653.74	123.567	4.25197	0.235185	2.08813	5.05833e-19
cci:CC1G_02204	94708.4	93461.3	94084.9	881.82	94789.5	90619.6	92704.5	2948.51	0.985329	1.01489	-0.0213225	0.908176
cci:CC1G_02205	10049.4	9934.97	9992.2	80.9281	1707.38	1692.41	1699.89	10.5864	0.170122	5.87814	-2.55536	9.77265e-38
cci:CC1G_02206	2915.03	2435.9	2675.46	338.793	749.408	1045.1	897.252	209.084	0.335363	2.98184	-1.5762	4.33002e-10
cci:CC1G_02207	9711.49	7088.44	8399.97	1854.78	17985.8	16486.5	17236.1	1060.16	2.05193	0.487346	1.03698	3.4864e-08
cci:CC1G_02208	21128.4	19224.1	20176.3	1346.56	4690.87	6332.05	5511.46	1160.49	0.273166	3.66078	-1.87215	1.99344e-22
cci:CC1G_02209	1310.66	1503	1406.83	136.01	629.22	744.948	687.084	81.8321	0.488391	2.04754	-1.03389	5.15712e-05
cci:CC1G_02210	691.648	394.688	543.168	209.982	250.981	329.079	290.03	55.2236	0.53396	1.8728	-0.905197	0.00979493
cci:CC1G_02211	9455.68	13016.7	11236.2	2518.04	1880.59	2719.42	2300	593.144	0.204696	4.8853	-2.28845	2.58277e-24
cci:CC1G_02212	521.105	578.078	549.591	40.2865	106.048	141.034	123.541	24.7385	0.224787	4.44866	-2.15337	2.87718e-10
cci:CC1G_02213	9.47463	7.97349	8.72406	1.06146	0	7.2325	3.61625	5.11415	0.414515	2.41246	-1.27051	0.474112
cci:CC1G_02215	3733	2958.17	3345.59	547.893	6797.69	6064.45	6431.07	518.479	1.92226	0.520222	0.942801	7.30495e-07
cci:CC1G_02216	625.326	701.667	663.496	53.9819	770.617	817.273	793.945	32.9904	1.19661	0.835696	0.25895	0.353451
cci:CC1G_02218	271.606	159.47	215.538	79.2922	17.6747	47.0113	32.343	20.7441	0.150057	6.66413	-2.73642	9.77568e-09
cci:CC1G_02219	135.803	131.563	133.683	2.99839	106.048	57.86	81.9541	34.0742	0.613049	1.63119	-0.705926	0.102917
cci:CC1G_02221	7342.84	11306.4	9324.63	2802.67	3679.87	3659.65	3669.76	14.3036	0.393556	2.54094	-1.34536	7.41966e-10
cci:CC1G_02222	17130.1	19539	18334.6	1703.36	6150.8	6946.82	6548.81	562.871	0.357183	2.79968	-1.48526	5.47659e-15
cci:CC1G_02223	31.5821	19.9337	25.7579	8.23664	60.094	72.325	66.2095	8.64863	2.57045	0.389037	1.36202	0.0175719
cci:CC1G_02224	37.8985	55.8145	46.8565	12.6685	14.1398	10.8488	12.4943	2.3271	0.266649	3.75024	-1.90698	0.00622089
cci:CC1G_02225	22.1075	7.97349	15.0405	9.99423	15348.7	14092.5	14720.6	888.258	978.733	0.00102173	9.93477	3.62939e-192
cci:CC1G_02226	11565.4	10473.2	11019.3	772.287	6737.6	7966.6	7352.1	869.036	0.667204	1.49879	-0.583801	0.00182716
cci:CC1G_02227	141226	128102	134664	9279.72	2538.09	2751.97	2645.03	151.235	0.0196417	50.9121	-5.66994	4.1098e-139
cci:CC1G_02229	2286.54	2120.95	2203.75	117.093	4146.49	4809.61	4478.05	468.902	2.03202	0.492122	1.02291	1.07937e-07
cci:CC1G_02230	11145.3	8726.99	9936.16	1710.02	1035.74	1674.32	1355.03	451.549	0.136374	7.33279	-2.87436	4.51084e-35
cci:CC1G_02231	461.099	334.887	397.993	89.2453	590.335	437.566	513.951	108.024	1.29136	0.774379	0.368888	0.240411
cci:CC1G_02232	17711.2	20117.1	18914.2	1701.22	11919.8	11514.1	11717	286.859	0.619481	1.61425	-0.690867	0.000214981
cci:CC1G_02234	337.928	354.82	346.374	11.9445	2873.91	2683.26	2778.58	134.809	8.0219	0.124659	3.00394	3.10749e-28
cci:CC1G_02235	1872.82	1120.28	1496.55	532.128	328.75	350.776	339.763	15.5753	0.227031	4.40468	-2.13904	6.07955e-12
cci:CC1G_02236	328.454	390.701	359.578	44.0156	45.9542	122.953	84.4534	54.446	0.234868	4.2577	-2.09008	3.63329e-07
cci:CC1G_02237	1468.57	1522.94	1495.75	38.4453	650.429	719.634	685.032	48.9351	0.457985	2.18348	-1.12663	1.0316e-05
cci:CC1G_02238	19562	14491.8	17026.9	3585.12	3605.64	4057.43	3831.54	319.466	0.225029	4.44388	-2.15182	1.75208e-28
cci:CC1G_02239	4759.42	3277.11	4018.26	1048.16	14185.7	17224.2	15705	2148.53	3.90839	0.25586	1.96658	6.78098e-19
cci:CC1G_02240	536.896	633.893	585.394	68.5873	1410.44	1258.46	1334.45	107.471	2.27957	0.438679	1.18876	2.12667e-05
cci:CC1G_02241	1354.87	1455.16	1405.02	70.9162	3785.92	3623.48	3704.7	114.862	2.63677	0.379252	1.39877	4.12654e-10
cci:CC1G_02242	694.806	502.33	598.568	136.101	2294.18	2263.77	2278.97	21.4989	3.80738	0.262648	1.9288	8.59388e-14
cci:CC1G_02243	148.436	179.404	163.92	21.8975	98.9784	191.661	145.32	65.5367	0.88653	1.12799	-0.173758	0.699335
cci:CC1G_02244	5056.29	5166.82	5111.56	78.1568	639.824	593.065	616.445	33.0638	0.120598	8.292	-3.05172	4.37182e-37
cci:CC1G_02245	5766.89	11278.5	8522.7	3897.3	1986.64	1287.39	1637.01	494.446	0.192077	5.20626	-2.38025	5.68103e-18
cci:CC1G_02246	6.31642	7.97349	7.14496	1.17173	7.06988	10.8488	8.95932	2.67206	1.25394	0.797489	0.326464	1
cci:CC1G_02247	6.31642	11.9602	9.13833	3.99078	21.2096	14.465	17.8373	4.76918	1.95192	0.512315	0.964897	0.346914
cci:CC1G_02248	726.388	829.243	777.816	72.7296	763.547	943.841	853.694	127.487	1.09755	0.911117	0.134291	0.639699
cci:CC1G_02249	54400.2	53661.6	54030.9	522.231	88037.7	86030.6	87034.2	1419.24	1.61082	0.620801	0.687797	0.000210421
cci:CC1G_02250	9420.94	4704.36	7062.65	3335.12	233.306	220.591	226.949	8.99075	0.0321336	31.12	-4.95977	8.74516e-54
cci:CC1G_02251	13422.4	13511.1	13466.7	62.7165	3029.44	4881.94	3955.69	1309.91	0.293738	3.4044	-1.7674	1.0366e-15
cci:CC1G_02253	13040.2	15488.5	14264.4	1731.18	2849.16	3023.19	2936.17	123.053	0.20584	4.85815	-2.28041	2.3403e-31
cci:CC1G_02254	37.8985	19.9337	28.9161	12.703	7.06988	3.61625	5.34307	2.44209	0.184778	5.4119	-2.43613	0.00762777
cci:CC1G_02255	11044.3	7004.71	9024.49	2856.39	31609.4	29689.4	30649.4	1357.67	3.39625	0.294442	1.76394	8.23757e-16
cci:CC1G_02256	495.839	410.635	453.237	60.2483	38.8844	65.0925	51.9884	18.532	0.114705	8.71803	-3.124	7.73515e-15
cci:CC1G_02257	13428.7	6279.13	9853.92	5055.52	335.819	329.079	332.449	4.76634	0.0337378	29.6404	-4.88949	4.09878e-54
cci:CC1G_02258	789.552	1148.18	968.868	253.59	1438.72	1432.04	1435.38	4.72765	1.4815	0.674991	0.567059	0.0375996
cci:CC1G_02259	1155.9	1343.53	1249.72	132.674	1725.05	1808.13	1766.59	58.7421	1.41359	0.70742	0.499362	0.0445147
cci:CC1G_02260	7162.82	10198.1	8680.46	2146.27	42596	42982.8	42789.4	273.446	4.92939	0.202865	2.30141	2.20215e-32
cci:CC1G_02261	514.788	526.251	520.519	8.10516	547.916	596.681	572.299	34.4824	1.09948	0.909524	0.136816	0.642533
cci:CC1G_02262	58979.6	71139.5	65059.5	8598.38	25073.3	28713	26893.2	2573.65	0.413363	2.41918	-1.27452	1.14705e-11
cci:CC1G_02263	9.47463	15.947	12.7108	4.57665	194.422	245.905	220.163	36.4042	17.321	0.0577335	4.11445	6.43195e-15
cci:CC1G_02264	9.47463	3.98675	6.73069	3.88052	3.53494	10.8488	7.19185	5.17164	1.06852	0.935878	0.0956083	1
cci:CC1G_02265	28.4239	7.97349	18.1987	14.4606	10.6048	18.0813	14.343	5.28663	0.788136	1.26882	-0.343484	0.835407
cci:CC1G_02266	697.964	558.145	628.054	98.8675	77.7687	61.4763	69.6225	11.5205	0.110854	9.02086	-3.17326	4.71854e-18
cci:CC1G_02267	533.737	402.661	468.199	92.6847	67.1639	141.034	104.099	52.2339	0.222339	4.49764	-2.16917	1.53678e-08
cci:CC1G_02268	877.982	964.793	921.388	61.3843	1251.37	1030.63	1141	156.085	1.23835	0.807526	0.308419	0.22137
cci:CC1G_02269	631.642	705.654	668.648	52.3346	883.735	878.749	881.242	3.52595	1.31795	0.758756	0.398291	0.152342
cci:CC1G_02270	7251.25	8567.52	7909.38	930.743	16013.3	16627.5	16320.4	434.33	2.06342	0.484632	1.04504	2.76476e-08
cci:CC1G_02271	4996.29	6135.6	5565.95	805.618	2972.89	3851.31	3412.1	621.138	0.613031	1.63124	-0.705968	0.00114837
cci:CC1G_02272	287.397	211.298	249.347	53.8105	487.822	426.718	457.27	43.2073	1.83387	0.545296	0.874889	0.00649495
cci:CC1G_02273	21835.9	19168.3	20502.1	1886.27	30616.1	28850.4	29733.3	1248.52	1.45026	0.689533	0.536309	0.00389624
cci:CC1G_02274	691.648	1036.55	864.101	243.886	1205.42	1381.41	1293.41	124.446	1.49683	0.668079	0.581909	0.0338495
cci:CC1G_02275	663.224	1004.66	833.942	241.432	6734.06	7275.9	7004.98	383.134	8.39984	0.11905	3.07036	2.62715e-38
cci:CC1G_02276	10851.6	9895.11	10373.4	676.349	7568.31	6758.77	7163.54	572.429	0.690571	1.44808	-0.534138	0.00435126
cci:CC1G_02278	3047.67	2842.55	2945.11	145.043	5412	5442.46	5427.23	21.5398	1.84279	0.542655	0.881893	3.80571e-06
cci:CC1G_02279	2330.76	2802.68	2566.72	333.701	2538.09	2853.22	2695.65	222.833	1.05023	0.95217	0.0707093	0.748159
cci:CC1G_02280	7131.24	7877.81	7504.52	527.908	19152.3	21878.3	20515.3	1927.58	2.73373	0.365801	1.45087	2.01303e-14
cci:CC1G_02281	922.197	920.939	921.568	0.890009	113.118	148.266	130.692	24.8535	0.141815	7.05144	-2.81792	8.04538e-17
cci:CC1G_02282	7933.42	9332.97	8633.2	989.633	14482.7	16142.9	15312.8	1174	1.77371	0.56379	0.826771	1.0239e-05
cci:CC1G_02284	350.561	526.251	438.406	124.231	523.171	466.496	494.834	40.0753	1.12871	0.885966	0.174677	0.57801
cci:CC1G_02285	258.973	386.714	322.844	90.3267	2085.62	1970.86	2028.24	81.1468	6.28241	0.159175	2.65132	1.55987e-22
cci:CC1G_02286	5460.54	5378.12	5419.33	58.2817	69065.7	75858.1	72461.9	4802.95	13.371	0.0747887	3.74104	1.66057e-73
cci:CC1G_02287	3268.75	4233.93	3751.34	682.484	3492.52	2921.93	3207.23	403.469	0.854956	1.16965	-0.226078	0.300256
cci:CC1G_02288	824.293	514.29	669.292	219.205	1887.66	2101.04	1994.35	150.884	2.97979	0.335594	1.57521	1.46928e-08
cci:CC1G_02289	3499.3	3392.72	3446.01	75.3596	3591.5	3681.34	3636.42	63.5284	1.05526	0.947637	0.0775931	0.686204
cci:CC1G_02290	3451.92	2874.44	3163.18	408.339	742.338	773.878	758.108	22.3021	0.239666	4.17247	-2.0609	6.56164e-19
cci:CC1G_02291	3129.79	2838.56	2984.17	205.925	2099.76	1927.46	2013.61	121.83	0.674762	1.482	-0.567549	0.00983821
cci:CC1G_02292	410.567	394.688	402.628	11.2284	10.6048	39.7788	25.1918	20.6291	0.0625685	15.9825	-3.99842	8.24125e-19
cci:CC1G_02293	142.119	99.6687	120.894	30.0172	282.795	321.846	302.321	27.6132	2.50071	0.399887	1.32234	0.000330286
cci:CC1G_02294	991.678	865.124	928.401	89.487	1926.54	2140.82	2033.68	151.517	2.19052	0.456512	1.13127	6.55111e-06
cci:CC1G_02295	104.221	107.642	105.932	2.41919	17.6747	14.465	16.0699	2.2696	0.1517	6.59194	-2.7207	9.78783e-07
cci:CC1G_02296	110.537	71.7614	91.1494	27.4187	35.3494	47.0113	41.1803	8.24617	0.451789	2.21342	-1.14628	0.0172444
cci:CC1G_02297	568.478	904.992	736.735	237.951	1300.86	1432.04	1366.45	92.756	1.85473	0.539161	0.891212	0.00120584
cci:CC1G_02298	5305.79	6677.8	5991.8	970.157	6610.34	6212.72	6411.53	281.161	1.07005	0.934535	0.0976799	0.603039
cci:CC1G_02299	5697.41	7407.38	6552.39	1209.13	8310.65	7478.41	7894.53	588.483	1.20483	0.829992	0.268831	0.151334
cci:CC1G_02300	37.8985	63.788	50.8432	18.3066	38.8844	72.325	55.6047	23.6461	1.09365	0.91437	0.129151	0.846528
cci:CC1G_02301	12.6328	27.9072	20.27	10.8006	7.06988	0	3.53494	4.99916	0.174392	5.73419	-2.51959	0.0373569
cci:CC1G_02302	641.117	566.118	603.617	53.0319	519.636	571.368	545.502	36.5795	0.903722	1.10654	-0.14605	0.612631
cci:CC1G_02303	9313.56	8416.02	8864.79	634.655	9579.69	9138.27	9358.98	312.135	1.05575	0.947197	0.0782643	0.676442
cci:CC1G_02304	1010.63	1239.88	1125.25	162.105	1163	1099.34	1131.17	45.0113	1.00526	0.994771	0.00756411	0.978183
cci:CC1G_02305	2684.48	2475.77	2580.12	147.579	5751.35	5977.66	5864.51	160.027	2.27296	0.439956	1.18457	6.68048e-10
cci:CC1G_02306	9335.67	9149.58	9242.63	131.581	10417.5	10212.3	10314.9	145.085	1.11601	0.896048	0.158353	0.396734
cci:CC1G_02307	25559.4	30937.2	28248.3	3802.65	16303.1	9970	13136.6	4478.21	0.46504	2.15035	-1.10457	2.9016e-07
cci:CC1G_02308	2494.99	2822.62	2658.8	231.67	922.62	943.841	933.231	15.006	0.350997	2.84903	-1.51047	3.48818e-11
[truncated: 11,345 more rows]
