# Supplementary material for: Comparative transcriptomics of the model mushroom Coprinopsis cinerea reveals tissue-specific armories and a conserved circuitry for sexual development
Source: BMC Genomics. 2014 Jun 19;15(1):492. doi: 10.1186/1471-2164-15-492 (PMC4082614; doi:10.1186/1471-2164-15-492)
Supplement: Supplementary file 2 — Additional file 2: Table S2: Genes up-regulated in S1P and VM. (XLSX 364 KB) [file 12864_2014_6189_MOESM2_ESM.xlsx]

## Sheet: S1P_upregulated
Table S2. Genes upregulated in S1P when compared to VM using log2(S1P/VM) ≥ 3 and edgeR P-value ≤ 0.05 as differential expression thresholds
* Number of predicted transmembrane helices, † Fisher exact test p-value
			VM SOLiD reads				S1P SOLiD reads
KEGG ID	UniprotKB AC ID	RefSeq Protein ID	VM_1	VM_2	Mean	SD	S1P_1	S1P_2	Mean	SD	Fold Change S1P	log2(S1P/VM)	† P-value	PSI-BLAST (Functional annotation)	SignalP	*TMHMM	Length (aa)
cci:CC1G_09480	A8PDG8	XP_001840596.1	78.9552	115.616	97.2855	25.9228	227056	244896	235976	12614.6	2425.61	11.2441	1.2582e-305	Cospin1	N	N	150
cci:CC1G_01230	A8NEZ0	XP_001833168.1	274.764	302.993	288.879	19.9606	686860	488686	587773	140131	2034.67	10.9906	1.41E-317	hydrophobin 2	Y	N	114
cci:CC1G_11781	A8NPJ3	XP_001835347.1	145.278	131.563	138.42	9.69796	258740	278155	268447	13728.3	1939.37	10.9214	4.64461e-302	CCL2 lectin	N	N	141
cci:CC1G_04061	A8NVT0	XP_001836748.2	157.91	167.443	162.677	6.74077	293011	285351	289181	5416.57	1777.64	10.7957	5.64453e-301	hydrophobin-251	N	N	188
cci:CC1G_10308	A8P0H1	XP_001837887.1	22.1075	19.9337	21.0206	1.53706	39725.7	31450.5	35588.1	5851.41	1693.01	10.7254	3.39361e-235	Y3 protein	Y	N	99
cci:CC1G_09616	A8N4D2	XP_001829727.1	78.9552	139.536	109.246	42.8372	153975	170315	162145	11553.8	1484.22	10.5355	9.39847e-283	prenyl cysteine carboxyl methyltransferase, putative	Y	4	231
cci:CC1G_05060	A8NSQ4	XP_001836067.2	195.809	203.324	199.567	5.31398	277051	295791	286421	13251.3	1435.22	10.4871	2.89294e-293	hypothetical protein	Y	1	229
cci:CC1G_08044	A8NQE0	XP_001835535.2	94.7463	75.7482	85.2472	13.4337	102103	87249.3	94676.3	10503.3	1110.61	10.1171	7.92692e-261	hypothetical protein	N	N	95
cci:CC1G_02225	A8NKM0	XP_001834489.2	22.1075	7.97349	15.0405	9.99423	15348.7	14092.5	14720.6	888.258	978.733	9.93477	3.62939e-192	hypothetical protein	N	N	310
cci:CC1G_01503	A8NHT9	XP_001833826.2	60.006	59.8012	59.9036	0.1448	56149	53947.2	55048.1	1556.9	918.945	9.84383	1.74562e-240	metalloprotease	Y	N	292
cci:CC1G_05987	A8N4K9	XP_001829778.2	63.1642	23.9205	43.5423	27.7495	39145.9	36187.8	37666.9	2091.71	865.063	9.75666	8.44412e-227	aldehyde dehydrogenase	N	N	396
cci:CC1G_07341	A8NNT6	XP_001835199.2	3.15821	3.98675	3.57248	0.585864	2898.65	2820.68	2859.66	55.1377	800.471	9.6447	2.2928e-86	hypothetical protein	N	2	127
cci:CC1G_10600	A8P8N8	XP_001839607.2	15.791	3.98675	9.8889	8.3469	8519.21	6986.6	7752.9	1083.72	784.001	9.61471	1.33014e-132	tryptophan dimethylallyltransferase	N	N	451
cci:CC1G_06484	A8NNA1	XP_001835081.2	1288.55	629.906	959.228	465.731	694372	655706	675039	27341.2	703.732	9.45888	1.53768e-167	hydrophobin-251	Y	N	112
cci:CC1G_09479	A8PDG7	XP_001840595.1	6.31642	15.947	11.1317	6.80984	7207.75	8198.04	7702.89	700.244	691.978	9.43458	2.37508e-132	Cospin2	N	N	152
cci:CC1G_04060	A8NVS9	XP_001836747.1	423.2	442.529	432.865	13.6675	296783	283995	290389	9042.53	670.854	9.38986	2.23476e-263	hydrophobin-251	Y	N	117
cci:CC1G_14926	D6RNZ1	XP_002910948.1	12.6328	19.9337	16.2833	5.16251	9060.05	10252.1	9656.06	842.882	593.005	9.2119	2.29242e-170	Isoprenylcysteine carboxyl methyltransferase	N	2	116
cci:CC1G_03340	A8NQW3	XP_001835558.1	142.119	103.655	122.887	27.1982	65760.5	68390.5	67075.5	1859.7	545.829	9.09231	2.41652e-232	hypothetical protein	Y	N	182
cci:CC1G_14256	D6RLE7	XP_002911725.1	186.334	103.655	144.995	58.4628	71345.7	74878.1	73111.9	2497.76	504.238	8.97796	6.79366e-232	metalloprotease	Y	N	612
cci:CC1G_03322	A8N7H9	XP_001830785.2	56.8478	43.8542	50.351	9.18783	24758.7	24095.1	24426.9	469.273	485.132	8.92223	7.74638e-202	hypothetical protein	Y	1	375
cci:CC1G_07897	A8P6L8	XP_001839182.2	186.334	175.417	180.876	7.71984	84665.4	88807.9	86736.6	2929.19	479.537	8.9055	3.14489e-233	cytochrome P450 11B1	N	1	496
cci:CC1G_07312	A8NNP8	XP_001835170.1	113.696	131.563	122.629	12.634	58407.8	51133.8	54770.8	5143.53	446.638	8.80296	1.19333e-221	hypothetical protein	N	4	216
cci:CC1G_07664	A8NC60	XP_001832404.2	47.3731	43.8542	45.6137	2.48826	19813.3	19444.6	19629	260.758	430.331	8.7493	7.21022e-192	LysR family regulatory protein, putative	N	N	480
cci:CC1G_02571	A8PB66	XP_001840108.2	31.5821	7.97349	19.7778	16.6938	9056.52	7948.52	8502.52	783.475	429.902	8.74786	5.39945e-131	chitin deacetylase	Y	N	288
cci:CC1G_05061	A8NSQ5	XP_001836068.2	6.31642	15.947	11.1317	6.80984	5206.97	4332.27	4769.62	618.507	428.472	8.74306	7.9416e-114	zinc-finger domain-containing protein-containing protein	N	N	185
cci:CC1G_07803	A8NP41	XP_001835260.2	138.961	227.245	183.103	62.4258	82307.6	69580.3	75943.9	8999.56	414.761	8.69614	7.1429e-226	N-acetyltransferase family protein, putative	N	N	362
cci:CC1G_00038	A8NWI7	XP_001836902.2	78.9552	55.8145	67.3849	16.363	34002.6	21552.9	27777.7	8803.3	412.225	8.68729	3.26994e-159	krueppel-like factor 16	N	N	684
cci:CC1G_14892	D6RNK5	XP_002910915.1	47.3731	83.7217	65.5474	25.7023	32765.4	20402.9	26584.1	8741.6	405.571	8.66381	5.37755e-158	hypothetical protein	N	N	144
cci:CC1G_02463	A8NBK3	XP_001832201.2	123.17	103.655	113.413	13.799	48287.3	38534.8	43411	6896.08	382.77	8.58033	1.18727e-211	peptide transporter MTD1	N	9	823
cci:CC1G_03502	A8NCE4	XP_001832488.1	15.791	15.947	15.869	0.110266	5518.04	6469.47	5993.76	672.762	377.702	8.5611	2.30839e-119	hypothetical protein	N	N	209
cci:CC1G_07303	A8NNN4	XP_001835161.1	0	11.9602	5.98012	8.45717	2477.99	1667.09	2072.54	573.395	346.572	8.43701	9.68263e-66	allergen	Y	N	129
cci:CC1G_10558	A8NDX2	XP_001832882.2	22.1075	43.8542	32.9808	15.3773	11283.5	10678.8	10981.2	427.619	332.956	8.37919	2.62969e-167	hypothetical protein	N	N	127
cci:CC1G_10750	A8P3A7	XP_001838508.1	805.343	1016.62	910.982	149.395	286885	315927	301406	20535.3	330.858	8.37007	1.45629e-231	glutathione S-transferase	N	N	215
cci:CC1G_13634	D6RK36	XP_002912102.1	28.4239	27.9072	28.1656	0.365332	7550.63	7695.38	7623.01	102.351	270.65	8.08028	2.81391e-151	RNA exonuclease 4	N	N	159
cci:CC1G_03184	A8PF84	XP_001840955.1	9.47463	11.9602	10.7174	1.75759	4005.09	1775.58	2890.33	1576.5	269.685	8.07513	2.69491e-58	hypothetical protein	Y	N	188
cci:CC1G_07485	A8NBB5	XP_001832114.2	66.3224	51.8277	59.0751	10.2493	16695.5	14168.5	15432	1786.9	261.227	8.02916	1.7368e-174	hypothetical protein	N	N	290
cci:CC1G_06881	A8N709	XP_001830615.1	12.6328	7.97349	10.3032	3.29465	3001.17	2173.37	2587.27	585.342	251.114	7.9722	3.40384e-69	hypothetical protein	Y	N	194
cci:CC1G_10633	A8P628	XP_001839068.1	12.6328	7.97349	10.3032	3.29465	2085.62	2809.83	2447.72	512.095	237.57	7.89221	8.71792e-68	6-hydroxy-D-nicotine oxidase	N	N	460
cci:CC1G_12219	A8NA43	XP_001831699.2	3.15821	3.98675	3.57248	0.585864	791.827	904.063	847.945	79.3627	237.355	7.8909	6.41721e-43	related to velvet A protein	N	N	165
cci:CC1G_09161	A8P9S4	XP_001839827.2	189.493	243.192	216.342	37.9709	55958.1	46175.9	51067	6917.07	236.048	7.88293	5.77824e-199	Major Facilitator Superfamily protein	N	10	541
cci:CC1G_10442	A8PDS5	XP_001840656.2	75.797	43.8542	59.8256	22.587	12538.4	15217.2	13877.8	1894.16	231.971	7.8578	2.39478e-168	hypothetical protein	N	5	332
cci:CC1G_07749	A8NNV6	XP_001835206.2	78.9552	99.6687	89.312	14.6466	21276.8	18562.2	19919.5	1919.51	223.033	7.80111	9.01605e-178	thioredoxin-dependent peroxidase	N	N	171
cci:CC1G_00069	A8NWM5	XP_001836933.1	9.47463	7.97349	8.72406	1.06146	1937.15	1869.6	1903.37	47.7625	218.175	7.76934	1.51851e-62	C factor cell-cell signaling protein	N	N	266
cci:CC1G_03570	A8NCL2	XP_001832556.2	442.149	514.29	478.22	51.0114	103906	99794.1	101850	2907.63	212.977	7.73456	1.32948e-203	hypothetical protein	N	1	226
cci:CC1G_15151	D6RPR8	XP_002910512.1	72.6388	63.788	68.2134	6.25851	15564.3	13098.1	14331.2	1743.93	210.094	7.71489	1.67589e-167	kynurenine/alpha-aminoadipate aminotransferase	N	N	368
cci:CC1G_06495	A8NNB7	XP_001835092.1	31.5821	35.8807	33.7314	3.03959	7416.31	6433.31	6924.81	695.084	205.293	7.68154	2.28711e-116	hypothetical protein	N	1	131
cci:CC1G_04620	A8N4W0	XP_001829931.1	151.594	87.7084	119.651	45.174	23415.5	24623.1	24019.3	853.901	200.744	7.64921	2.54551e-179	histone-lysine N-methyltransferase	N	N	474
cci:CC1G_10321	A8P0I7	XP_001837900.2	9.47463	3.98675	6.73069	3.88052	1258.44	1406.72	1332.58	104.851	197.986	7.62925	6.01359e-55	cytochrome P450	N	N	216
cci:CC1G_05471	A8P5D8	XP_001838918.1	167.385	155.483	161.434	8.41597	33214.3	28977	31095.7	2996.22	192.621	7.58962	3.55325e-183	hypothetical protein	N	N	65
cci:CC1G_06187	A8NV50	XP_001836600.2	593.743	474.423	534.083	84.3724	103397	94196.1	98796.6	6506.05	184.983	7.53125	3.0721e-197	WSC domain-containing protein	Y	N	508
cci:CC1G_11858	A8PH31	XP_001841330.2	135.803	147.51	141.656	8.27783	28028.6	22200.2	25114.4	4121.29	177.291	7.46997	3.25308e-176	thioesterase superfamily member 2	N	N	231
cci:CC1G_14524	D6RM61	XP_002911522.1	6.31642	0	3.15821	4.46638	530.241	556.903	543.572	18.8524	172.114	7.42722	1.83751e-34	hypothetical protein	N	N	204
cci:CC1G_10470	A8NL26	XP_001834596.2	120.012	99.6687	109.84	14.3849	17759.5	19600.1	18679.8	1301.45	170.063	7.40993	1.56142e-168	tyrosinase central domain-containing protein	Y	N	377
cci:CC1G_08341	A8NA84	XP_001831737.2	9.47463	3.98675	6.73069	3.88052	1113.51	1121.04	1117.27	5.32533	165.997	7.37501	3.67099e-46	hypothetical protein	N	N	253
cci:CC1G_10973	A8PC17	XP_001840310.1	3.15821	0	1.5791	2.23319	212.096	307.381	259.739	67.3765	164.485	7.36181	3.84577e-21	probable RIC1 protein	N	2	67
cci:CC1G_06149	A8PAC3	XP_001839959.1	859.033	777.416	818.224	57.7122	141228	125133	133181	11380.8	162.768	7.34667	1.53281e-193	sterol 24-C-methyltransferase	N	N	349
cci:CC1G_03514	A8NCF6	XP_001832500.1	0	3.98675	1.99337	2.81906	427.728	216.975	322.351	149.025	161.712	7.33728	1.57091e-20	hypothetical protein	N	N	279
cci:CC1G_13587	A8N0P5	XP_001828377.2	388.46	386.714	387.587	1.23413	65453	59509	62481	4203.01	161.205	7.33275	6.98856e-187	calcium binding protein Caleosin	N	2	250
cci:CC1G_06563	A8N2Z1	XP_001829226.1	164.227	191.364	177.795	19.1887	38965.7	17556.9	28261.3	15138.3	158.954	7.31247	8.30855e-95	exo-beta-1,3-glucanase	Y	1	422
cci:CC1G_10285	A8N164	XP_001828614.2	183.176	87.7084	135.442	67.5059	23334.1	19260.2	21297.1	2880.75	157.241	7.29684	9.23629e-133	hypothetical protein	N	1	180
cci:CC1G_00618	A8N3J9	XP_001829439.1	41.0567	39.8675	40.4621	0.840931	7154.72	5529.25	6341.98	1149.38	156.739	7.29222	3.67327e-110	hypothetical protein	N	N	407
cci:CC1G_04659	A8N552	XP_001829970.2	113.696	127.576	120.636	9.81489	18130.7	19368.6	18749.7	875.344	155.424	7.28006	4.92761e-166	hypothetical protein	N	N	343
cci:CC1G_06151	D6RL04	XP_002911976.1	186.334	199.337	192.836	9.1945	32178.6	26901.3	29539.9	3731.6	153.187	7.25915	1.08382e-174	hypothetical protein	N	N	594
cci:CC1G_04354	A8N0Q1	XP_001828383.2	486.364	518.277	502.321	22.5658	63883.5	80067.4	71975.4	11443.8	143.286	7.16275	2.42276e-183	AGC/AGC- protein kinase	N	N	855
cci:CC1G_10247	A8NPE5	XP_001835320.2	0	3.98675	1.99337	2.81906	494.892	75.9413	285.417	296.243	143.183	7.16171	6.48684e-13	hypothetical protein	Y	2	97
cci:CC1G_15264	D6RPW3	XP_002910356.1	47.3731	103.655	75.5143	39.7976	9328.71	11138.1	10233.4	1279.4	135.516	7.08232	2.53752e-117	hypothetical protein	N	N	302
cci:CC1G_06209	A8NV83	XP_001836622.1	22.1075	59.8012	40.9543	26.6535	5153.94	5305.04	5229.49	106.84	127.691	6.99651	8.5692e-103	hypothetical protein	N	N	493
cci:CC1G_04540	A8N5G2	XP_001830107.2	120.012	135.549	127.781	10.9866	16433.9	15390.8	15912.4	737.64	124.529	6.96033	7.17783e-156	hypothetical protein	N	N	613
cci:CC1G_03531	A8NCH3	XP_001832517.2	75.797	131.563	103.68	39.4322	15451.2	10299.1	12875.2	3643.12	124.182	6.95631	1.15301e-119	Cap3p	N	1	737
cci:CC1G_09208	A8P4X2	XP_001838831.1	69.4806	71.7614	70.621	1.61279	7154.72	10266.5	8710.63	2200.38	123.343	6.94654	1.47666e-112	phosphatidylserine decarboxylase	N	N	454
cci:CC1G_10894	A8P5V5	XP_001839031.2	132.645	247.178	189.912	80.9874	23694.7	23093.4	23394	425.209	123.184	6.94467	6.43952e-163	similar to apoptosis-inducing factor (AIF)-like mitchondrion-associated inducer of death	N	N	401
cci:CC1G_00407	A8NXU6	XP_001837271.1	666.382	637.88	652.131	20.1545	79981.6	78953.6	79467.6	726.895	121.858	6.92906	5.60256e-177	hypothetical protein	N	N	248
cci:CC1G_06457	A8NN62	XP_001835054.2	66.3224	91.6952	79.0088	17.9413	11626.4	7543.5	9584.96	2887.06	121.315	6.92262	2.64341e-114	protein-S isoprenylcysteine O-methyltransferase	N	4	225
cci:CC1G_01874	A8N2R0	XP_001829194.1	132.645	103.655	118.15	20.4986	12602.1	15477.6	14039.8	2033.28	118.83	6.89276	5.06001e-152	hypothetical protein	N	7	416
cci:CC1G_03490	A8NCD2	XP_001832476.1	66.3224	55.8145	61.0684	7.43024	7518.82	6556.26	7037.54	680.631	115.24	6.8485	8.93484e-134	alpha-1,2-mannosidase family protein	N	N	476
cci:CC1G_13074	A8NQG2	XP_001835549.1	47.3731	43.8542	45.6137	2.48826	5878.61	4480.53	5179.57	988.587	113.553	6.82722	1.73605e-100	circumsporozoite protein	Y	N	207
cci:CC1G_01435	A8NYU1	XP_001837523.1	1667.53	972.766	1320.15	491.275	155933	142827	149380	9267.27	113.154	6.82214	3.1062e-135	tripeptidyl peptidase A	Y	N	601
cci:CC1G_00502	A8N378	XP_001829323.2	281.081	287.046	284.063	4.21798	32341.2	31635	31988.1	499.372	112.609	6.81518	2.13812e-164	hypothetical protein	N	N	460
cci:CC1G_08840	A8P6A4	XP_001839114.2	255.815	231.231	243.523	17.3833	28944.1	25715.2	27329.6	2283.21	112.226	6.81026	4.10032e-162	Chain A, Deuterolysin	N	N	194
cci:CC1G_05510	A8P5J4	XP_001838957.1	113.696	131.563	122.629	12.634	16522.3	10476.3	13499.3	4275.19	110.082	6.78244	2.47806e-117	FAD binding domain-containing protein	Y	N	645
cci:CC1G_05862	A8NLM2	XP_001834725.2	303.188	426.582	364.885	87.2526	39821.1	39984.9	39903	115.802	109.358	6.77291	4.88297e-166	flavonol reductase/cinnamoyl-CoA reductase family S	N	N	149
cci:CC1G_11309	A8N1H0	XP_001828719.2	1272.76	1383.4	1328.08	78.2362	143713	137182	140448	4617.81	105.752	6.72455	2.32159e-173	hypothetical protein	Y	1	273
cci:CC1G_14853	D6RNR4	XP_002910876.1	78.9552	123.589	101.272	31.5609	10580.1	10027.9	10304	390.476	101.745	6.66882	2.11327e-140	nitroreductase	N	N	248
cci:CC1G_04575	A8N5J7	XP_001830142.2	85.2717	55.8145	70.5431	20.8294	7172.4	7022.76	7097.58	105.81	100.613	6.65268	1.42748e-130	hypothetical protein	N	N	514
cci:CC1G_05868	A8NLM9	XP_001834731.1	0	3.98675	1.99337	2.81906	229.771	166.348	198.059	44.8473	99.3589	6.63458	9.41219e-17	small heat shock protein	N	N	157
cci:CC1G_08433	A8NAR4	XP_001831916.2	47.3731	7.97349	27.6733	27.8598	2665.35	2704.96	2685.15	28.0082	97.0303	6.60036	8.18535e-72	hypothetical protein	N	N	174
cci:CC1G_07805	A8NP44	XP_001835262.1	0	3.98675	1.99337	2.81906	236.841	148.266	192.554	62.6318	96.5969	6.5939	1.90768e-16	hypothetical protein	N	1	318
cci:CC1G_00925	A8N950	XP_001831378.1	350.561	306.98	328.77	30.817	34928.8	28575.6	31752.2	4492.35	96.5786	6.59363	2.45933e-158	related to AXL2-required for axial pattern of budding	Y	1	921
cci:CC1G_08343	A8NA86	XP_001831739.2	18.9493	27.9072	23.4282	6.33424	2449.71	2064.88	2257.3	272.12	96.3494	6.5902	3.53997e-68	glycosyltransferase family 32 protein	N	N	319
cci:CC1G_05985	A8N4K7	XP_001829776.2	701.123	478.41	589.766	157.482	59182	51925.7	55553.9	5130.94	94.1964	6.5576	7.79245e-163	cytochrome P450 oxidoreductase	N	N	526
cci:CC1G_02335	A8N7S8	XP_001830884.2	9.47463	11.9602	10.7174	1.75759	919.085	1088.49	1003.79	119.789	93.6594	6.54935	4.52912e-42	hypothetical protein	N	N	432
cci:CC1G_14975	D6RPA7	XP_002910644.1	34.7403	51.8277	43.284	12.0826	3757.64	4317.8	4037.72	396.093	93.2844	6.54356	2.10489e-92	hypothetical protein	N	1	172
cci:CC1G_02548	A8NBT8	XP_001832286.2	344.245	291.033	317.639	37.6268	26310.6	32929.6	29620.1	4680.35	93.2508	6.54304	2.86558e-156	RNA-binding protein	N	N	433
cci:CC1G_03037	A8PEN4	XP_001840808.2	388.46	302.993	345.726	60.4343	31885.2	31537.3	31711.2	245.967	91.7236	6.51922	2.2488e-156	monocarboxylate transporter	N	8	389
cci:CC1G_01806	A8N2F3	XP_001829126.2	862.191	1128.25	995.22	188.132	93007.8	88677.7	90842.8	3061.88	91.2791	6.51221	1.95012e-164	RNA binding protein	N	N	1022
cci:CC1G_14808	D6RNN6	XP_002910829.1	107.379	39.8675	73.6233	47.738	7009.79	6060.84	6535.31	671.011	88.7669	6.47195	4.82081e-101	phenol 2-monooxygenase	N	N	623
cci:CC1G_02004	A8N696	XP_001830368.2	303.188	251.165	277.177	36.7859	22584.7	26308.2	24446.5	2632.9	88.1982	6.46268	1.73501e-151	FAD binding domain-containing protein	N	N	625
cci:CC1G_01606	A8NI78	XP_001833929.1	72.6388	67.7747	70.2068	3.43945	6094.24	6274.19	6184.22	127.248	88.0858	6.46084	6.29704e-100	hypothetical protein	N	N	249
cci:CC1G_15470	D6RQV4	XP_002910193.1	6.31642	15.947	11.1317	6.80984	1092.3	867.9	980.099	158.672	88.0457	6.46018	1.32042e-41	hypothetical protein	N	N	113
cci:CC1G_10327	A8P0J6	XP_001837906.2	113.696	175.417	144.556	43.6436	13521.2	11893.8	12707.5	1150.68	87.907	6.45791	9.09822e-141	Drp1p	N	9	550
cci:CC1G_02786	A8N016	XP_001828205.2	9.47463	7.97349	8.72406	1.06146	742.338	759.413	750.875	12.0738	86.0694	6.42743	2.36043e-37	hypothetical protein	N	N	150
cci:CC1G_14554	D6RMG0	XP_002911122.1	91.5881	43.8542	67.7211	33.7529	6164.94	5467.77	5816.35	492.971	85.8868	6.42436	4.09255e-98	Aldo-keto reductase	N	N	896
cci:CC1G_08393	A8NAM4	XP_001831876.2	9.47463	7.97349	8.72406	1.06146	915.55	574.984	745.267	240.817	85.4266	6.41661	2.41041e-34	hypothetical protein	Y	1	117
cci:CC1G_14902	D6RNR5	XP_002910925.1	63.1642	63.788	63.4761	0.441064	5270.6	5475	5372.8	144.537	84.6429	6.40332	3.75392e-96	hypothetical protein	N	1	478
cci:CC1G_01301	A8NYB8	XP_001837389.2	508.472	526.251	517.361	12.5715	40079.2	46107.2	43093.2	4262.46	83.2942	6.38014	2.58268e-155	hypothetical protein	N	6	298
cci:CC1G_07937	A8P1Y0	XP_001838196.2	271.606	306.98	289.293	25.0128	25168.8	22670.3	23919.5	1766.71	82.6828	6.36951	1.07555e-148	ricin B-fold protein	Y	N	198
cci:CC1G_11630	A8P462	XP_001838687.1	577.952	422.595	500.274	109.854	35144.4	46707.5	40925.9	8176.35	81.8071	6.35415	3.7264e-154	subtilisin-like serine protease PR1H	N	N	308
cci:CC1G_03530	A8NCH2	XP_001832516.1	31.5821	35.8807	33.7314	3.03959	3029.44	2386.73	2708.09	454.471	80.2838	6.32704	2.4541e-69	hypothetical protein	N	N	540
cci:CC1G_01872	A8N2Q8	XP_001829192.1	12.6328	47.841	30.2369	24.8959	2916.33	1880.45	2398.39	732.475	79.3199	6.30961	2.09423e-52	hypothetical protein	N	N	506
cci:CC1G_05972	Q08AC3	XP_001829763.2	138.961	187.377	163.169	34.2352	13970.1	11539.5	12754.8	1718.72	78.169	6.28852	6.51241e-137	laccase 4	Y	N	545
cci:CC1G_08180	A8NZ78	XP_001837626.1	192.651	235.218	213.934	30.0996	18742.3	13680.3	16211.3	3579.36	75.7768	6.24368	1.3205e-109	thioesterase	N	N	241
cci:CC1G_05861	A8NLM1	XP_001834724.1	754.812	932.899	843.855	125.926	66803.3	60225	63514.2	4651.55	75.2667	6.23394	1.43481e-153	flavonol reductase/cinnamoyl-CoA reductase	N	N	197
cci:CC1G_14414	D6RM25	XP_002911417.1	1222.23	1522.94	1372.58	212.634	114847	89419	102133	17980.1	74.4093	6.21741	3.15748e-155	A-agglutinin anchorage subunit	Y	1	190
cci:CC1G_11784	A8NPJ8	XP_001835350.1	9.47463	3.98675	6.73069	3.88052	441.868	549.67	495.769	76.2278	73.658	6.20277	1.62502e-28	Cerato-platanin protein	Y	N	146
cci:CC1G_08453	A8NLZ3	XP_001834808.2	15.791	11.9602	13.8756	2.70879	1042.81	983.62	1013.21	41.8519	73.021	6.19024	1.32039e-40	hypothetical protein	N	N	340
cci:CC1G_10721	A8NBE0	XP_001832139.2	151.594	159.47	155.532	5.56904	13747.4	8783.87	11265.6	3509.73	72.4329	6.17857	2.05456e-104	3'-5' exonuclease	N	N	276
cci:CC1G_09963	A8PGS7	XP_001841271.2	183.176	219.271	201.224	25.523	18441.8	10639	14540.4	5517.4	72.2599	6.17512	4.48312e-88	cyclin Coprinopsis	N	N	675
cci:CC1G_05854	A8NLL3	XP_001834717.2	41.0567	43.8542	42.4555	1.97813	3199.12	2896.62	3047.87	213.903	71.7898	6.16571	8.71201e-70	citrinin biosynthesis transcriptional activator CtnR	N	N	601
cci:CC1G_09580	A8P991	XP_001839725.2	85.2717	115.616	100.444	21.4564	7568.31	6570.73	7069.52	705.397	70.3829	6.13715	2.27014e-97	glycosyltransferase, putative	N	1	539
cci:CC1G_03089	A8PEW4	XP_001840860.1	8034.49	7475.15	7754.82	395.509	542589	539230	540909	2375.02	69.7514	6.12415	1.16425e-155	hypothetical protein	Y	N	94
cci:CC1G_07175	A8NRC5	XP_001835751.1	426.358	310.966	368.662	81.5945	25030.9	25917.7	25474.3	627.026	69.0993	6.1106	1.60673e-142	hypothetical protein	N	N	593
cci:CC1G_11778	A8NPI7	XP_001835344.1	243.182	239.205	241.193	2.81239	16600.1	16613.1	16606.6	9.17154	68.8517	6.10542	7.79719e-137	CCL1 lectin	N	N	139
cci:CC1G_07340	A8NNT5	XP_001835198.2	353.719	522.264	437.992	119.179	27738.7	32119.5	29929.1	3097.73	68.3326	6.0945	1.07866e-143	hypothetical protein	Y	N	222
cci:CC1G_15217	D6RPK2	XP_002910582.1	28.4239	15.947	22.1854	8.8225	2817.35	213.359	1515.35	1841.3	68.304	6.0939	1.01522e-14	hypothetical protein	N	N	111
cci:CC1G_10318	A8P0I3	XP_001837897.2	91.5881	55.8145	73.7013	25.2958	5320.09	4650.5	4985.29	473.471	67.6419	6.07984	8.08467e-91	pore-forming toxin-like protein Hfr-2	N	N	420
cci:CC1G_09576	A8P986	XP_001839721.2	6.31642	3.98675	5.15158	1.64733	349.959	339.928	344.943	7.09344	66.9587	6.0652	5.21181e-24	hypothetical protein	N	N	196
cci:CC1G_07956	A8P208	XP_001838215.2	25.2657	15.947	20.6063	6.58931	1290.25	1435.65	1362.95	102.812	66.1424	6.0475	1.70392e-48	Peptidoglycan-binding domain 1 protein	Y	1	171
cci:CC1G_14488	D6RME3	XP_002911490.1	132.645	135.549	134.097	2.05386	9208.52	8509.04	8858.78	494.61	66.0624	6.04576	5.98004e-125	hypothetical protein	N	N	129
cci:CC1G_04334	A8N0N1	XP_001828363.1	555.845	490.37	523.107	46.2978	35105.5	33461.2	34283.3	1162.72	65.5379	6.03426	4.10016e-143	hypothetical protein	N	N	281
cci:CC1G_06208	A8NV81	XP_001836621.2	192.651	187.377	190.014	3.72905	12354.6	12454.4	12404.5	70.5317	65.282	6.02861	1.6742e-130	serine protein kinase, putative	Y	N	508
cci:CC1G_14312	D6RLW9	XP_002911317.1	15.791	7.97349	11.8823	5.52785	685.779	849.819	767.799	115.994	64.6172	6.01385	5.18141e-36	hypothetical protein	N	N	85
cci:CC1G_11387	A8PGI3	XP_001841224.1	486.364	562.131	524.248	53.5754	35384.8	31714.5	33549.6	2595.26	63.9958	5.9999	5.24667e-142	cyclopropane-fatty-acyl-phospholipid synthase	N	N	488
cci:CC1G_06588	A8N316	XP_001829251.2	28.4239	19.9337	24.1788	6.00344	1608.4	1356.09	1482.25	178.406	61.3035	5.9379	4.31169e-49	hypothetical protein	Y	N	88
cci:CC1G_11857	A8PH30	XP_001841329.1	186.334	159.47	172.902	18.9961	11142.1	9955.54	10548.8	839.051	61.0105	5.93098	1.2546e-125	hypothetical protein	N	N	496
cci:CC1G_07701	A8NBV4	XP_001832314.2	435.833	338.873	387.353	68.5607	24454.7	22145.9	23300.3	1632.57	60.1526	5.91056	6.97944e-136	Extracellular metalloproteinase 3	N	N	75
cci:CC1G_14923	D6RNY8	XP_002910945.1	6.31642	0	3.15821	4.46638	205.027	169.964	187.495	24.7932	59.3676	5.8916	6.97593e-17	hypothetical protein	N	N	63
cci:CC1G_00609	A8N3J0	XP_001829430.1	407.409	271.099	339.254	96.3859	19912.3	19773.7	19843	98.052	58.4901	5.87012	5.24038e-133	transcription factor Zn, C2H2	N	N	293
cci:CC1G_11128	A8N4R3	XP_001829858.2	15.791	7.97349	11.8823	5.52785	710.523	676.239	693.381	24.2427	58.3543	5.86677	4.41292e-34	hypothetical protein	N	1	424
cci:CC1G_06157	A8PAD3	XP_001839967.2	6.31642	11.9602	9.13833	3.99078	533.776	509.891	521.834	16.8891	57.1038	5.83552	1.2509e-30	hypothetical protein	N	4	217
cci:CC1G_15343	D6RQ22	XP_002910436.1	224.233	259.139	241.686	24.682	15401.7	12194	13797.9	2268.22	57.0901	5.83517	1.76197e-127	membrane transporter	N	12	530
cci:CC1G_10266	A8N168	XP_001828595.2	461.099	394.688	427.893	46.9594	41380	7467.56	24423.8	23979.7	57.0792	5.83489	1.32567e-31	hypothetical protein	Y	N	883
cci:CC1G_06945	A8NZS7	XP_001837739.1	28.4239	43.8542	36.1391	10.9109	2329.53	1782.81	2056.17	386.586	56.896	5.83026	2.82806e-53	fungal cellulose binding domain-containing protein	Y	N	332
cci:CC1G_02147	A8NKC7	XP_001834411.2	31.5821	19.9337	25.7579	8.23664	1138.25	1768.35	1453.3	445.545	56.4214	5.81817	1.06459e-43	alpha/beta hydrolase fold protein	N	2	384
cci:CC1G_09253	A8P550	XP_001838876.2	6.31642	31.894	19.1052	18.0861	1120.58	1027.02	1073.8	66.1578	56.2044	5.81261	1.48061e-39	hypothetical protein	N	N	312
cci:CC1G_06928	A8NZQ3	XP_001837722.2	236.866	291.033	263.949	38.3017	15327.5	14255.3	14791.4	758.192	56.0388	5.80835	6.89774e-128	snoRNA binding protein	N	1	749
cci:CC1G_00697	A8N3Q2	XP_001829518.1	432.675	458.476	445.575	18.2442	23839.6	25335.5	24587.5	1057.7	55.1816	5.78611	5.25243e-133	pumilio-family RNA binding repeat protein	N	1	755
cci:CC1G_06212	A8NV87	XP_001836625.2	1165.38	1323.6	1244.49	111.879	71087.7	65533.7	68310.7	3927.26	54.8905	5.77849	3.30184e-139	allantoate permease	N	10	529
cci:CC1G_08178	A8NZ76	XP_001837624.2	44.2149	75.7482	59.9816	22.2974	3552.62	3019.57	3286.09	376.921	54.785	5.77571	7.38846e-67	thioesterase family protein	N	N	181
cci:CC1G_08398	A8NAM9	XP_001831881.2	227.391	318.94	273.165	64.7347	16129.9	13427.1	14778.5	1911.17	54.1011	5.75758	2.25281e-126	hypothetical protein	N	N	517
cci:CC1G_14901	D6RNL4	XP_002910924.1	28.4239	47.841	38.1324	13.7299	2318.92	1804.51	2061.72	363.745	54.0672	5.75668	8.79489e-53	hypothetical protein	N	N	58
cci:CC1G_01584	A8NI49	XP_001833907.1	435.833	490.37	463.101	38.5634	23542.7	26026.2	24784.4	1756.06	53.5184	5.74196	8.84515e-132	cytochrome P450	N	N	505
cci:CC1G_05724	A8N9Z7	XP_001831653.1	1118.01	1463.14	1290.57	244.044	65191.4	71366.7	68279	4366.61	52.9061	5.72536	1.84605e-137	MYND finger family protein	N	N	566
cci:CC1G_09214	A8P4Y2	XP_001838837.2	31.5821	27.9072	29.7447	2.59852	1534.16	1612.85	1573.51	55.6374	52.9005	5.72521	1.35016e-48	metalloproteinase 10	Y	N	605
cci:CC1G_00085	A8NWP5	XP_001836949.2	56.8478	47.841	52.3444	6.36878	2849.16	2676.03	2762.59	122.427	52.7773	5.72185	3.36254e-64	hypothetical protein	N	N	253
cci:CC1G_03260	A8N7B7	XP_001830723.2	123.17	135.549	129.36	8.75343	9455.97	4104.44	6780.21	3784.1	52.4136	5.71187	1.09084e-63	hypothetical protein	N	1	484
cci:CC1G_04164	A8NW79	XP_001836851.2	22.1075	47.841	34.9742	18.1963	1580.12	2054.03	1817.07	335.106	51.9547	5.69918	2.77759e-50	hypothetical protein	N	1	479
cci:CC1G_01086	A8NEH0	XP_001833024.2	470.573	462.463	466.518	5.73505	21057.6	26984.5	24021.1	4190.89	51.4901	5.68622	7.03228e-130	C6 transcription factor, putative	N	N	392
cci:CC1G_01302	A8NYC0	XP_001837390.1	1064.32	1148.18	1106.25	59.3026	57895.3	55451.6	56673.4	1727.95	51.2302	5.67892	3.22087e-135	cytochrome P450	N	N	480
cci:CC1G_07381	A8N6L0	XP_001830466.2	255.815	155.483	205.649	70.9453	11633.5	9380.55	10507	1593.07	51.092	5.67503	3.60377e-94	related to DNA repair endonuclease rad2	N	N	783
cci:CC1G_03441	A8NQR2	XP_001835659.2	154.752	231.231	192.992	54.0789	11103.3	8537.97	9820.61	1813.93	50.8861	5.6692	2.40089e-93	serine/threonine protein kinase	N	N	495
cci:CC1G_10598	A8P8N4	XP_001839605.2	66.3224	55.8145	61.0684	7.43024	2810.28	3312.49	3061.38	355.114	50.1304	5.64761	8.91453e-65	hypothetical protein	N	4	425
cci:CC1G_03451	A8NQS5	XP_001835669.1	3.15821	0	1.5791	2.23319	42.4193	115.72	79.0697	51.8314	50.0725	5.64595	2.71442e-08	hypothetical protein	N	N	122
cci:CC1G_01951	A8N628	XP_001830315.2	306.346	414.622	360.484	76.5622	18781.1	16996.4	17888.8	1262.02	49.6243	5.63297	2.27362e-125	glycosyltransferase family 49 protein	N	N	499
cci:CC1G_07780	A8NP07	XP_001835237.1	416.884	394.688	405.786	15.6947	19806.3	20439	20122.7	447.437	49.5894	5.63196	1.19675e-126	FAD binding domain-containing protein	Y	N	612
cci:CC1G_08760	A8NJ23	XP_001834129.2	1260.13	1889.72	1574.92	445.189	79090.8	76389.7	77740.2	1909.97	49.3613	5.62531	1.16509e-134	hypothetical protein	Y	N	153
cci:CC1G_06699	A8P826	XP_001839486.2	37.8985	23.9205	30.9095	9.88396	2322.46	697.936	1510.2	1148.71	48.8587	5.61054	1.6881e-26	hypothetical protein	N	N	122
cci:CC1G_09243	A8P533	XP_001838866.2	391.618	310.966	351.292	57.0294	16798	17488.2	17143.1	488.007	48.8002	5.60881	2.04521e-124	SNF2 superfamily protein	N	N	671
cci:CC1G_04384	A8N0G3	XP_001828413.2	148.436	91.6952	120.066	40.1217	5404.93	6068.07	5736.5	468.913	47.7781	5.57828	2.22819e-85	nucleotide-binding protein FRT1	N	N	281
cci:CC1G_00217	A8NX66	XP_001837081.1	195.809	211.298	203.553	10.9521	10555.3	8881.51	9718.42	1183.57	47.7439	5.57724	3.57712e-116	Non-Catalytic module family EXPN protein	Y	N	235
cci:CC1G_14231	D6RLE0	XP_002911700.1	265.29	287.046	276.168	15.3839	13305.5	12986	13145.7	225.965	47.6006	5.57291	2.85256e-120	symbiosis-related protein	Y	N	140
cci:CC1G_04123	A8NW25	XP_001836810.2	12.6328	0	6.31642	8.93277	205.027	394.171	299.599	133.746	47.4318	5.56778	9.39836e-19	hypothetical protein	N	N	194
cci:CC1G_07835	A8P3Z9	XP_001838644.1	18.9493	23.9205	21.4349	3.51519	908.48	1088.49	998.486	127.287	46.5823	5.54171	1.80231e-37	hypothetical protein	N	N	368
cci:CC1G_08843	A8P6A9	XP_001839117.2	88.4299	207.311	147.87	84.0615	6705.78	6892.57	6799.18	132.08	45.9807	5.52296	1.79191e-86	acyl-coenzyme A thioesterase	N	N	203
cci:CC1G_08352	A8NA96	XP_001831748.2	12.6328	43.8542	28.2435	22.0768	1201.88	1385.02	1293.45	129.502	45.7964	5.51716	3.81795e-40	GPI-anchored small secreted protein	Y	N	296
cci:CC1G_08899	A8P889	XP_001839520.2	110.537	330.9	220.719	155.82	11099.7	9037.01	10068.4	1458.55	45.6163	5.51148	1.64191e-74	major facilitator superfamily protein	N	11	511
cci:CC1G_04980	A8NSD5	XP_001835987.1	41.0567	35.8807	38.4687	3.65999	1725.05	1768.35	1746.7	30.6143	45.4057	5.5048	2.85252e-48	potential fungal zinc cluster transcription factor	N	N	545
cci:CC1G_12687	A8NKX7	XP_001834568.1	1383.3	2471.78	1927.54	769.677	85404.2	87245.7	86324.9	1302.12	44.785	5.48494	7.42123e-101	similar to aldo/keto reductase	N	N	207
cci:CC1G_10372	A8PEA6	XP_001840758.1	3.15821	0	1.5791	2.23319	63.6289	75.9413	69.7851	8.70612	44.1928	5.46574	2.6086e-08	hypothetical protein	N	N	183
cci:CC1G_15342	D6RQ21	XP_002910435.1	72.6388	147.51	110.074	52.9417	5284.74	4408.21	4846.47	619.799	44.0291	5.46039	6.06498e-81	membrane transporter	N	11	524
cci:CC1G_04990	A8NSF0	XP_001835997.1	208.442	151.496	179.969	40.2665	8250.55	7120.4	7685.48	799.141	42.7044	5.41631	6.18701e-86	tetraspanin Tsp2	N	4	407
cci:CC1G_05988	A8N4L0	XP_001829779.2	180.018	175.417	177.717	3.25346	7487.01	7684.53	7585.77	139.672	42.6844	5.41564	2.46848e-108	hypothetical protein	N	N	541
cci:CC1G_00899	A8N924	XP_001831352.2	233.708	279.072	256.39	32.0777	13984.2	7630.29	10807.3	4492.91	42.1517	5.39752	4.88946e-73	hypothetical protein	N	N	595
cci:CC1G_14523	D6RM60	XP_002911521.1	9.47463	3.98675	6.73069	3.88052	275.725	285.684	280.705	7.04163	41.7052	5.38215	3.32774e-20	hypothetical protein	N	1	260
cci:CC1G_06087	A8PA39	XP_001839897.2	28.4239	75.7482	52.086	33.4633	2866.84	1468.2	2167.52	988.988	41.6142	5.379	5.34513e-40	carnitine/acyl carnitine carrier	N	3	348
cci:CC1G_12896	A8NAR9	XP_001831921.1	44.2149	43.8542	44.0346	0.255066	1816.96	1818.97	1817.97	1.42424	41.285	5.36755	1.07132e-47	methyltransferase	Y	4	292
cci:CC1G_09209	A8P4X4	XP_001838832.1	9.47463	7.97349	8.72406	1.06146	311.075	405.02	358.047	66.4293	41.0414	5.35901	9.93489e-23	BTB/POZ domain containing protein	N	N	266
cci:CC1G_03264	A8N7C1	XP_001830727.2	293.713	418.608	356.161	88.3141	20495.6	8577.75	14536.7	8427.19	40.8149	5.35102	4.06592e-54	hypothetical protein	N	N	941
cci:CC1G_10148	A8PED9	XP_001840774.2	881.14	1148.18	1014.66	188.828	45363.9	37355.9	41359.9	5662.54	40.7622	5.34916	3.24295e-123	hypothetical protein	N	N	1123
cci:CC1G_03007	A8NS25	XP_001835919.1	15.791	23.9205	19.8558	5.74838	873.131	723.25	798.19	105.981	40.1994	5.3291	8.20987e-34	hypothetical protein	Y	N	217
cci:CC1G_04761	A8P2G8	XP_001838317.1	97.9045	75.7482	86.8263	15.6669	3467.78	3399.28	3433.53	48.4382	39.5448	5.30541	1.53969e-73	shikimate/quinate 5-dehydrogenase	N	N	480
cci:CC1G_10935	A8NT44	XP_001836154.1	1118.01	1128.25	1123.13	7.24302	47555.6	40892.6	44224.1	4711.46	39.3758	5.29924	6.39099e-122	F5/8 type C domain protein	Y	N	375
cci:CC1G_13818	D6RKE3	XP_002911783.1	50.5314	39.8675	45.1994	7.54051	1891.19	1656.24	1773.72	166.135	39.2421	5.29433	4.13085e-47	monocarboxylate permease	Y	9	669
cci:CC1G_10315	A8P0H9	XP_001837894.1	5204.73	4899.71	5052.22	215.68	199569	189535	194552	7094.91	38.5082	5.26709	4.52482e-125	GDP-mannose 4,6-dehydratase	N	N	374
cci:CC1G_04050	A8NVR3	XP_001836737.2	293.713	406.648	350.181	79.8569	13895.9	12870.2	13383	725.222	38.2175	5.25616	4.44872e-112	hypothetical protein	N	N	194
cci:CC1G_14320	D6RLZ2	XP_002911325.1	258.973	287.046	273.009	19.8503	9653.92	10700.5	10177.2	740.03	37.2778	5.22025	4.30583e-108	mitochondrial morphology protein; Mam3p	N	N	272
cci:CC1G_15108	D6RPH0	XP_002910467.1	3.15821	0	1.5791	2.23319	77.7687	39.7788	58.7737	26.863	37.2197	5.21799	6.17548e-07	hypothetical protein	N	N	89
cci:CC1G_09238	A8P523	XP_001838861.1	1244.33	1172.1	1208.22	51.075	37643.6	50656.4	44150	9201.47	36.5414	5.19146	1.8586e-118	phosphatidylserine decarboxylase	N	N	451
cci:CC1G_14786	D6RNG7	XP_002910808.1	97.9045	135.549	116.727	26.619	4514.12	3988.72	4251.42	371.511	36.4219	5.18674	9.78741e-75	MFS nicotinic acid transporter Tna1	N	3	290
cci:CC1G_00706	A8N3T6	XP_001829527.2	530.579	586.052	558.316	39.225	19884	20775.4	20329.7	630.254	36.4126	5.18636	6.30095e-114	hypothetical protein	N	N	466
cci:CC1G_06298	A8NTF1	XP_001836213.1	88.4299	55.8145	72.1222	23.0626	2697.16	2509.68	2603.42	132.57	36.0974	5.17382	4.82744e-57	actin filament organization-related protein	N	N	271
cci:CC1G_14115	D6RLJ6	XP_002911582.1	101.063	119.602	110.333	13.1095	4468.17	3493.3	3980.73	689.336	36.0794	5.1731	8.79742e-74	hypothetical protein	N	N	704
cci:CC1G_05039	A8NSM8	XP_001836046.1	1061.16	1060.47	1060.82	0.483479	42228.4	33880.7	38054.5	5902.76	35.8729	5.16482	5.29798e-117	expansin family protein	Y	1	140
cci:CC1G_02824	A8N055	XP_001828243.2	3.15821	7.97349	5.56585	3.40492	180.282	216.975	198.629	25.9459	35.687	5.15733	1.38353e-16	metalloprotease	Y	N	291
cci:CC1G_05902	A8NAF1	XP_001831803.1	97.9045	183.39	140.647	60.4476	5107.99	4925.33	5016.66	129.158	35.6683	5.15657	1.75673e-76	dioxygenase	Y	N	311
cci:CC1G_10893	A8P5V4	XP_001839030.1	416.884	482.396	449.64	46.3245	16239.5	15770.5	16005	331.67	35.5951	5.15361	5.21521e-111	beta-lactamase	N	N	415
cci:CC1G_14785	D6RNU5	XP_002910807.1	284.239	283.059	283.649	0.834267	10763.9	9319.08	10041.5	1021.64	35.4011	5.14572	4.90055e-106	MFS nicotinic acid transporter Tna1	N	6	268
cci:CC1G_09242	A8P531	XP_001838865.1	161.069	99.6687	130.369	43.4164	5182.22	4042.97	4612.6	805.576	35.3812	5.14491	2.47284e-75	SNF2 superfamily protein	N	N	717
cci:CC1G_14321	D6RLZ3	XP_002911326.1	126.328	171.43	148.879	31.8917	5337.76	5196.55	5267.16	99.8501	35.3787	5.14481	9.80985e-77	hemolysin	N	3	428
cci:CC1G_03094	A8PEX1	XP_001840865.2	50.5314	71.7614	61.1464	15.0119	2082.08	2234.84	2158.46	108.019	35.2999	5.14159	1.01116e-54	hypothetical protein	N	N	316
cci:CC1G_14276	D6RLR9	XP_002911746.1	18.9493	19.9337	19.4415	0.69613	795.362	560.519	677.94	166.059	34.8708	5.12395	2.31296e-28	hypothetical protein	N	N	148
cci:CC1G_03182	A8PF81	XP_001840953.2	142.119	151.496	146.808	6.63051	6164.94	4024.89	5094.91	1513.24	34.7046	5.11706	2.06584e-63	MYND finger family protein	N	N	657
cci:CC1G_02813	A8N044	XP_001828232.2	63.1642	47.841	55.5026	10.8352	2170.45	1634.55	1902.5	378.945	34.2777	5.0992	5.12358e-46	cytochrome P450	N	N	578
cci:CC1G_10739	A8P392	XP_001838497.1	186.334	306.98	246.657	85.309	8310.65	8584.98	8447.81	193.982	34.2492	5.098	1.30905e-80	hypothetical protein	N	N	316
cci:CC1G_05019	A8NSJ5	XP_001836026.2	243.182	231.231	237.207	8.4505	8186.92	7962.98	8074.95	158.35	34.0418	5.08924	8.20548e-102	AMP dependent CoA ligase	N	N	548
cci:CC1G_08484	A8NM38	XP_001834839.2	1203.28	1379.41	1291.35	124.547	44526.1	43105.7	43815.9	1004.38	33.9304	5.08451	4.70905e-115	ich1 protein	N	N	1366
cci:CC1G_02201	A8NKJ1	XP_001834465.1	78.9552	79.7349	79.3451	0.55133	2757.25	2618.17	2687.71	98.3507	33.8737	5.08209	2.2791e-56	hypothetical protein	N	N	418
cci:CC1G_12688	A8NKX9	XP_001834569.2	1496.99	1798.02	1647.51	212.861	56976.2	54580.1	55778.1	1694.31	33.8561	5.08134	6.0952e-118	aldo/keto reductase	N	N	359
cci:CC1G_10946	A8NT60	XP_001836165.1	2049.68	2116.96	2083.32	47.5774	70083.7	69055.9	69569.8	726.783	33.3937	5.06151	1.94407e-117	hypothetical protein	N	N	81
cci:CC1G_04688	A8N4Y8	XP_001829999.2	12.6328	27.9072	20.27	10.8006	685.779	665.39	675.584	14.4169	33.3292	5.05872	1.02435e-30	hypothetical protein	N	N	507
cci:CC1G_10866	A8NKU6	XP_001834548.2	22.1075	39.8675	30.9875	12.5582	1240.76	813.656	1027.21	302.011	33.1492	5.0509	5.64773e-32	hypothetical protein	N	N	266
cci:CC1G_06766	A8N1K7	XP_001828780.2	18.9493	67.7747	43.362	34.5248	1152.39	1667.09	1409.74	363.948	32.511	5.02286	2.97385e-34	proline-rich protein	N	N	332
cci:CC1G_12980	A8NU31	XP_001836367.2	75.797	55.8145	65.8057	14.1298	2025.52	2227.61	2126.57	142.898	32.3158	5.01417	5.52411e-53	cellobiohydrolase I-I	Y	N	460
cci:CC1G_09207	A8P4X0	XP_001838830.2	12.6328	11.9602	12.2965	0.475598	346.424	444.799	395.612	69.5613	32.1726	5.00776	1.199e-22	hypothetical protein	N	N	273
cci:CC1G_10601	A8P8P0	XP_001839608.2	407.409	518.277	462.843	78.3956	12563.2	16804.7	14683.9	2999.22	31.7255	4.98757	3.98301e-82	MFS transporter	N	11	508
cci:CC1G_06959	A8NZU7	XP_001837753.1	227.391	386.714	307.053	112.659	10746.2	8574.13	9660.18	1535.9	31.461	4.97549	3.50281e-79	thaumatin-like protein	Y	N	257
cci:CC1G_03149	A8PF41	XP_001840920.1	1737.02	988.713	1362.86	529.129	44229.2	41297.6	42763.4	2072.96	31.3776	4.97166	1.76117e-85	hypothetical protein	Y	1	217
cci:CC1G_13962	D6RKH7	XP_002911922.1	540.054	629.906	584.98	63.5351	18134.2	18099.3	18116.8	24.6887	30.9699	4.9528	2.8413e-106	MFS multidrug transporter, putative Talaromyces	N	11	631
cci:CC1G_11092	A8P7M5	XP_001839392.2	148.436	123.589	136.013	17.5693	5620.56	2773.66	4197.11	2013.06	30.8583	4.94759	5.73369e-51	phosphoprotein phosphatase -related	N	N	279
cci:CC1G_04541	A8N5G3	XP_001830108.2	15.791	15.947	15.869	0.110266	452.472	524.356	488.414	50.8296	30.7779	4.94382	2.42171e-26	xylanaseF1	Y	N	222
cci:CC1G_09027	A8N9J2	XP_001831498.1	325.296	414.622	369.959	63.1631	12930.8	9680.7	11305.8	2298.18	30.5595	4.93355	2.03063e-79	foot protein 1 variant 2 Perna 87.8, RNA polymerase sigma factor	N	N	943
cci:CC1G_06900	A8N728	XP_001830634.1	1206.44	1514.96	1360.7	218.162	39110.6	43800	41455.3	3315.93	30.4662	4.92914	6.95486e-110	oxaloacetate acetylhydrolase	N	N	371
cci:CC1G_03341	A8NQW4	XP_001835559.1	603.218	873.098	738.158	190.834	20188.1	24453.1	22320.6	3015.84	30.2382	4.9183	1.24434e-106	secreted family S9 peptidase uncultured	N	N	374
cci:CC1G_06210	A8NV84	XP_001836623.2	66.3224	51.8277	59.0751	10.2493	1516.49	1949.16	1732.82	305.943	29.3326	4.87443	5.25763e-43	hypothetical protein	N	3	231
cci:CC1G_13994	D6RL01	XP_002911955.1	22.1075	39.8675	30.9875	12.5582	735.268	1074.03	904.647	239.539	29.194	4.8676	8.09059e-30	regulator of filamentous growth and virulence Rfg1	N	N	427
cci:CC1G_09595	A8N4B1	XP_001829706.2	211.6	203.324	207.462	5.85198	5684.19	6371.83	6028.01	486.24	29.056	4.86076	4.89735e-73	monophenol monooxygenase	Y	N	951
cci:CC1G_04816	A8P2N8	XP_001838372.2	9.47463	23.9205	16.6976	10.2148	597.405	372.474	484.939	159.05	29.0425	4.8601	1.0978e-22	hypothetical protein	N	N	310
cci:CC1G_00805	A8N8T0	XP_001831258.1	296.872	386.714	341.793	63.5284	9583.23	10067.6	9825.43	342.534	28.7467	4.84533	5.50474e-98	Hypothetical protein	N	N	521
cci:CC1G_09427	A8NIJ9	XP_001834013.2	53.6896	51.8277	52.7586	1.31653	1580.12	1446.5	1513.31	94.4826	28.6836	4.84216	3.79501e-41	hypothetical protein	N	N	217
cci:CC1G_00897	A8N922	XP_001831350.2	249.499	295.019	272.259	32.188	7706.17	7803.87	7755.02	69.0819	28.484	4.83208	6.04577e-95	Zn finger family DNA binding protein	N	N	333
cci:CC1G_07216	A8PCY4	XP_001840486.2	31.5821	7.97349	19.7778	16.6938	540.846	585.833	563.339	31.8103	28.4834	4.83205	2.20858e-25	hypothetical protein	N	2	203
cci:CC1G_11362	A8P8W8	XP_001839651.2	1446.46	1367.45	1406.96	55.8655	40008.5	39782.4	39895.4	159.872	28.3558	4.82557	1.88647e-106	galactose-1-epimerase	Y	N	401
cci:CC1G_08697	A8NZH9	XP_001837684.1	15.791	11.9602	13.8756	2.70879	378.239	405.02	391.629	18.9373	28.2242	4.81886	7.93581e-22	hypothetical protein	N	N	262
cci:CC1G_10966	A8PC05	XP_001840303.2	1907.56	2252.51	2080.04	243.919	57969.5	59368	58668.7	988.876	28.2056	4.81791	6.09634e-109	rCop c3	N	N	1298
cci:CC1G_00553	A8N3C9	XP_001829374.2	1212.75	1215.96	1214.36	2.26651	35946.8	32520.9	34233.9	2422.46	28.191	4.81716	1.26502e-105	UDP-glucose epimerase	N	N	1127
cci:CC1G_11285	A8PDN9	XP_001840637.1	47.3731	59.8012	53.5872	8.78797	848.386	2151.67	1500.03	921.56	27.9923	4.80696	1.04768e-27	lipase	N	N	560
cci:CC1G_05256	A8PCD5	XP_001840370.2	123.17	99.6687	111.419	16.6181	3121.35	2929.16	3025.26	135.899	27.152	4.76299	1.25029e-53	hypothetical protein	N	N	465
cci:CC1G_03382	A8NR15	XP_001835600.2	44.2149	23.9205	34.0677	14.3503	968.574	867.9	918.237	71.1871	26.9533	4.75239	6.51993e-32	hypothetical protein	N	5	361
cci:CC1G_04511	A8N5D3	XP_001830078.2	486.364	462.463	474.413	16.901	21506.6	3981.49	12744	12392.1	26.8627	4.74753	1.42515e-23	hypothetical protein	N	N	958
cci:CC1G_05707	A8N9Y0	XP_001831636.1	300.03	586.052	443.041	202.248	11205.8	12584.6	11895.2	974.95	26.8489	4.74679	1.07527e-75	hypothetical protein	N	N	153
cci:CC1G_06698	A8P825	XP_001839485.1	47.3731	75.7482	61.5607	20.0642	1587.19	1699.64	1643.41	79.5135	26.6958	4.73854	5.36835e-41	RTA1-like protein	N	7	318
cci:CC1G_01315	A8NYD9	XP_001837403.1	555.845	558.145	556.995	1.62612	17515.6	12204.8	14860.2	3755.29	26.6793	4.73765	1.38738e-76	endochitinase	Y	1	425
cci:CC1G_04656	A8N549	XP_001829967.2	123.17	199.337	161.254	53.8583	4966.59	3598.17	4282.38	967.621	26.5568	4.73101	3.96668e-56	glycoside hydrolase family 71 protein	N	N	453
cci:CC1G_09824	A8P0A0	XP_001837842.1	3755.11	5266.49	4510.8	1068.71	120584	118331	119457	1593.09	26.4825	4.72697	3.09408e-106	hypothetical protein	N	3	629
cci:CC1G_09156	A8P9R8	XP_001839822.1	66.3224	55.8145	61.0684	7.43024	1325.6	1905.76	1615.68	410.236	26.4569	4.72557	1.59416e-36	hypothetical protein	N	N	357
cci:CC1G_08587	A8NCV5	XP_001832637.2	28.4239	19.9337	24.1788	6.00344	664.569	607.53	636.05	40.3326	26.3061	4.71732	7.82589e-28	laccase-4	Y	N	553
cci:CC1G_09216	A8P4Y6	XP_001838839.2	22.1075	7.97349	15.0405	9.99423	300.47	488.194	394.332	132.741	26.218	4.71249	1.63993e-20	hypothetical protein	N	N	275
cci:CC1G_15231	D6RPU8	XP_002910595.1	113.696	87.7084	100.702	18.3757	2852.7	2325.25	2588.97	372.962	25.7093	4.68422	4.0641e-51	hypothetical protein	Y	N	137
cci:CC1G_15337	D6RQ16	XP_002910430.1	3.15821	15.947	9.5526	9.04303	152.002	336.311	244.157	130.326	25.5592	4.67577	2.19879e-14	fungal mating-type pheromone	N	N	43
cci:CC1G_10475	A8NL34	XP_001834601.2	37.8985	23.9205	30.9095	9.88396	784.757	791.959	788.358	5.09251	25.5054	4.67273	4.25983e-30	aromatic peroxygenase precursor	Y	N	357
cci:CC1G_00610	A8N3J1	XP_001829431.1	1159.06	1518.95	1339.01	254.479	36689.2	31135.9	33912.5	3926.73	25.3266	4.66258	9.84918e-101	hypothetical protein	N	N	230
cci:CC1G_02368	A8N7W1	XP_001830917.2	56.8478	59.8012	58.3245	2.08839	1375.09	1551.37	1463.23	124.648	25.0878	4.64891	4.0114e-39	toxin biosynthesis protein	N	N	381
cci:CC1G_11067	A8NC98	XP_001832442.2	378.985	318.94	348.962	42.4585	14461.4	2907.47	8684.46	8169.9	24.8865	4.63729	2.9366e-24	alpha-mannosidase 1	Y	N	561
cci:CC1G_09836	A8P0B9	XP_001837854.1	934.83	1036.55	985.692	71.9298	23380.1	25588.6	24484.3	1561.64	24.8397	4.63458	1.55209e-98	general amidase	N	N	582
cci:CC1G_02850	A8N081	XP_001828269.2	4516.24	7758.21	6137.22	2292.42	151850	150765	151308	767.475	24.6541	4.62376	2.1505e-78	C2H2 finger domain protein FlbC	N	N	300
cci:CC1G_04170	A8NW86	XP_001836857.1	22.1075	31.894	27.0007	6.92011	717.593	603.914	660.753	80.3834	24.4717	4.61304	5.83203e-28	WSC domain-containing protein	Y	N	443
cci:CC1G_09206	A8P4W9	XP_001838829.2	258.973	167.443	213.208	64.7214	4952.45	5456.92	5204.69	356.714	24.4113	4.60948	4.51609e-67	hypothetical protein	N	N	82
cci:CC1G_03577	A8NCL9	XP_001832563.1	530.579	362.794	446.687	118.642	11488.6	10259.3	10873.9	869.216	24.3435	4.60547	3.66344e-72	multidrug resistance protein 4	N	12	549
cci:CC1G_10153	A8PEE8	XP_001840779.1	3126.63	3089.73	3108.18	26.0913	73116.7	75753.2	74435	1864.28	23.9481	4.58184	4.35458e-101	hypothetical protein	N	N	1668
cci:CC1G_15721	D6RQI2	XP_002910292.1	12.6328	3.98675	8.30979	6.11371	173.212	224.208	198.71	36.0592	23.9127	4.57971	2.99925e-14	hypothetical protein	N	N	67
cci:CC1G_00973	A8N998	XP_001831426.1	457.94	275.086	366.513	129.298	10141.7	7286.74	8714.25	2018.79	23.7761	4.57144	3.51378e-70	chitin deacetylase	Y	N	234
cci:CC1G_08476	A8NM29	XP_001834831.1	167.385	223.258	195.321	39.508	4118.21	5135.08	4626.64	719.035	23.6873	4.56604	3.34233e-65	membrane transporter Coprinopsis	N	N	69
cci:CC1G_01634	A8NIB3	XP_001833957.2	1421.19	1594.7	1507.95	122.686	36823.5	34339.9	35581.7	1756.15	23.5961	4.56048	1.13633e-97	glycoside hydrolase family 79 protein	N	1	660
cci:CC1G_07602	A8NUR9	XP_001836519.2	1582.26	1554.83	1568.55	19.3971	37007.3	36929.2	36968.2	55.2605	23.5685	4.55878	9.76767e-98	glucan 1,3 beta-glucosidase	N	1	540
cci:CC1G_05380	A8NPW3	XP_001835418.2	2116	2842.55	2479.28	513.749	57920	57469.5	57694.7	318.594	23.2708	4.54045	1.58409e-99	short-chain dehydrogenase/reductase SDR	N	2	350
cci:CC1G_12589	A8P9J7	XP_001839787.2	126.328	91.6952	109.012	24.4894	2647.67	2419.27	2533.47	161.503	23.2403	4.53856	3.0091e-49	2OG-Fe(II) oxygenase	N	N	977
cci:CC1G_09583	A8P994	XP_001839728.2	442.149	382.728	412.439	42.0174	10021.6	9084.02	9552.79	662.939	23.1617	4.53367	1.91403e-89	amidase	N	N	552
cci:CC1G_02132	A8NKA8	XP_001834396.1	44.2149	31.894	38.0545	8.71223	926.155	824.505	875.33	71.8771	23.002	4.52369	4.94127e-30	pheromone Phb2.2 B44	N	N	61
cci:CC1G_08464	A8NM10	XP_001834819.2	31.5821	63.788	47.685	22.773	1237.23	954.69	1095.96	199.785	22.9833	4.52251	1.18165e-31	histone-lysine N-methyltransferase	N	N	566
cci:CC1G_12330	A8P2Q3	XP_001838380.2	135.803	111.629	123.716	17.0937	3011.77	2668.79	2840.28	242.521	22.9581	4.52093	7.93935e-50	S-layer domain-containing protein	Y	N	156
cci:CC1G_03335	A8NQV6	XP_001835553.2	2119.16	1881.74	2000.45	167.877	45169.5	46494.1	45831.8	936.671	22.9107	4.51795	1.38115e-98	putative Aryl hydrocarbon receptor nuclear translocator-like protein 2	N	N	570
cci:CC1G_03220	A8N777	XP_001830683.2	91.5881	111.629	101.608	14.171	2262.36	2365.03	2313.7	72.5954	22.7707	4.50911	5.40156e-48	hypothetical protein	N	5	305
cci:CC1G_04608	A8N530	XP_001829919.2	438.991	438.542	438.767	0.317471	10046.3	9919.38	9982.84	89.7517	22.752	4.50792	2.91046e-89	dynamin GTPase family protein, putative	N	N	713
cci:CC1G_01805	A8N2F2	XP_001829125.1	123.17	139.536	131.353	11.5725	2697.16	3243.78	2970.47	386.516	22.6144	4.49917	5.47163e-50	alpha/beta hydrolase fold protein	N	N	374
cci:CC1G_11856	A8PH29	XP_001841328.2	66.3224	35.8807	51.1016	21.5255	1117.04	1189.75	1153.39	51.4102	22.5706	4.49637	7.43468e-32	hypothetical protein	N	N	258
cci:CC1G_10959	A8PBZ5	XP_001840296.1	34.7403	23.9205	29.3304	7.65077	632.755	683.471	658.113	35.8622	22.4379	4.48787	2.48077e-27	hypothetical protein	N	N	183
cci:CC1G_02503	A8NBP3	XP_001832241.2	568.478	498.343	533.411	49.5925	15288.6	8621.14	11954.9	4714.62	22.4122	4.48621	2.77616e-57	CAMK/CAMKL/GIN4 protein kinase	N	N	1099
cci:CC1G_15080	D6RPE7	XP_002910746.1	28.4239	43.8542	36.1391	10.9109	593.87	1023.4	808.635	303.723	22.3756	4.48386	1.76643e-24	hypothetical protein	N	N	92
cci:CC1G_15222	D6RPU0	XP_002910587.1	0	3.98675	1.99337	2.81906	56.5591	32.5463	44.5527	16.9796	22.3504	4.48223	1.65183e-05	hypothetical protein	N	N	52
cci:CC1G_04885	A8PFX7	XP_001841041.1	186.334	35.8807	111.108	106.387	4312.63	647.309	2479.97	2591.77	22.3204	4.48029	8.5419e-13	hypothetical protein	Y	1	213
cci:CC1G_09813	A8NMC0	XP_001834886.1	830.609	789.376	809.993	29.1563	18908.4	16616.7	17762.5	1620.5	21.9293	4.45479	1.34302e-91	ADP-ribose pyrophosphatase	Y	N	353
cci:CC1G_01598	A8NI68	XP_001833921.1	246.34	247.178	246.759	0.592528	4994.87	5811.31	5403.09	577.312	21.8962	4.45261	2.01297e-64	AdoMet-MTases	N	N	347
cci:CC1G_10492	A8NL57	XP_001834618.2	97.9045	119.602	108.753	15.3427	2145.71	2614.55	2380.13	331.52	21.8856	4.45191	1.57871e-47	hypothetical protein	N	N	1040
cci:CC1G_03664	A8N1X1	XP_001828870.2	154.752	295.019	224.886	99.1838	4906.5	4842.16	4874.33	45.4946	21.6747	4.43794	1.87302e-63	hypothetical protein	N	N	272
cci:CC1G_05377	A8NPV9	XP_001835415.2	1013.79	1040.54	1027.16	18.9191	22241.9	22258	22249.9	11.4348	21.6615	4.43706	3.90467e-92	polyketide synthase	N	N	1728
cci:CC1G_07231	A8PD08	XP_001840501.1	18.9493	47.841	33.3951	20.4295	685.779	759.413	722.596	52.0671	21.6378	4.43548	1.58357e-27	hypothetical protein	N	N	184
cci:CC1G_08067	A8NVL9	XP_001836682.1	1635.95	1873.77	1754.86	168.163	42369.8	32965.7	37667.8	6649.68	21.4648	4.4239	2.96298e-95	macrofage activating glycoprotein	Y	N	421
cci:CC1G_04623	A8N4W3	XP_001829934.2	290.555	271.099	280.827	13.7578	6157.87	5883.64	6020.75	193.909	21.4394	4.42219	6.13595e-82	histone-lysine N-methyltransferase	N	N	555
cci:CC1G_12244	A8P1X5	XP_001838195.1	18.9493	19.9337	19.4415	0.69613	357.029	473.729	415.379	82.5192	21.3656	4.41722	8.17663e-21	Peptidoglycan-binding domain 1 protein	Y	1	171
cci:CC1G_01233	A8NEZ4	XP_001833171.2	3252.96	3269.13	3261.04	11.4386	69726.7	69558.6	69642.6	118.892	21.3559	4.41657	1.69648e-95	membrane transporter	N	10	473
cci:CC1G_11135	A8N4S0	XP_001829865.1	161.069	163.457	162.263	1.68852	3223.87	3627.1	3425.48	285.129	21.1107	4.3999	1.732e-59	hypothetical protein	N	N	500
cci:CC1G_10206	A8PGG0	XP_001841209.1	25.2657	35.8807	30.5732	7.50597	661.034	614.763	637.898	32.7188	20.8646	4.38299	2.73154e-26	hydrophobin-251	Y	N	115
cci:CC1G_14766	D6RNM9	XP_002910788.1	60.006	67.7747	63.8903	5.49331	1265.51	1388.64	1327.07	87.0669	20.7711	4.37651	8.24456e-36	hypothetical protein	N	N	330
cci:CC1G_10074	A8NDT4	XP_001832855.2	34.7403	23.9205	29.3304	7.65077	498.427	719.634	609.03	156.417	20.7645	4.37605	6.29495e-24	hypothetical protein	N	N	278
cci:CC1G_15181	D6RPM8	XP_002910542.1	9.47463	7.97349	8.72406	1.06146	144.933	216.975	180.954	50.9417	20.7419	4.37448	2.34061e-13	hypothetical protein	N	N	73
cci:CC1G_11448	A8P021	XP_001837803.1	25.2657	51.8277	38.5467	18.7822	876.665	712.401	794.533	116.152	20.6122	4.36543	7.84265e-28	hypothetical protein	N	N	215
cci:CC1G_13750	D6RK78	XP_002912218.1	356.878	299.006	327.942	40.9214	7476.4	6024.67	6750.54	1026.53	20.5846	4.36349	2.25079e-64	zinc finger protein 271-like	N	N	135
cci:CC1G_11860	A8PH34	XP_001841332.1	666.382	641.866	654.124	17.3354	12835.4	14060	13447.7	865.93	20.5583	4.36165	2.32289e-87	hypothetical protein	N	N	496
cci:CC1G_11175	A8P4E0	XP_001838732.1	372.669	382.728	377.698	7.11277	8660.61	6718.99	7689.8	1372.93	20.3596	4.34764	7.69795e-65	hypothetical protein	N	N	512
cci:CC1G_04039	A8N8J2	XP_001831148.1	6496.44	8280.47	7388.46	1261.5	156414	142560	149487	9796.44	20.2325	4.3386	3.38521e-93	NADH:quinone oxidoreductase	N	N	205
cci:CC1G_14917	D6RNY2	XP_002910939.1	44.2149	15.947	30.081	19.9885	724.663	491.81	608.237	164.652	20.22	4.33771	1.01577e-21	hypothetical protein	Y	N	50
cci:CC1G_00269	A8NXD0	XP_001837133.1	660.066	538.211	599.138	86.1645	11039.6	13018.5	12029.1	1399.28	20.0773	4.32749	1.066e-85	rheb small monomeric GTPase RhbA	N	N	194
cci:CC1G_05127	A8NFY2	XP_001833427.2	473.731	554.158	513.945	56.87	10785.1	9839.82	10312.5	668.42	20.0653	4.32663	1.72596e-84	Rad21 protein	N	N	542
cci:CC1G_08956	A8P4R2	XP_001838792.1	3.15821	3.98675	3.57248	0.585864	88.3735	54.2438	71.3086	24.1334	19.9606	4.31908	2.04701e-07	hypothetical protein	N	7	343
cci:CC1G_15228	D6RPU5	XP_002910592.1	18.9493	35.8807	27.415	11.9724	448.938	643.693	546.315	137.713	19.9276	4.3167	9.1232e-23	hypothetical protein	N	N	166
cci:CC1G_14292	D6RLH4	XP_002911762.1	116.854	115.616	116.235	0.875465	2262.36	2361.41	2311.89	70.0383	19.8898	4.31396	1.44809e-45	hypothetical protein	N	N	678
cci:CC1G_11437	A8P053	XP_001837792.1	2204.43	1941.55	2072.99	185.887	41860.8	40476.7	41168.7	978.694	19.8596	4.31177	1.25529e-91	putative aquaporin 6	N	6	320
cci:CC1G_07629	D6RPN1	XP_002910545.1	0	7.97349	3.98675	5.63811	81.3037	75.9413	78.6225	3.79178	19.721	4.30166	9.74173e-08	hypothetical protein	N	N	71
cci:CC1G_04893	A8PFE7	XP_001841049.1	1064.32	1363.47	1213.89	211.532	24246.2	23458.6	23852.4	556.879	19.6495	4.29642	3.88423e-88	hydrophobin-315	Y	N	119
cci:CC1G_06156	A8PAD2	XP_001839966.2	34.7403	59.8012	47.2708	17.7207	880.2	969.155	924.678	62.9005	19.5613	4.28993	1.68584e-28	hypothetical protein	N	N	218
cci:CC1G_03312	A8N7G9	XP_001830775.2	104.221	179.404	141.812	53.1622	2205.8	3276.32	2741.06	756.972	19.3288	4.27268	6.6543e-40	lipase	Y	N	345
cci:CC1G_08009	A8NQ90	XP_001835500.2	135.803	119.602	127.703	11.4556	2315.39	2603.7	2459.54	203.869	19.2599	4.26753	2.55229e-45	hypothetical protein	N	N	494
cci:CC1G_13758	D6RK86	XP_002912226.1	483.206	247.178	365.192	166.897	6946.16	7109.55	7027.85	115.533	19.2443	4.26636	1.20669e-62	hypothetical protein	N	N	303
cci:CC1G_03408	A8NQL9	XP_001835626.2	574.794	649.84	612.317	53.0653	12174.3	11221.2	11697.8	673.952	19.1041	4.25581	1.93785e-83	carotenoid ester lipase	Y	N	551
cci:CC1G_15533	D6RN21	XP_002910992.1	274.764	279.072	276.918	3.04625	5171.62	5362.9	5267.26	135.256	19.021	4.24952	2.43627e-60	EDA32	N	N	278
cci:CC1G_02350	A8N7U3	XP_001830899.1	173.702	119.602	146.652	38.2539	2746.65	2813.44	2780.05	47.2301	18.9568	4.24464	4.02856e-46	amidohydrolase 2	N	N	328
cci:CC1G_03235	A8N792	XP_001830698.2	571.636	673.76	622.698	72.2128	11803.2	11803.4	11803.3	0.192813	18.9551	4.24451	3.69324e-83	hypothetical protein	N	N	189
cci:CC1G_00468	A8NY16	XP_001837332.1	198.967	271.099	235.033	51.0047	5153.94	3724.74	4439.34	1010.6	18.8882	4.23941	5.82482e-59	hypothetical protein	N	N	392
cci:CC1G_07229	A8PD05	XP_001840499.2	56.8478	7.97349	32.4106	34.5593	699.918	513.508	606.713	131.812	18.7196	4.22648	3.00492e-21	nitrate transporter	N	12	523
cci:CC1G_04730	A8P2C5	XP_001838286.2	404.251	689.707	546.979	201.848	8798.47	11572	10185.2	1961.18	18.6209	4.21885	1.61191e-63	Cys 2 peroxiredoxin	N	N	203
cci:CC1G_13888	A8NEW4	XP_001833146.2	12.6328	11.9602	12.2965	0.475598	215.631	242.289	228.96	18.8496	18.6199	4.21877	2.69122e-15	meiosis specific protein Hop1	N	N	124
cci:CC1G_05110	A8NGD2	XP_001833410.2	41.0567	79.7349	60.3958	27.3496	1141.79	1106.57	1124.18	24.8996	18.6135	4.21828	1.54847e-29	hypothetical protein	N	N	115
cci:CC1G_01862	A8N2P8	XP_001829182.2	502.155	502.33	502.243	0.123593	10580.1	8096.79	9338.43	1755.95	18.5935	4.21672	4.4121e-63	hypothetical protein	N	1	503
cci:CC1G_05438	A8NQ41	XP_001835476.2	12.6328	27.9072	20.27	10.8006	346.424	405.02	375.722	41.4335	18.5358	4.21225	2.06278e-19	hypothetical protein	N	N	536
cci:CC1G_05616	A8P1M9	XP_001838135.1	6281.68	8643.27	7462.47	1669.9	150030	126601	138316	16566.6	18.5348	4.21217	5.61905e-89	sugar transporter	N	11	533
cci:CC1G_01586	A8NI51	XP_001833909.1	764.287	972.766	868.527	147.417	17925.7	14229.9	16077.8	2613.28	18.5116	4.21036	6.52872e-84	glycoside hydrolase family 18 protein	N	N	617
cci:CC1G_06912	A8NZM8	XP_001837706.2	369.511	438.542	404.026	48.8127	7497.61	7460.32	7478.97	26.365	18.5111	4.21032	7.54057e-79	flavin-binding monooxygenase-like protein	N	1	243
cci:CC1G_09415	A8NII3	XP_001834001.2	1765.44	1319.61	1542.53	315.247	32323.5	24767.7	28545.6	5342.76	18.5057	4.2099	4.13104e-86	TKL/TKL-ccin protein kinase	N	N	1587
cci:CC1G_05343	A8NPR4	XP_001835381.1	120.012	119.602	119.807	0.2896	2640.6	1764.73	2202.67	619.334	18.3851	4.20046	6.70537e-38	protein kinase subdomain-containing protein PKL/ccin9	N	N	614
cci:CC1G_10439	A8PDS0	XP_001840653.1	44.2149	95.6819	69.9484	36.3927	1208.95	1352.48	1280.71	101.489	18.3094	4.19451	2.44293e-30	other/FunK1 protein kinase	N	N	371
cci:CC1G_04342	A8N0N9	XP_001828371.1	388.46	530.237	459.349	100.252	8430.84	8237.82	8334.33	136.483	18.1438	4.1814	8.72235e-62	glycosyltransferase family 25	N	1	643
cci:CC1G_12803	A8MZT7	XP_001828149.2	3.15821	0	1.5791	2.23319	28.2795	28.93	28.6048	0.459954	18.1145	4.17908	0.000887508	hypothetical protein	N	N	147
cci:CC1G_12282	A8MZS2	XP_001828134.2	94.7463	63.788	79.2671	21.8909	1336.21	1533.29	1434.75	139.358	18.1002	4.17793	1.96213e-34	SET and MYND domain containing 2	N	N	580
cci:CC1G_09221	A8P4Z2	XP_001838844.1	6.31642	3.98675	5.15158	1.64733	84.8386	101.255	93.0468	11.6082	18.0618	4.17487	5.26509e-09	hypothetical protein	N	7	348
cci:CC1G_11691	A8NRH7	XP_001835786.2	249.499	231.231	240.365	12.9169	4542.4	4122.53	4332.46	296.896	18.0245	4.17189	1.58785e-57	hypothetical protein	N	N	470
cci:CC1G_07713	A8NBW6	XP_001832326.1	1212.75	944.859	1078.81	189.429	21771.7	17050.6	19411.2	3338.31	17.9932	4.16938	1.55432e-83	flavoprotein NADH-dependent oxidoreductase	N	N	379
cci:CC1G_03543	A8NCI5	XP_001832529.1	66.3224	47.841	57.0817	13.0684	965.039	1088.49	1026.77	87.2941	17.9876	4.16893	1.51317e-28	hypothetical protein	N	1	166
cci:CC1G_09670	A8P9G6	XP_001839767.1	37.8985	31.894	34.8962	4.24585	586.8	658.158	622.479	50.4573	17.838	4.15688	1.97928e-24	hypothetical protein	N	N	437
cci:CC1G_07655	A8NC51	XP_001832395.1	1073.79	1008.65	1041.22	46.064	19827.5	17148.3	18487.9	1894.5	17.756	4.15023	9.18691e-83	hypothetical protein	N	N	579
cci:CC1G_05831	A8NLI4	XP_001834694.1	18.9493	27.9072	23.4282	6.33424	399.448	430.334	414.891	21.8393	17.709	4.14641	9.76553e-20	ubiquitin family protein	N	N	431
cci:CC1G_10434	A8PDR5	XP_001840648.2	3.15821	31.894	17.5261	20.3193	286.33	332.695	309.513	32.7849	17.6601	4.14242	2.52117e-16	carbohydrate-binding module family 1 protein	N	N	339
cci:CC1G_09658	A8P9E5	XP_001839755.1	22.1075	23.9205	23.014	1.28199	381.774	430.334	406.054	34.3372	17.6438	4.14109	1.97358e-19	2OG-Fe(II) oxygenase	N	N	469
cci:CC1G_14468	D6RM47	XP_002911470.1	322.137	378.741	350.439	40.0248	6288.66	6053.6	6171.13	166.211	17.6097	4.1383	2.88144e-75	hypothetical protein	N	N	497
cci:CC1G_04201	A8NF83	XP_001833222.2	975.887	1140.21	1058.05	116.194	17992.9	19227.6	18610.2	873.102	17.5892	4.13662	2.04321e-82	expansin family protein	Y	N	242
cci:CC1G_10731	A8P379	XP_001838489.2	656.908	1052.5	854.704	279.727	15154.3	14833.9	14994.1	226.581	17.543	4.13282	5.78794e-63	hypothetical protein	N	1	843
cci:CC1G_01642	A8NIC3	XP_001833965.2	88.4299	115.616	102.023	19.2233	1728.59	1847.9	1788.25	84.3704	17.5279	4.13158	8.64972e-36	alternative cyclin Pcl12	N	N	393
cci:CC1G_08156	A8NZ47	XP_001837602.2	12.6328	23.9205	18.2767	7.98157	307.54	329.079	318.309	15.2303	17.4162	4.12236	9.73585e-18	hypothetical protein	N	N	283
cci:CC1G_08022	A8NQA5	XP_001835513.2	44.2149	87.7084	65.9617	30.7545	1226.62	1066.79	1146.71	113.017	17.3845	4.11973	6.43522e-29	hypothetical protein	N	N	493
cci:CC1G_02263	A8N7K6	XP_001830812.2	9.47463	15.947	12.7108	4.57665	194.422	245.905	220.163	36.4042	17.321	4.11445	6.43195e-15	hypothetical protein	N	3	198
cci:CC1G_07630	D6RPN2	XP_002910546.1	151.594	51.8277	101.711	70.5455	2379.02	1095.72	1737.37	907.424	17.0815	4.09436	1.66989e-21	hypothetical protein	N	3	153
cci:CC1G_03087	A8PEW2	XP_001840858.1	378.985	829.243	604.114	318.381	9933.19	10649.9	10291.5	506.764	17.0357	4.09049	8.72117e-50	metalloreductase	Y	9	730
cci:CC1G_15806	D6RR09	XP_002910086.1	795.869	841.204	818.536	32.0565	13998.4	13821.3	13909.8	125.199	16.9936	4.08692	1.27875e-79	alpha-aminoadipic semialdehyde synthase	N	N	1180
cci:CC1G_05559	A8P1E2	XP_001838078.2	22.1075	11.9602	17.0339	7.17517	325.215	253.138	289.176	50.9662	16.9765	4.08547	1.93367e-16	WSC domain-containing protein	N	N	316
cci:CC1G_07313	A8NNP9	XP_001835171.2	6865.95	6813.35	6839.65	37.1918	122245	106835	114540	10896.8	16.7465	4.06579	4.10857e-84	glucan 1,3-beta-glucosidase	N	N	786
cci:CC1G_00615	A8N3J6	XP_001829436.1	6.31642	3.98675	5.15158	1.64733	95.4434	75.9413	85.6923	13.7901	16.6342	4.05608	2.21964e-08	hypothetical protein	N	N	65
cci:CC1G_04051	A8NVR5	XP_001836738.2	729.546	1180.08	954.812	318.573	17770.2	13893.6	15831.9	2741.11	16.5812	4.05147	2.74884e-61	glycosyl hydrolase family 16	Y	N	385
cci:CC1G_03491	A8NCD3	XP_001832477.2	3.15821	19.9337	11.546	11.8621	194.422	188.045	191.233	4.50904	16.5628	4.04987	3.13304e-13	ThiJ/PfpI	N	N	72
cci:CC1G_05727	A8NA00	XP_001831656.2	31.5821	43.8542	37.7182	8.6777	583.265	658.158	620.711	52.9568	16.4566	4.04059	6.11518e-24	drug transporter	N	12	506
cci:CC1G_04783	A8P2J8	XP_001838339.2	183.176	203.324	193.25	14.2467	4987.8	1363.33	3175.56	2562.89	16.4324	4.03847	3.04521e-22	hypothetical protein	N	N	588
cci:CC1G_05728	A8NA01	XP_001831657.2	167.385	171.43	169.408	2.86025	2972.89	2592.85	2782.87	268.725	16.4271	4.038	3.40603e-43	drug transporter	N	10	477
cci:CC1G_13873	D6RKG2	XP_002911837.1	350.561	486.383	418.472	96.0406	6567.92	7163.79	6865.86	421.345	16.407	4.03624	8.24468e-58	similar to YeeE/YedE family integral membrane protein	N	6	354
cci:CC1G_03320	A8N7H7	XP_001830783.2	66.3224	63.788	65.0552	1.79213	1117.04	1012.55	1064.8	73.8865	16.3676	4.03277	1.47974e-27	Spo11	N	N	353
cci:CC1G_07529	A8P174	XP_001838039.2	1092.74	1359.48	1226.11	188.614	21032.9	18985.3	20009.1	1447.86	16.3192	4.0285	1.94506e-79	hypothetical protein	N	6	406
cci:CC1G_05817	A8NLG4	XP_001834680.2	293.713	223.258	258.486	49.8197	7006.25	1428.42	4217.34	3944.12	16.3156	4.02818	4.34502e-18	salicylate 1-monooxygenase	N	N	462
cci:CC1G_13914	D6RKG4	XP_002911874.1	4753.11	3990.73	4371.92	539.078	84856.3	57097	70976.6	19628.8	16.2347	4.02101	5.15967e-63	hypothetical protein	N	N	87
cci:CC1G_09025	A8N9J0	XP_001831496.1	1111.69	1423.27	1267.48	220.32	21648	19484.4	20566.2	1529.91	16.226	4.02024	2.66025e-79	nitroreductase	N	N	256
cci:CC1G_04106	A8NW03	XP_001836793.2	448.466	402.661	425.564	32.3885	7960.69	5811.31	6886	1519.84	16.1809	4.01622	2.02492e-57	hypothetical protein	N	N	476
cci:CC1G_02714	A8PBR4	XP_001840251.1	56.8478	23.9205	40.3841	23.2831	650.429	654.541	652.485	2.90772	16.157	4.01409	5.98323e-24	peroxidase TAP	N	N	493
cci:CC1G_03092	A8PEW8	XP_001840863.2	208.442	127.576	168.009	57.1809	2827.95	2585.62	2706.79	171.356	16.111	4.00997	1.16851e-42	hypothetical protein	N	N	425
cci:CC1G_00157	A8NWY9	XP_001837021.1	189.493	259.139	224.316	49.2471	3598.57	3536.69	3567.63	43.7538	15.9045	3.99137	9.69992e-53	hypothetical protein	N	N	457
cci:CC1G_15227	D6RPU4	XP_002910591.1	22.1075	19.9337	21.0206	1.53706	332.284	336.311	334.298	2.84739	15.9033	3.99126	2.60062e-17	hypothetical protein	N	N	181
cci:CC1G_05863	A8NLM3	XP_001834726.2	28.4239	31.894	30.1589	2.45372	445.403	513.508	479.455	48.1575	15.8976	3.99074	1.63372e-21	high-affinity nicotinic acid transporter	N	8	443
cci:CC1G_10867	A8NKU8	XP_001834549.1	277.922	259.139	268.531	13.2822	3987.41	4502.23	4244.82	364.031	15.8076	3.98255	7.8844e-54	hypothetical protein	N	N	479
cci:CC1G_14893	D6RNK6	XP_002910916.1	3.15821	0	1.5791	2.23319	31.8145	18.0813	24.9479	9.71085	15.7987	3.98174	0.00257394	hypothetical protein	N	N	73
cci:CC1G_01879	A8N5U8	XP_001830243.2	94.7463	115.616	105.181	14.7569	1534.16	1782.81	1658.49	175.82	15.7679	3.97892	1.35427e-33	mei2 protein Piriformospora	N	N	797
cci:CC1G_09575	A8P985	XP_001839720.2	2880.29	2328.26	2604.27	390.342	44550.9	37489.7	41020.3	4993.02	15.7511	3.97738	1.02088e-80	intradiol ring-cleavage dioxygenase	N	N	336
cci:CC1G_06072	A8PA18	XP_001839882.2	397.934	438.542	418.238	28.714	7681.43	5482.24	6581.83	1555.06	15.737	3.97609	2.33556e-56	glycoside hydrolase family 79 protein	Y	1	662
cci:CC1G_03469	A8NQU8	XP_001835687.2	202.125	163.457	182.791	27.343	2926.93	2820.68	2873.8	75.1343	15.7218	3.97469	2.11354e-42	serine-threonine rich protein, putative	Y	1	481
cci:CC1G_07940	A8P1Y4	XP_001838199.1	53.6896	67.7747	60.7321	9.95969	1046.34	860.668	953.505	131.292	15.7002	3.97271	1.60613e-26	alpha-1,2-mannosyltransferase	N	N	388
cci:CC1G_14045	D6RL21	XP_002912007.1	18.9493	35.8807	27.415	11.9724	353.494	506.275	429.885	108.032	15.6806	3.97091	3.13397e-19	hypothetical protein	N	N	253
cci:CC1G_05233	A8PC96	XP_001840347.2	91.5881	143.523	117.555	36.7235	1481.14	2184.22	1832.68	497.149	15.5899	3.96254	3.96674e-30	hypothetical protein	N	N	597
cci:CC1G_11114	A8P7R0	XP_001839414.2	138.961	175.417	157.189	25.778	2509.81	2379.49	2444.65	92.147	15.5523	3.95906	2.91216e-41	hypothetical protein	N	N	222
cci:CC1G_05904	A8NAF3	XP_001831805.1	476.89	558.145	517.517	57.4559	13238.4	2802.59	8020.47	7379.2	15.498	3.95401	2.85897e-19	hypothetical protein	N	1	212
cci:CC1G_03603	A8NCP5	XP_001832589.2	341.087	310.966	326.026	21.2983	5256.46	4820.46	5038.46	308.296	15.4541	3.94992	2.22054e-54	condensin subunit Cnd3	N	N	1076
cci:CC1G_06772	A8N1L3	XP_001828786.2	757.97	633.893	695.932	87.7361	10587.1	10892.1	10739.6	215.666	15.432	3.94786	2.37655e-74	50S ribosomal protein L24	N	N	81
cci:CC1G_11975	A8P0N4	XP_001837931.2	22.1075	31.894	27.0007	6.92011	388.844	441.183	415.013	37.0093	15.3704	3.94209	9.3017e-19	D-lactaldehyde dehydrogenase	N	N	358
cci:CC1G_11207	A8NJU0	XP_001834294.2	97.9045	119.602	108.753	15.3427	1558.91	1771.96	1665.44	150.652	15.3139	3.93677	3.56864e-33	similar to chromobox-like 1	N	N	436
cci:CC1G_06148	A8PAC2	XP_001839958.2	31.5821	87.7084	59.6453	39.6873	1053.41	770.261	911.837	200.218	15.2877	3.9343	2.11801e-23	hypothetical protein	N	1	134
cci:CC1G_04998	A8NSG2	XP_001836005.1	214.758	203.324	209.041	8.08517	3259.22	3124.44	3191.83	95.3006	15.2689	3.93252	6.48898e-51	double homeobox protein 4-like protein 4-like	N	N	539
cci:CC1G_14365	D6RM74	XP_002911366.1	6.31642	3.98675	5.15158	1.64733	91.9085	65.0925	78.5005	18.9618	15.2381	3.92961	1.61713e-07	hypothetical protein	N	N	120
cci:CC1G_08008	A8NQ88	XP_001835499.2	2337.08	1945.53	2141.3	276.862	30944.9	34303.8	32624.3	2375.08	15.2357	3.92939	5.65733e-79	exo-beta-1,3-glucanase	N	2	732
cci:CC1G_10186	A8PGD5	XP_001841189.1	47.3731	23.9205	35.6468	16.5835	448.938	636.46	542.699	132.598	15.2243	3.92831	2.00732e-20	hydrophobin-251	Y	N	115
cci:CC1G_10353	A8PE76	XP_001840739.2	180.018	143.523	161.77	25.8059	3018.84	1905.76	2462.3	787.063	15.221	3.92799	3.11693e-35	copper radical oxidase	Y	N	629
cci:CC1G_02718	A8PBR9	XP_001840255.2	227.391	287.046	257.218	42.1822	4019.23	3771.75	3895.49	174.994	15.1447	3.92074	3.29583e-52	hypothetical protein	N	N	1026
cci:CC1G_03449	A8NQS2	XP_001835667.1	7576.54	6689.76	7133.15	627.051	107204	107663	107434	324.453	15.0612	3.91276	3.96228e-79	fatty acid desaturase	N	4	441
cci:CC1G_12303	A8NLU2	XP_001834776.1	78.9552	51.8277	65.3915	19.1821	1018.06	947.458	982.76	49.9256	15.0289	3.90967	4.12133e-26	hypothetical protein	N	N	444
cci:CC1G_14915	D6RNS7	XP_002910937.1	18.9493	11.9602	15.4547	4.94198	247.446	216.975	232.21	21.5462	15.0252	3.90931	2.70367e-14	hypothetical protein	N	N	65
cci:CC1G_14280	D6RLG2	XP_002911750.1	25.2657	15.947	20.6063	6.58931	286.33	332.695	309.513	32.7849	15.0203	3.90884	2.65765e-16	hypothetical protein	N	N	189
cci:CC1G_00864	A8N8Y9	XP_001831317.2	224.233	183.39	203.812	28.88	2619.39	3489.68	3054.54	615.388	14.9871	3.90565	6.47848e-42	endo-1,3(4)-beta-glucanase	Y	N	349
cci:CC1G_09717	A8NJG1	XP_001834217.1	13359.2	18673.9	16016.6	3758.06	248174	226424	237299	15379.4	14.8159	3.88907	1.57405e-78	IMP dehydrogenase	N	N	549
cci:CC1G_01496	A8NHS9	XP_001833819.2	3.15821	0	1.5791	2.23319	10.6048	36.1625	23.3837	18.072	14.8082	3.88832	0.00478589	hypothetical protein	N	N	304
cci:CC1G_11366	A8P8X3	XP_001839655.1	448.466	414.622	431.544	23.9314	6295.73	6375.45	6335.59	56.37	14.6812	3.8759	5.37973e-69	hypothetical protein	N	N	305
cci:CC1G_01639	A8NIC0	XP_001833962.1	1140.11	1060.47	1100.29	56.3133	16543.5	15676.4	16110	613.118	14.6415	3.87199	4.48992e-74	amine oxidase	N	N	684
cci:CC1G_13099	A8P1U9	XP_001838181.2	28.4239	19.9337	24.1788	6.00344	364.099	343.544	353.821	14.5347	14.6335	3.87121	4.40405e-17	Peptidoglycan-binding domain 1 protein	N	N	175
cci:CC1G_04076	A8NVV7	XP_001836763.2	1901.24	2567.47	2234.35	471.091	33995.5	31045.5	32520.5	2085.98	14.5548	3.86342	7.19694e-77	hypothetical protein	N	N	453
cci:CC1G_06970	A8NZW2	XP_001837764.2	5823.74	7044.58	6434.16	863.267	98324.4	88797	93560.7	6736.86	14.5412	3.86208	1.86588e-77	UDP-glucose dehydrogenase	N	N	468
cci:CC1G_01274	A8NY75	XP_001837362.2	142.119	191.364	166.742	34.8211	2410.83	2422.89	2416.86	8.52621	14.4946	3.85745	1.19738e-39	benzoate 4-monooxygenase cytochrome P450	N	1	500
cci:CC1G_06391	A8NTU6	XP_001836306.2	1607.53	1666.46	1636.99	41.6709	24122.4	23216.3	23669.4	640.717	14.459	3.8539	3.26235e-76	GATA-binding transcription factor	N	N	699
cci:CC1G_08465	A8NM12	XP_001834820.1	44.2149	23.9205	34.0677	14.3503	562.056	423.101	492.578	98.2556	14.4588	3.85388	1.93005e-19	histone-lysine N-methyltransferase	N	N	538
cci:CC1G_06714	A8N1N4	XP_001828728.1	192.651	334.887	263.769	100.576	3792.99	3742.82	3767.91	35.4775	14.2849	3.83642	6.41958e-42	Para-aminobenzoate synthase, subunit I	N	5	576
cci:CC1G_08898	A8P887	XP_001839519.2	211.6	251.165	231.383	27.9767	3418.29	3182.3	3300.29	166.869	14.2634	3.83424	2.29874e-49	hypothetical protein	N	N	332
cci:CC1G_04707	A8P290	XP_001838263.1	1187.49	1694.37	1440.93	358.419	19795.7	21306.9	20551.3	1068.63	14.2626	3.83416	8.68151e-74	hypothetical protein	N	N	157
cci:CC1G_08966	A8P4S5	XP_001838802.2	161.069	127.576	144.322	23.683	2046.73	2050.41	2048.57	2.60429	14.1944	3.82725	3.20024e-38	hypothetical protein	N	N	586
cci:CC1G_10557	A8NDX1	XP_001832881.1	28.4239	63.788	46.1059	25.0062	650.429	658.158	654.293	5.4648	14.1911	3.82691	8.17648e-23	protein kinase regulator	N	N	208
cci:CC1G_06224	A8NVA3	XP_001836637.1	732.705	637.88	685.292	67.0515	9692.81	9753.03	9722.92	42.581	14.188	3.8266	1.81237e-70	hypothetical protein	N	N	610
cci:CC1G_10044	A8NUW6	XP_001836550.2	3581.41	2774.78	3178.09	570.376	41581.5	48345.7	44963.6	4782.97	14.148	3.82252	7.81331e-76	related to S.pombe pac2 protein Piriformospora	N	N	458
cci:CC1G_08852	A8P6C2	XP_001839126.2	5353.17	5206.69	5279.93	103.573	71653.3	77644.5	74648.9	4236.46	14.1382	3.82153	4.48578e-76	RNA-binding protein Csx1	N	N	808
cci:CC1G_15077	D6RP91	XP_002910743.1	2046.52	1766.13	1906.32	198.266	29173.9	24192.7	26683.3	3522.21	13.9972	3.80707	6.98621e-75	vacuolar DHA amino acid exporter	N	12	519
cci:CC1G_00704	A8N3Q9	XP_001829525.1	123.17	195.351	159.26	51.0393	2230.55	2187.83	2209.19	30.2051	13.8716	3.79406	2.28301e-38	Ser/Thr protein phosphatase	N	N	267
cci:CC1G_05651	A8P1T1	XP_001838170.2	2507.62	2898.37	2702.99	276.3	37643.6	37258.2	37450.9	272.491	13.8554	3.79237	9.63254e-75	chitin deacetylase	N	1	486
cci:CC1G_06813	A8N6U1	XP_001830547.2	157.91	175.417	166.664	12.3789	3644.52	969.155	2306.84	1891.77	13.8413	3.79091	2.13416e-18	hypothetical protein	N	1	449
cci:CC1G_14262	D6RLF3	XP_002911731.1	271.606	219.271	245.439	37.0064	3499.59	3211.23	3355.41	203.902	13.6711	3.77306	2.18608e-48	histone-lysine N-methyltransferase	N	N	593
cci:CC1G_14858	D6RNW3	XP_002910881.1	956.938	1088.38	1022.66	92.9452	14210.5	13694.7	13952.6	364.671	13.6434	3.77014	1.28458e-70	glycosyltransferase 2	Y	N	815
cci:CC1G_05560	A8P1E4	XP_001838079.1	37.8985	11.9602	24.9294	18.3411	307.54	368.858	338.199	43.3581	13.5663	3.76195	1.78949e-16	hypothetical protein	N	N	196
cci:CC1G_14841	D6RNQ0	XP_002910862.1	669.54	813.296	741.418	101.651	10311.4	9803.66	10057.5	359.047	13.5653	3.76185	6.28385e-69	hypothetical protein	N	N	122
cci:CC1G_06880	A8N708	XP_001830614.1	956.938	825.257	891.097	93.1125	12043.5	11883	11963.3	113.523	13.4253	3.74689	2.46405e-69	hypothetical protein	N	N	150
cci:CC1G_02286	A8N7M9	XP_001830835.2	5460.54	5378.12	5419.33	58.2817	69065.7	75858.1	72461.9	4802.95	13.371	3.74104	1.66057e-73	pyrolysin	Y	N	901
cci:CC1G_15849	D6RLU4	XP_002911452.1	3132.94	3125.61	3129.28	5.18616	36441.7	47202.9	41822.3	7609.32	13.3648	3.74037	3.47333e-73	fungal mating-type pheromone	N	N	40
cci:CC1G_14251	D6RLQ8	XP_002911720.1	12.6328	0	6.31642	8.93277	60.094	108.488	84.2908	34.2194	13.3447	3.7382	9.50029e-08	hypothetical protein	N	N	100
cci:CC1G_15537	D6RN25	XP_002910996.1	271.606	299.006	285.306	19.3747	3694.01	3851.31	3772.66	111.223	13.2232	3.725	2.26339e-48	AGC/AGC-Unique protein kinase	N	N	583
cci:CC1G_01417	A8NYS0	XP_001837505.1	195.809	247.178	221.494	36.3236	2934	2867.69	2900.84	46.8915	13.0967	3.71114	8.74237e-39	hypothetical protein	N	N	165
cci:CC1G_11769	A8NPH1	XP_001835335.1	47.3731	31.894	39.6336	10.9454	494.892	542.438	518.665	33.62	13.0865	3.71001	1.38102e-20	hypothetical protein	N	N	669
cci:CC1G_02954	A8NRV7	XP_001835866.1	517.946	462.463	490.205	39.2329	11138.6	1609.23	6373.92	6738.28	13.0026	3.70072	1.66249e-13	hypothetical protein	Y	1	269
cci:CC1G_14548	D6RMF4	XP_002911116.1	28.4239	11.9602	20.1921	11.6416	282.795	242.289	262.542	28.6424	13.0022	3.70069	1.05779e-14	ankyrin repeat domain-containing protein 28	N	N	151
cci:CC1G_06234	A8NVB6	XP_001836647.2	110.537	155.483	133.01	31.7815	1626.07	1826.21	1726.14	141.516	12.9775	3.69794	1.0879e-30	sirtuin	N	N	347
cci:CC1G_14411	D6RMA7	XP_002911414.1	4573.09	3631.93	4102.51	665.501	52734.3	53068.5	52901.4	236.331	12.8949	3.68873	1.04073e-71	mycorrhiza-upregulated peptidase C14	N	N	691
cci:CC1G_04224	A8NFB9	XP_001833245.1	824.293	741.535	782.914	58.5186	11654.7	8458.41	10056.6	2260.12	12.845	3.68314	7.13551e-52	hypothetical protein	N	1	658
cci:CC1G_03155	A8PF49	XP_001840926.1	53.6896	47.841	50.7653	4.13558	777.687	524.356	651.022	179.132	12.8242	3.68079	7.55539e-20	Chain A, Proteinase Inhibitor	N	N	152
cci:CC1G_00753	A8N9D9	XP_001831206.1	53.6896	51.8277	52.7586	1.31653	714.058	636.46	675.259	54.8701	12.799	3.67796	6.45626e-22	hypothetical protein	N	N	327
cci:CC1G_08282	A8PG36	XP_001841138.2	31.5821	11.9602	21.7712	13.8747	233.306	318.23	275.768	60.0503	12.6667	3.66296	5.56717e-14	CFEM domain-containing protein	N	N	306
cci:CC1G_01597	A8NI67	XP_001833920.2	315.821	318.94	317.38	2.20532	4061.65	3948.95	4005.3	79.6923	12.6199	3.65762	1.68552e-47	DNA polymerase lambda	N	N	1047
cci:CC1G_08415	A8NAP6	XP_001831898.2	457.94	378.741	418.341	56.0025	8922.19	1605.62	5263.9	5173.6	12.5828	3.65338	7.6589e-15	major facilitator superfamily protein	N	10	498
cci:CC1G_02785	A8N015	XP_001828204.1	25.2657	0	12.6328	17.8655	194.422	122.953	158.687	50.5364	12.5615	3.65093	6.74689e-10	hypothetical protein	Y	N	194
cci:CC1G_10511	A8N190	XP_001828639.2	1803.34	2427.93	2115.63	441.653	28838.1	24077	26457.5	3366.57	12.5057	3.64452	8.49747e-70	chitin deacetylase	Y	1	498
cci:CC1G_13052	A8PB12	XP_001840087.1	12.6328	27.9072	20.27	10.8006	243.911	260.37	252.14	11.6383	12.4391	3.63681	2.7567e-14	hypothetical protein	N	N	78
cci:CC1G_07384	A8N6L3	XP_001830469.2	2131.79	1758.16	1944.97	264.201	24037.6	24069.8	24053.7	22.7424	12.3671	3.62844	3.39898e-69	amidohydrolase	N	1	627
cci:CC1G_04375	A8N0F4	XP_001828404.1	53.6896	71.7614	62.7255	12.7788	809.502	726.866	768.184	58.4319	12.2468	3.61433	1.94302e-22	F-box domain-containing protein	N	N	727
cci:CC1G_13260	A8PI74	XP_001841528.1	60.006	39.8675	49.9367	14.2401	615.08	607.53	611.305	5.33844	12.2416	3.61372	5.68414e-21	nickel-cobalt-cadmium resistance protein; NccN	N	4	241
cci:CC1G_10471	A8NL28	XP_001834597.2	12.6328	7.97349	10.3032	3.29465	123.723	126.569	125.146	2.0123	12.1463	3.60245	1.38678e-09	aromatic peroxygenase precursor	Y	N	421
cci:CC1G_14767	D6RNN0	XP_002910789.1	34.7403	59.8012	47.2708	17.7207	597.405	549.67	573.538	33.7537	12.133	3.60087	2.61949e-20	sporulation-specific protein 15-like	N	N	671
cci:CC1G_14120	D6RL53	XP_002911587.1	5321.58	6928.97	6125.27	1136.59	74958.4	73127.8	74043.1	1294.44	12.0881	3.59552	5.99967e-69	sexual differentiation process protein isp4	N	12	1422
cci:CC1G_15022	D6RPC9	XP_002910691.1	3218.22	1809.98	2514.1	995.771	29290.5	31244.4	30267.5	1381.6	12.0391	3.58965	2.72232e-52	hypothetical protein	N	4	474
cci:CC1G_10759	A8P3B9	XP_001838517.2	189.493	155.483	172.488	24.0483	2092.69	2050.41	2071.55	29.8903	12.0098	3.58614	4.63205e-35	death-associated protein kinase 1-like	N	N	438
cci:CC1G_03098	A8PEX7	XP_001840869.1	224.233	203.324	213.778	14.7847	2531.02	2603.7	2567.36	51.3942	12.0094	3.5861	2.77305e-36	GTP-binding protein HSR1-related	N	N	284
cci:CC1G_08838	A8P6A1	XP_001839112.1	75.797	71.7614	73.7792	2.85359	894.34	864.284	879.312	21.253	11.9181	3.57509	5.58921e-23	hypothetical protein	N	N	573
cci:CC1G_15594	D6RNC4	XP_002911052.1	18.9493	15.947	17.4481	2.12293	208.562	206.126	207.344	1.72199	11.8835	3.57088	1.80114e-12	DNA-binding protein	N	N	187
cci:CC1G_10747	A8P3A2	XP_001838505.2	3095.05	4034.59	3564.82	664.357	42723.3	41941.3	42332.3	552.977	11.875	3.56986	7.08419e-68	cytochrome P450	N	1	500
cci:CC1G_04960	A8NSA8	XP_001835967.2	1714.91	2404.01	2059.46	487.268	24744.6	24044.5	24394.5	495.073	11.8451	3.56622	2.67724e-67	2-nitropropane dioxygenase	N	N	333
cci:CC1G_11373	A8P8Y3	XP_001839662.2	1594.9	1770.12	1682.51	123.899	19597.7	20225.7	19911.7	444.045	11.8346	3.56493	5.1524e-67	hypothetical protein	N	1	974
cci:CC1G_03016	A8NS36	XP_001835928.2	448.466	506.317	477.391	40.9069	5030.22	6259.73	5644.98	869.394	11.8246	3.56372	2.20127e-47	SEC14 cytosolic factor	N	N	689
cci:CC1G_15292	D6RPX1	XP_002910385.1	12.6328	27.9072	20.27	10.8006	268.656	209.743	239.199	41.6578	11.8006	3.56079	1.32758e-13	hypothetical protein	N	N	105
cci:CC1G_12644	A8N743	XP_001830649.2	22.1075	11.9602	17.0339	7.17517	201.492	198.894	200.193	1.83698	11.7526	3.55491	4.34009e-12	fungal mating-type pheromone	N	N	38
cci:CC1G_06326	A8NTI9	XP_001836241.2	555.845	733.561	644.703	125.665	7663.75	7463.94	7563.85	141.288	11.7323	3.55241	2.92244e-48	hypothetical protein	N	N	416
cci:CC1G_12394	A8P347	XP_001838470.1	1465.41	809.31	1137.36	463.933	15228.5	11441.8	13335.2	2677.61	11.7247	3.55148	1.33005e-40	hypothetical protein	Y	N	176
cci:CC1G_15008	D6RP60	XP_002910677.1	0	3.98675	1.99337	2.81906	21.2096	25.3138	23.2617	2.90204	11.6695	3.54467	0.00393261	hypothetical protein	N	N	109
cci:CC1G_01853	A8N2V1	XP_001829173.2	2229.7	2045.2	2137.45	130.458	27713.9	22044.7	24879.3	4008.78	11.6397	3.54098	1.5099e-66	late endosome to vacuole transport-related protein	N	N	451
cci:CC1G_01908	A8N5X7	XP_001830272.2	107.379	67.7747	87.5769	28.0046	1548.3	488.194	1018.25	749.611	11.6269	3.5394	1.8968e-14	hypothetical protein	N	N	300
cci:CC1G_07106	A8NUH5	XP_001836459.2	3063.46	4664.49	3863.98	1132.1	44176.2	45629.9	44903	1027.91	11.6209	3.53865	2.89584e-51	fructose-2,6-bisphosphatase	N	N	572
cci:CC1G_06172	A8NV27	XP_001836585.2	404.251	406.648	405.45	1.69519	6617.41	2784.51	4700.96	2710.27	11.5944	3.53536	2.66716e-28	hypothetical protein	N	N	921
cci:CC1G_07291	A8NNL1	XP_001835149.1	1677.01	1080.41	1378.71	421.861	17462.6	14479.5	15971	2109.4	11.5841	3.53407	1.04317e-49	3-oxoadipate enol-lactonase	N	N	290
cci:CC1G_10326	A8P0J5	XP_001837905.2	1108.53	1319.61	1214.07	149.257	15564.3	12541.2	14052.8	2137.72	11.5749	3.53293	6.93377e-64	Drp1p	N	8	500
cci:CC1G_00370	A8NXQ2	XP_001837234.1	186.334	267.112	226.723	57.1184	2584.04	2657.94	2620.99	52.2566	11.5603	3.53111	1.15147e-35	amidohydrolase 2	N	N	323
cci:CC1G_09030	A8N9J5	XP_001831501.2	811.66	781.402	796.531	21.3953	9021.17	9348.01	9184.59	231.109	11.5307	3.52741	4.06905e-62	hypothetical protein	N	7	285
cci:CC1G_05966	A8N4I8	XP_001829757.1	32378	29123.2	30750.6	2301.48	354070	353941	354005	91.7869	11.5122	3.52509	4.74984e-67	CFEM domain-containing protein	Y	N	163
cci:CC1G_14797	D6RNH7	XP_002910818.1	947.463	928.912	938.187	13.1174	10417.5	11181.4	10799.5	540.212	11.511	3.52494	1.03413e-62	acetylcholinesterase	N	N	530
cci:CC1G_05003	A8NSH0	XP_001836010.2	258.973	354.82	306.897	67.7743	2934	4126.14	3530.07	842.971	11.5025	3.52387	7.12658e-37	galectin-1	N	N	150
cci:CC1G_12140	A8P6X8	XP_001839249.1	22.1075	27.9072	25.0073	4.10105	250.981	321.846	286.414	50.1095	11.4532	3.51768	2.19684e-14	hypothetical protein	N	2	482
cci:CC1G_02313	A8N7Q6	XP_001830862.2	720.072	797.349	758.711	54.6435	8130.37	9246.75	8688.56	789.405	11.4517	3.5175	1.44573e-61	Membrane-bound O-acyl transferase	N	5	373
cci:CC1G_15148	D6RPQ2	XP_002910509.1	12.6328	19.9337	16.2833	5.16251	169.677	202.51	186.094	23.2163	11.4285	3.51456	8.3503e-12	flavin-containing monooxygenase/FMO family protein	N	N	200
cci:CC1G_14126	D6RL59	XP_002911593.1	236.866	183.39	210.128	37.8128	2665.35	2108.27	2386.81	393.909	11.3588	3.50574	8.96857e-35	hypothetical protein	N	N	530
cci:CC1G_10035	A8NUV2	XP_001836541.2	296.872	358.807	327.839	43.795	3715.22	3713.89	3714.56	0.9433	11.3304	3.50213	3.43007e-44	hypothetical protein	N	N	557
cci:CC1G_10751	A8P3A8	XP_001838509.2	258.973	299.006	278.99	28.3075	3563.22	2751.97	3157.59	573.643	11.318	3.50054	5.64773e-36	cytochrome P50	N	1	482
cci:CC1G_00301	A8NXG9	XP_001837165.1	1898.08	2053.17	1975.63	109.666	23224.6	21495	22359.8	1222.99	11.3178	3.50052	3.37888e-65	Alcohol dehydrogenase	N	N	492
cci:CC1G_03573	A8NCL5	XP_001832559.1	9.47463	15.947	12.7108	4.57665	102.513	184.429	143.471	57.923	11.2873	3.49663	2.07458e-09	hypothetical protein	N	N	134
cci:CC1G_01863	A8N2P9	XP_001829183.1	5226.84	4337.58	4782.21	628.799	56141.9	51039.8	53590.8	3607.78	11.2063	3.48624	1.96339e-65	GDP-fucose transporter-like protein	N	9	343
cci:CC1G_08663	A8NZC8	XP_001837650.1	3148.74	3839.24	3493.99	488.259	46039.1	31848.3	38943.7	10034.4	11.1459	3.47844	8.26649e-50	CCC1 protein	N	5	323
cci:CC1G_09524	A8P0V3	XP_001837973.1	334.77	283.059	308.915	36.5653	3587.97	3298.02	3442.99	205.022	11.1455	3.47838	3.11135e-43	cellobiose dehydrogenase	Y	N	722
cci:CC1G_11805	A8N812	XP_001830968.2	16697.5	10792.1	13744.8	4175.7	113956	191394	152675	54756.8	11.1078	3.47351	1.68887e-40	pore-forming protein	N	N	356
cci:CC1G_05218	A8PC75	XP_001840332.1	590.585	586.052	588.319	3.2056	6762.34	6295.89	6529.12	329.83	11.0979	3.47222	6.35655e-59	cytosine permease	N	12	513
cci:CC1G_01540	A8NHZ1	XP_001833863.2	82.1135	71.7614	76.9374	7.31997	912.015	795.575	853.795	82.3353	11.0973	3.47213	6.61954e-22	pyranose dehydrogenase	Y	N	588
cci:CC1G_00862	A8N8Y7	XP_001831315.2	846.4	857.151	851.775	7.60169	10226.6	8642.84	9434.71	1119.88	11.0765	3.46943	1.10734e-60	DNA repair and recombination protein pif1	N	N	622
cci:CC1G_09311	A8N5K6	XP_001830151.2	157.91	127.576	142.743	21.4498	1527.09	1594.77	1560.93	47.8512	10.9352	3.45091	1.49384e-27	eukaryotic translation initiation factor 3 subunit-like protein	N	N	285
cci:CC1G_02361	A8N7V4	XP_001830910.2	296.872	354.82	325.846	40.976	3188.52	3923.63	3556.07	519.805	10.9134	3.44802	5.98052e-43	hypothetical protein	N	3	308
cci:CC1G_10244	A8NPE1	XP_001835317.2	660.066	697.681	678.873	26.5978	7285.51	7427.78	7356.65	100.596	10.8366	3.43783	1.13444e-58	hypothetical protein	N	N	451
cci:CC1G_14046	D6RL22	XP_002912008.1	6.31642	0	3.15821	4.46638	17.6747	50.6275	34.1511	23.3011	10.8134	3.43475	0.00134998	hypothetical protein	N	N	51
cci:CC1G_04396	A8N0H5	XP_001828425.1	9976.78	8559.55	9268.17	1002.14	90621.8	109019	99820.4	13008.9	10.7702	3.42898	6.67301e-64	histone 3	N	N	138
cci:CC1G_05337	A8NPQ5	XP_001835375.2	6.31642	7.97349	7.14496	1.17173	74.2338	79.5575	76.8956	3.76446	10.7622	3.4279	6.20208e-07	hypothetical protein	N	7	309
cci:CC1G_11246	A8NLP8	XP_001834747.1	186.334	147.51	166.922	27.4532	1809.89	1775.58	1792.73	24.2615	10.74	3.42492	7.70294e-28	ricin B-fold protein	Y	N	355
cci:CC1G_14863	D6RNW8	XP_002910886.1	555.845	566.118	560.981	7.26423	5433.2	6549.03	5991.12	789.007	10.6797	3.4168	1.05468e-44	DNA ligase/mRNA capping enzyme, partial	N	N	868
cci:CC1G_14920	D6RNY5	XP_002910942.1	6196.41	5609.35	5902.88	415.11	59669.8	65114.2	62392	3849.77	10.5698	3.40187	6.32305e-63	hypothetical protein	N	N	144
cci:CC1G_04055	A8NVS1	XP_001836742.1	44.2149	35.8807	40.0478	5.89318	339.354	506.275	422.815	118.031	10.5577	3.40023	8.78453e-16	hypothetical protein	N	N	567
cci:CC1G_11123	A8N4Q8	XP_001829853.1	198.967	271.099	235.033	51.0047	2541.62	2415.66	2478.64	89.0724	10.5459	3.39861	1.83843e-33	toxin-antitoxin system, toxin component, Fic family	N	N	138
cci:CC1G_00068	A8NWM4	XP_001836932.2	63.1642	75.7482	69.4562	8.89823	813.037	650.925	731.981	114.63	10.5387	3.39763	1.81192e-20	oxidoreductase	N	N	450
cci:CC1G_05986	A8N4K8	XP_001829777.2	60.006	71.7614	65.8837	8.31237	767.082	611.146	689.114	110.263	10.4596	3.38675	4.61158e-20	other/FunK1 protein kinase	N	N	231
cci:CC1G_00750	A8N9D6	XP_001831203.1	2826.6	3954.85	3390.73	797.797	34444.5	36480.7	35462.6	1439.86	10.4587	3.38663	3.636e-62	bud site selection protein 16	N	N	361
cci:CC1G_06734	A8N1Q4	XP_001828748.2	2425.51	2276.43	2350.97	105.41	22305.5	26814.5	24560	3188.36	10.4468	3.38498	8.22059e-62	chondroitin AC lyase	N	N	727
cci:CC1G_01058	A8NED4	XP_001832996.2	6.31642	3.98675	5.15158	1.64733	45.9542	61.4763	53.7152	10.9757	10.4269	3.38224	3.12315e-05	putative peroxysomal citrate synthase	N	N	194
cci:CC1G_09887	A8N8M8	XP_001831184.2	5372.11	5924.31	5648.21	390.458	59369.3	57939.6	58654.5	1011	10.3846	3.37637	3.96819e-62	hypothetical protein	N	N	551
cci:CC1G_00816	A8N8U1	XP_001831269.2	25.2657	27.9072	26.5865	1.86786	265.121	285.684	275.402	14.5404	10.3587	3.37278	1.69346e-13	hypothetical protein	Y	N	275
cci:CC1G_03270	A8N7C7	XP_001830733.2	944.305	809.31	876.807	95.4559	8667.68	9496.27	9081.98	585.907	10.358	3.37267	6.2942e-58	serum paraoxonase/arylesterase	N	1	421
cci:CC1G_02532	A8NBS2	XP_001832270.2	126.328	95.6819	111.005	21.6703	1332.67	958.306	1145.49	264.717	10.3192	3.36727	1.94434e-22	glutathione-dependent formaldehyde-activating enzyme	N	N	296
cci:CC1G_00338	A8NXL4	XP_001837202.2	2476.04	2108.99	2292.51	259.542	23991.6	23144	23567.8	599.374	10.2803	3.36182	4.45232e-61	hypothetical protein	Y	2	558
cci:CC1G_07834	A8P3Z7	XP_001838643.2	145.278	183.39	164.334	26.9498	1834.63	1544.14	1689.39	205.411	10.2802	3.3618	5.74889e-27	hypothetical protein	N	N	182
cci:CC1G_05652	A8P1T2	XP_001838171.2	31.5821	79.7349	55.6585	34.0492	551.451	589.449	570.45	26.8686	10.2491	3.35743	2.62812e-17	TKL/TKL-ccin protein kinase	N	N	319
cci:CC1G_06074	A8PA21	XP_001839884.2	157.91	123.589	140.75	24.2688	1346.81	1536.91	1441.86	134.417	10.2441	3.35673	3.97137e-26	carbohydrate esterase family 4 protein	Y	N	290
cci:CC1G_05660	A8N9T3	XP_001831589.1	15.791	23.9205	19.8558	5.74838	279.26	126.569	202.915	107.969	10.2194	3.35324	1.07815e-09	FAD dependent oxidoreductase family protein, partial	N	N	161
cci:CC1G_02626	A8PBE4	XP_001840163.1	161.069	143.523	152.296	12.4068	1484.68	1627.31	1555.99	100.86	10.2169	3.35289	2.29746e-26	hydrophobin-251	N	N	614
cci:CC1G_09870	A8N8L1	XP_001831167.2	50.5314	75.7482	63.1398	17.831	682.244	607.53	644.887	52.8305	10.2136	3.35243	1.4043e-19	hypothetical protein	N	N	496
cci:CC1G_14395	D6RM91	XP_002911398.1	246.34	366.781	306.561	85.1642	2859.77	3384.81	3122.29	371.261	10.1849	3.34836	9.90018e-34	ATP-dependent DNA helicase pcra	N	N	966
cci:CC1G_05396	A8NPY6	XP_001835434.2	3.15821	0	1.5791	2.23319	17.6747	14.465	16.0699	2.2696	10.1766	3.34718	0.0302869	hypothetical protein	N	N	167
cci:CC1G_09674	A8P9H2	XP_001839771.2	723.23	1120.28	921.753	280.754	9180.24	9554.13	9367.19	264.381	10.1624	3.34516	1.5326e-44	2OG-Fe(II) oxygenase	N	N	940
cci:CC1G_08466	A8NM14	XP_001834821.2	47.3731	27.9072	37.6402	13.7645	395.913	368.858	382.385	19.1314	10.159	3.34468	3.21364e-15	histone-lysine N-methyltransferase	N	N	565
cci:CC1G_07166	A8NRB3	XP_001835742.1	78.9552	143.523	111.239	45.6562	1244.3	1005.32	1124.81	168.986	10.1116	3.33794	3.84455e-22	carbohydrate-binding module family 1 protein	Y	N	325
cci:CC1G_00762	A8N9E8	XP_001831215.1	31.5821	23.9205	27.7513	5.41758	304.005	256.754	280.379	33.4116	10.1033	3.33675	3.06532e-13	hypothetical protein	N	N	246
cci:CC1G_12397	A8P351	XP_001838473.1	44.2149	71.7614	57.9882	19.4783	530.241	640.076	585.159	77.6652	10.091	3.335	1.25072e-18	hypothetical protein	N	N	99
cci:CC1G_07651	A8NC47	XP_001832391.2	135.803	243.192	189.497	75.9352	2255.29	1562.22	1908.76	490.076	10.0727	3.33238	5.8012e-24	hypothetical protein	N	N	396
cci:CC1G_02427	A8NBG7	XP_001832165.2	265.29	326.913	296.101	43.5745	4849.94	1113.81	2981.87	2641.85	10.0704	3.33206	1.63853e-14	hypothetical protein	Y	1	550
cci:CC1G_13642	D6RJN7	XP_002912110.1	555.845	665.787	610.816	77.7406	6440.66	5836.63	6138.65	427.117	10.0499	3.32911	6.40294e-55	MEAB protein	N	N	487
cci:CC1G_06150	A8PAC4	XP_001839960.2	129.487	159.47	144.478	21.2014	1173.6	1728.57	1451.08	392.421	10.0436	3.32821	5.68335e-23	hypothetical protein	N	5	353
cci:CC1G_01546	A8NHZ9	XP_001833869.2	208.442	259.139	233.79	35.848	2368.41	2303.55	2335.98	45.8623	9.99178	3.32074	3.81609e-32	aryl-alcohol oxidase	Y	N	585
cci:CC1G_09635	A8N4F1	XP_001829746.1	31.5821	55.8145	43.6983	17.1349	402.983	466.496	434.74	44.9105	9.94867	3.3145	1.70429e-15	WSC domain-containing protein	Y	N	436
cci:CC1G_08314	A8PG86	XP_001841170.1	15.791	15.947	15.869	0.110266	120.188	195.278	157.733	53.0963	9.93967	3.3132	1.16943e-09	hydrophobin-251	Y	N	115
cci:CC1G_08914	A8P8B1	XP_001839535.2	142.119	35.8807	89.0001	75.1221	827.176	940.225	883.701	79.9376	9.92921	3.31168	6.72395e-16	hypothetical protein	N	7	357
cci:CC1G_07462	A8NB92	XP_001832091.2	151.594	51.8277	101.711	70.5455	1021.6	998.085	1009.84	16.6261	9.92855	3.31158	1.13558e-17	protein kinase subdomain-containing protein PKL/CAK/Fmp29	N	N	562
cci:CC1G_14748	D6RNG4	XP_002910771.1	0	3.98675	1.99337	2.81906	14.1398	25.3138	19.7268	7.9012	9.89617	3.30687	0.0113727	hypothetical protein	N	N	57
cci:CC1G_03718	A8N225	XP_001828924.1	3252.96	4947.55	4100.25	1198.26	51157.7	29985.9	40571.8	14970.7	9.89495	3.30669	3.08357e-37	chorismate synthase	N	N	417
cci:CC1G_04996	A8NSF9	XP_001836003.1	325.296	430.569	377.932	74.4393	3824.81	3652.41	3738.61	121.901	9.89228	3.3063	1.19759e-40	hypothetical protein	N	N	546
cci:CC1G_02874	A8N0A5	XP_001828293.2	37.8985	43.8542	40.8764	4.21132	378.239	430.334	404.286	36.8368	9.89047	3.30604	1.91504e-16	hypothetical protein	N	N	84
cci:CC1G_05040	A8NSN0	XP_001836047.1	1468.57	1630.58	1549.57	114.56	16115.8	14468.6	15292.2	1164.73	9.86866	3.30285	1.07818e-57	hypothetical protein	N	N	1798
cci:CC1G_05388	A8NPX4	XP_001835426.2	1250.65	1004.66	1127.66	173.942	11608.7	10617.3	11113	701.051	9.85499	3.30085	9.92022e-57	hypothetical protein	N	N	399
cci:CC1G_01286	A8NY92	XP_001837374.2	8558.75	9954.91	9256.83	987.234	90816.2	91046.3	90931.3	162.749	9.82316	3.29619	7.41157e-60	UDP-xylose synthase	N	N	418
cci:CC1G_01666	A8N2G6	XP_001828986.1	337.928	370.767	354.348	23.2207	3665.73	3287.17	3476.45	267.684	9.81085	3.29438	4.72916e-40	Tubulin binding protein, putative	N	N	743
cci:CC1G_05224	A8PC83	XP_001840338.2	1206.44	1132.24	1169.34	52.4673	13492.9	9423.95	11458.4	2877.16	9.79907	3.29265	7.1738e-44	zf-C3HC-domain-containing protein	N	3	765
cci:CC1G_14110	D6RLJ1	XP_002911577.1	240.024	346.847	293.435	75.5353	2859.77	2889.38	2874.58	20.9421	9.79628	3.29223	1.53477e-32	hypothetical protein	N	N	791
cci:CC1G_01835	A8N2T3	XP_001829155.2	1913.88	2483.74	2198.81	402.958	22256	20775.4	21515.7	1046.96	9.78515	3.29059	7.15982e-59	mitochondrial intermediate peptidase	N	N	776
cci:CC1G_06512	A8NND8	XP_001835109.1	622.167	701.667	661.917	56.2151	6910.81	6010.21	6460.51	636.822	9.7603	3.28692	4.25659e-54	putative isomerase YbhE	N	N	370
cci:CC1G_05389	A8NPX6	XP_001835427.1	25.2657	39.8675	32.5666	10.325	353.494	282.068	317.781	50.5062	9.75788	3.28657	5.79564e-14	neuraminidase	Y	N	465
cci:CC1G_09873	A8N8L4	XP_001831170.1	116.854	167.443	142.149	35.7723	1350.35	1421.19	1385.77	50.0907	9.74872	3.28521	3.75739e-25	hypothetical protein	Y	N	698
cci:CC1G_08900	A8P892	XP_001839521.2	12.6328	11.9602	12.2965	0.475598	127.258	112.104	119.681	10.7156	9.73289	3.28287	1.16583e-08	hypothetical protein	N	N	173
cci:CC1G_08011	A8NQ92	XP_001835502.2	22.1075	31.894	27.0007	6.92011	208.562	314.614	261.588	74.9903	9.68817	3.27622	4.00364e-12	hypothetical protein	Y	1	301
cci:CC1G_08951	A8P4Q4	XP_001838787.2	78.9552	47.841	63.3981	22.0011	526.706	701.553	614.129	123.635	9.68687	3.27603	5.85949e-17	hypothetical protein	N	7	335
cci:CC1G_08690	A8NZG9	XP_001837677.1	88.4299	99.6687	94.0493	7.94704	841.316	980.004	910.66	98.0671	9.6828	3.27542	1.61863e-20	AGC/AGC1 protein kinase	N	N	757
cci:CC1G_04128	A8NW32	XP_001836815.2	18.9493	39.8675	29.4084	14.7914	240.376	329.079	284.727	62.7223	9.68185	3.27528	1.19569e-12	other/FunK1 protein kinase	N	N	173
cci:CC1G_05223	A8PC82	XP_001840337.2	7027.02	6012.01	6519.52	717.715	60585.4	65631.3	63108.3	3568.04	9.67991	3.27499	4.14489e-59	DUF1275 domain protein	N	5	284
cci:CC1G_10176	A8PGB7	XP_001841179.1	63.1642	87.7084	75.4363	17.3554	742.338	716.018	729.178	18.6111	9.66614	3.27294	1.42077e-19	hydrophobin-251	Y	N	115
cci:CC1G_14095	D6RLH7	XP_002911563.1	3312.96	3695.71	3504.34	270.647	36586.6	31132.3	33859.5	3856.8	9.66216	3.27235	1.02218e-58	hypothetical protein	N	N	1454
cci:CC1G_14394	D6RM90	XP_002911397.1	808.502	729.575	769.038	55.8098	7692.03	7062.54	7377.28	445.12	9.59287	3.26196	4.25274e-54	NAD-P-binding protein	N	N	196
cci:CC1G_15246	D6RQ71	XP_002910338.1	3445.61	3277.11	3361.36	119.148	34136.9	30329.5	32233.2	2692.26	9.58935	3.26143	2.329e-58	acetyl-CoA synthetase-like protein	N	1	1078
cci:CC1G_02857	A8N088	XP_001828276.2	3.15821	19.9337	11.546	11.8621	137.863	83.1738	110.518	38.6709	9.57202	3.25882	6.18489e-08	G-X-X-X-Q-X-W domain-containing protein	Y	N	180
cci:CC1G_09703	A8NJE0	XP_001834203.2	1405.4	1319.61	1362.51	60.6627	13022.7	13000.4	13011.6	15.7707	9.54972	3.25546	5.8654e-56	high nitrogen upregulated cytochrome P450 monooxygenase 2	N	1	512
cci:CC1G_02495	A8NBN5	XP_001832233.1	543.212	653.827	598.519	78.2162	5394.32	5955.96	5675.14	397.142	9.48197	3.24519	3.90465e-41	MFS general substrate transporter	N	10	542
cci:CC1G_05023	A8NSK2	XP_001836030.2	1067.47	725.588	896.531	241.751	8423.77	8541.58	8482.67	83.3103	9.46166	3.24209	3.62975e-42	hypothetical protein	N	N	363
cci:CC1G_04160	A8NW74	XP_001836847.1	12234.9	8587.45	10411.2	2579.14	97829.5	98828.5	98329	706.407	9.44456	3.23948	3.51816e-58	orf1ab polyprotein	Y	N	684
cci:CC1G_15373	D6RQK4	XP_002910095.1	22.1075	3.98675	13.0471	12.8133	134.328	112.104	123.216	15.7147	9.44391	3.23939	1.47668e-08	hypothetical protein	N	N	86
cci:CC1G_15356	D6RQ35	XP_002910449.1	66.3224	63.788	65.0552	1.79213	565.591	661.774	613.682	68.0118	9.43326	3.23776	3.34588e-18	hypothetical protein	N	N	116
cci:CC1G_02369	A8N7W2	XP_001830918.2	3161.37	3536.24	3348.81	265.078	31086.3	32029.1	31557.7	666.701	9.42357	3.23627	1.33304e-57	polysaccharide synthase Cps1p	N	3	514
cci:CC1G_02494	A8NBN4	XP_001832232.2	3991.98	10572.9	7282.42	4653.38	56004.1	81210.1	68607.1	17823.4	9.42093	3.23587	3.15489e-26	von Willebrand factor	N	N	415
cci:CC1G_05540	A8P5N5	XP_001838987.2	1771.76	1451.18	1611.47	226.684	13422.2	16913.2	15167.7	2468.53	9.41236	3.23456	8.51069e-57	hypothetical protein	N	N	218
cci:CC1G_07239	A8PD19	XP_001840509.2	198.967	295.019	246.993	67.9191	1399.84	3247.39	2323.61	1306.42	9.40761	3.23383	7.23401e-19	hypothetical protein	N	N	601
cci:CC1G_11650	A8P496	XP_001838707.1	1831.76	1925.6	1878.68	66.3529	17628.8	17716	17672.4	61.7014	9.40681	3.23371	5.61235e-57	subtilisin-like serine protease PR1H	N	N	306
cci:CC1G_04909	A8PFH6	XP_001841065.2	318.979	418.608	368.794	70.4485	3464.24	3460.75	3462.5	2.46832	9.38871	3.23093	6.66927e-39	hypothetical protein	N	N	1407
cci:CC1G_00677	A8N3N2	XP_001829498.2	502.155	625.919	564.037	87.5143	6334.61	4194.85	5264.73	1513.04	9.33402	3.2225	2.05241e-40	family 4 carbohydrate esterase	Y	N	546
cci:CC1G_05725	A8N9Z8	XP_001831654.1	123.17	87.7084	105.439	25.0752	1003.92	958.306	981.115	32.2561	9.30502	3.21801	1.86193e-20	hypothetical protein	N	N	59
cci:CC1G_15182	D6RPM9	XP_002910543.1	37.8985	23.9205	30.9095	9.88396	272.19	300.149	286.17	19.7695	9.25831	3.21075	3.82991e-13	hypothetical protein	N	N	64
cci:CC1G_14252	D6RLQ9	XP_002911721.1	1099.06	1211.97	1155.51	79.8423	10191.2	11152.5	10671.9	679.728	9.23561	3.20721	4.70687e-54	CRAL/TRIO domain-containing protein	N	1	392
cci:CC1G_03328	A8N7I5	XP_001830791.2	41.0567	27.9072	34.482	9.2981	346.424	289.3	317.862	40.3929	9.21821	3.20449	1.37148e-13	G protein-coupled receptor 157	N	7	383
cci:CC1G_14194	D6RLM3	XP_002911661.1	1455.93	1522.94	1489.44	47.3781	15168.4	12262.7	13715.6	2054.66	9.20857	3.20298	1.13721e-54	N-methyltransferase, putative	N	N	603
cci:CC1G_04015	A8N8G8	XP_001831124.1	1531.73	1156.16	1343.94	265.572	12011.7	12675	12343.3	468.973	9.18442	3.19919	2.93389e-54	hypothetical protein	Y	N	262
cci:CC1G_09921	A8NN10	XP_001835030.2	334.77	374.754	354.762	28.273	3966.2	2545.84	3256.02	1004.35	9.17804	3.19819	1.1767e-31	class V chitinase ChiB1	Y	N	457
cci:CC1G_00599	A8N3S8	XP_001829420.2	432.675	362.794	397.734	49.4131	4026.3	3254.63	3640.46	545.655	9.153	3.19424	1.68331e-38	zinc finger protein 45-like	N	N	247
cci:CC1G_06017	A8N4N9	XP_001829808.2	31.5821	39.8675	35.7248	5.85864	346.424	307.381	326.903	27.6075	9.15059	3.19386	1.24929e-13	tyrosinase central domain-containing protein	Y	N	345
cci:CC1G_06844	A8N6X2	XP_001830578.1	97.9045	103.655	100.78	4.06652	961.504	882.365	921.935	55.9597	9.148	3.19346	7.31792e-20	arylalcohol dehydrogenase	N	N	382
cci:CC1G_12104	A8PHA5	XP_001841369.1	6035.34	6091.75	6063.54	39.8884	59991.5	50884.3	55437.9	6439.78	9.14282	3.19264	1.28529e-56	urg3 Coprinopsis	N	N	442
cci:CC1G_02185	A8NKH2	XP_001834449.1	88.4299	287.046	187.738	140.443	1640.21	1786.43	1713.32	103.39	9.12613	3.19	4.77462e-18	CoH2 Coprinopsis	Y	N	110
cci:CC1G_03597	A8NCN9	XP_001832583.2	34.7403	15.947	25.3436	13.2889	190.887	271.219	231.053	56.8033	9.11679	3.18853	3.05549e-11	hypothetical protein	N	N	73
cci:CC1G_02466	A8NBK6	XP_001832204.2	41.0567	39.8675	40.4621	0.840931	487.822	249.521	368.672	168.504	9.11153	3.18769	2.74087e-12	hypothetical protein	N	6	360
cci:CC1G_15644	A8P8R2	XP_001839618.1	53.6896	123.589	88.6394	49.4265	749.408	857.051	803.229	76.1157	9.06177	3.17979	1.97998e-17	hypothetical protein	Y	N	189
cci:CC1G_08713	A8NIV9	XP_001834082.2	3.15821	0	1.5791	2.23319	14.1398	14.465	14.3024	0.229977	9.05727	3.17908	0.05	hypothetical protein	N	N	201
cci:CC1G_14623	D6RMR5	XP_002911192.1	2479.19	2687.07	2583.13	146.988	25486.9	21270.8	23378.9	2981.26	9.05059	3.17801	1.17928e-55	peroxisomal membrane protein	N	2	308
cci:CC1G_05461	A8P5C4	XP_001838908.1	9.47463	3.98675	6.73069	3.88052	60.094	61.4763	60.7851	0.977403	9.03104	3.17489	2.43248e-05	subtilisin-like protease	N	N	308
cci:CC1G_10642	A8P642	XP_001839077.1	268.448	366.781	317.614	69.5319	2898.65	2835.14	2866.9	44.9094	9.02635	3.17414	6.87084e-31	hypothetical protein	N	N	550
cci:CC1G_10365	A8PE96	XP_001840751.2	138.961	99.6687	119.315	27.784	1247.83	900.446	1074.14	245.64	9.00256	3.17034	2.34562e-20	hypothetical protein	N	1	199
cci:CC1G_01000	A8N9C5	XP_001831453.1	634.8	1160.14	897.472	371.474	7960.69	8194.42	8077.56	165.276	9.00035	3.16998	2.57098e-33	NAD(P)-binding protein	N	N	381
cci:CC1G_03975	A8N8C8	XP_001831084.2	325.296	518.277	421.786	136.459	3821.27	3760.9	3791.09	42.6888	8.98817	3.16803	3.78364e-38	hypothetical protein	N	N	769
cci:CC1G_11780	A8NPJ1	XP_001835346.1	3.15821	7.97349	5.56585	3.40492	53.0241	47.0113	50.0177	4.25174	8.98653	3.16776	6.92263e-05	hypothetical protein	N	N	106
cci:CC1G_15155	D6RPS2	XP_002910516.1	3.15821	0	1.5791	2.23319	24.7446	3.61625	14.1804	14.94	8.98004	3.16672	0.05	hypothetical protein	N	N	175
cci:CC1G_14838	D6RNI8	XP_002910859.1	3.15821	31.894	17.5261	20.3193	166.142	148.266	157.204	12.6402	8.96973	3.16506	3.3131e-09	hypothetical protein	N	N	133
cci:CC1G_07961	A8P215	XP_001838220.2	1020.1	853.164	936.633	118.043	9325.18	7474.79	8399.98	1308.42	8.96828	3.16483	1.32904e-40	hypothetical protein	N	N	602
cci:CC1G_03515	A8NCF7	XP_001832501.1	94.7463	75.7482	85.2472	13.4337	689.314	838.97	764.142	105.823	8.96383	3.16412	7.69596e-19	hydrophobin-like protein	Y	N	284
cci:CC1G_11138	A8N4S3	XP_001829868.2	41.0567	87.7084	64.3826	32.9877	544.381	607.53	575.956	44.6532	8.94583	3.16122	4.72072e-16	actin-like ATPase domain-containing protein	N	N	300
cci:CC1G_05921	A8NAH0	XP_001831822.1	4162.52	2344.21	3253.36	1285.74	28954.7	28977	28965.9	15.7764	8.90336	3.15435	2.47752e-42	MFS general substrate transporter	N	12	507
cci:CC1G_03565	A8NCK7	XP_001832551.2	2706.59	3229.27	2967.93	369.59	27204.9	25429.5	26317.2	1255.42	8.8672	3.14848	6.72965e-55	dehydrogenase E1 and transketolase domain-containing protein 1	N	N	953
cci:CC1G_09477	A8PDG3	XP_001840593.2	265.29	275.086	270.188	6.92677	2311.85	2477.13	2394.49	116.871	8.86233	3.14769	9.63806e-30	beta-glucosidase	N	N	551
cci:CC1G_09026	A8N9J1	XP_001831497.2	97.9045	75.7482	86.8263	15.6669	873.131	665.39	769.26	146.895	8.85976	3.14727	1.02376e-18	hypothetical protein	N	N	356
cci:CC1G_04125	A8NW28	XP_001836812.1	116.854	87.7084	102.281	20.6089	848.386	961.923	905.154	80.2826	8.84967	3.14562	1.52124e-19	hypothetical protein	Y	1	320
cci:CC1G_02584	A8PB84	XP_001840121.2	233.708	287.046	260.377	37.7159	2810.28	1797.28	2303.78	716.3	8.84787	3.14533	1.48081e-25	hypothetical protein	N	N	346
cci:CC1G_03949	A8N8A2	XP_001831058.2	258.973	410.635	334.804	107.241	3206.19	2686.87	2946.53	367.213	8.80077	3.13763	2.10374e-30	salicylate hydroxylase	N	N	445
cci:CC1G_09942	A8PGP6	XP_001841250.1	890.615	1188.05	1039.33	210.319	9611.51	8660.92	9136.21	672.165	8.79046	3.13594	3.56574e-40	acyl-CoA dehydrogenase	N	N	516
cci:CC1G_15016	D6RP68	XP_002910685.1	3372.97	4146.22	3759.59	546.77	33373.4	32600.5	32986.9	546.51	8.77407	3.13325	1.28498e-54	Tetratricopeptide TPR_2 repeat protein	N	N	509
cci:CC1G_05513	A8P5J8	XP_001838960.1	1935.98	1726.26	1831.12	148.295	17664.1	14338.4	16001.3	2351.6	8.7385	3.12739	8.77595e-54	dihydroceramide delta(4)-desaturase	N	5	379
cci:CC1G_10850	A8NKS2	XP_001834532.1	2902.39	3109.66	3006.03	146.561	27328.6	24959.4	26144	1675.33	8.69719	3.12055	4.38428e-54	hypothetical protein	N	1	566
cci:CC1G_02902	A8NRN3	XP_001835814.2	8675.6	10708.4	9692	1437.41	87698.4	80783.4	84240.9	4889.6	8.69179	3.11965	1.31084e-54	geranylgeranyl pyrophosphate synthetase	N	N	441
cci:CC1G_04344	A8N0P1	XP_001828373.2	6483.8	7730.3	7107.05	881.407	55569.3	67515.4	61542.3	8447.18	8.65933	3.11426	2.3291e-54	auxin efflux carrier	N	9	564
cci:CC1G_07945	A8P1Z2	XP_001838204.1	8280.83	8471.84	8376.33	135.066	74891.3	69887.7	72389.5	3538.09	8.64214	3.11139	2.51085e-54	GPI-anchored small secreted protein	Y	N	226
cci:CC1G_11862	A8PH36	XP_001841334.2	2788.7	3049.86	2919.28	184.67	25996	24348.2	25172.1	1165.13	8.6227	3.10814	1.07159e-53	PQ loop repeat protein	N	6	335
cci:CC1G_09825	A8P0A2	XP_001837843.2	1083.27	1359.48	1221.37	195.313	11566.3	9467.34	10516.8	1484.21	8.61066	3.10612	7.71994e-40	DNA repair protein	N	N	876
cci:CC1G_06397	A8NTV5	XP_001836312.2	1143.27	1080.41	1111.84	44.4512	8536.88	10563.1	9549.98	1432.73	8.58934	3.10255	5.83743e-51	cyclin	N	N	505
cci:CC1G_14911	D6RNS4	XP_002910934.1	28.4239	47.841	38.1324	13.7299	325.215	329.079	327.147	2.7324	8.57923	3.10085	2.79059e-13	ankyrin repeat domain-containing protein 50	N	N	266
cci:CC1G_11595	A8NMM1	XP_001834946.1	3126.63	2324.27	2725.45	567.35	24281.5	22482.2	23381.9	1272.28	8.57908	3.10082	2.01555e-53	hypothetical protein	N	N	95
cci:CC1G_05571	A8P1G4	XP_001838090.1	60.006	15.947	37.9765	31.1544	311.075	339.928	325.501	20.402	8.57112	3.09948	2.29929e-12	ATPase, histidine kinase-, DNA gyrase B-, and HSP90-like domain protein	N	N	304
cci:CC1G_05965	A8N4I7	XP_001829756.1	34.7403	55.8145	45.2774	14.9017	399.448	376.09	387.769	16.5168	8.5643	3.09834	4.73833e-14	laccase 8	Y	N	728
cci:CC1G_14092	D6RLB0	XP_002911560.1	101.063	51.8277	76.4452	34.8144	530.241	777.494	653.868	174.834	8.55341	3.0965	4.3495e-16	actin-like ATPase domain-containing protein	N	N	590
cci:CC1G_06320	A8NTI1	XP_001836235.2	331.612	486.383	408.998	109.44	3775.32	3218.46	3496.89	393.755	8.5499	3.09591	2.69213e-30	hypothetical protein	N	N	497
cci:CC1G_14708	D6RMT3	XP_002911279.1	660.066	510.304	585.185	105.898	4920.64	5080.83	5000.74	113.274	8.54557	3.09518	8.4676e-38	hypothetical protein	N	N	1724
cci:CC1G_05915	A8NAG4	XP_001831816.2	634.8	594.025	614.413	28.8322	5581.67	4907.25	5244.46	476.887	8.53573	3.09351	5.93062e-38	S-adenosyl-L-methionine-dependent methyltransferase	N	N	1181
cci:CC1G_15094	D6RPG1	XP_002910760.1	9.47463	3.98675	6.73069	3.88052	60.094	54.2438	57.1689	4.13675	8.49376	3.0864	5.09211e-05	hypothetical protein	N	N	84
cci:CC1G_09190	A8P9W5	XP_001839856.2	69.4806	119.602	94.5415	35.4415	802.432	795.575	799.003	4.84832	8.45135	3.07918	1.99947e-18	hypothetical protein	N	N	211
cci:CC1G_13275	A8PIA9	XP_001841543.2	66.3224	47.841	57.0817	13.0684	519.636	444.799	482.218	52.9181	8.44785	3.07858	4.61156e-16	aspartic-type endopeptidase	N	1	549
cci:CC1G_08095	A8NVG9	XP_001836710.2	2296.02	2583.41	2439.72	203.218	21344	19770	20557	1112.94	8.42599	3.07485	1.45928e-52	hypothetical protein	N	4	633
cci:CC1G_02511	A8NBQ1	XP_001832249.2	1841.24	2120.95	1981.09	197.787	16653.1	16725.2	16689.1	50.9472	8.42421	3.07454	2.48999e-52	multidrug resistance protein 1	N	12	1327
cci:CC1G_02275	A8N7L8	XP_001830824.1	663.224	1004.66	833.942	241.432	6734.06	7275.9	7004.98	383.134	8.39984	3.07036	2.62715e-38	fungal specific transcription factor	N	N	959
cci:CC1G_06313	A8NTH2	XP_001836228.2	2580.26	2364.14	2472.2	152.817	23030.1	18493.5	20761.8	3207.89	8.39812	3.07007	1.95782e-52	calcium/proton exchanger	Y	7	491
cci:CC1G_09526	A8P0V5	XP_001837975.1	15.791	35.8807	25.8359	14.2055	176.747	256.754	216.75	56.5733	8.38951	3.06859	1.31489e-10	endoglucanase-4	Y	N	249
cci:CC1G_08084	A8NVE9	XP_001836699.2	675.857	550.171	613.014	88.8733	5097.39	5171.24	5134.31	52.2219	8.37552	3.06618	2.20866e-37	nipped-B-like protein	N	N	420
cci:CC1G_14217	D6RL82	XP_002911684.1	517.946	426.582	472.264	64.6044	3796.53	4093.6	3945.06	210.059	8.35351	3.06238	2.07566e-36	DNA repair protein, SNF2 family DNA-dependent ATPase	N	N	1055
cci:CC1G_11322	A8P5Q3	XP_001838999.2	726.388	721.601	723.995	3.38493	6624.48	5464.15	6044.32	820.474	8.34857	3.06153	3.8399e-48	RNA helicase	N	N	1020
cci:CC1G_00600	A8N3S9	XP_001829421.1	28.4239	23.9205	26.1722	3.18439	183.817	253.138	218.477	49.0171	8.34769	3.06138	6.55189e-11	hypothetical protein	N	N	662
cci:CC1G_10149	A8PEE1	XP_001840775.1	6.31642	3.98675	5.15158	1.64733	35.3494	50.6275	42.9885	10.8032	8.34471	3.06086	0.000415	hypothetical protein	N	N	182
cci:CC1G_07515	A8P151	XP_001838025.1	4017.24	3847.21	3932.23	120.231	35854.9	29769	32811.9	4303.41	8.34437	3.0608	1.59959e-52	Cap64 protein	N	1	576
cci:CC1G_11633	A8P468	XP_001838690.2	60.006	87.7084	73.8572	19.5886	547.916	683.471	615.694	95.8522	8.33627	3.0594	3.19876e-17	HMG box transcriptional regulator, putative	N	N	896
cci:CC1G_02492	A8NBN2	XP_001832230.1	972.729	2543.54	1758.14	1110.73	11767.8	17542.4	14655.1	4083.27	8.3356	3.05929	9.47427e-24	DyP	N	N	161
cci:CC1G_05059	A8NSQ3	XP_001836066.2	82.1135	115.616	98.8646	23.6896	682.244	961.923	822.083	197.763	8.31525	3.05576	1.5598e-16	symbiosis-related protein Pisolithus 3e-08	N	1	184
cci:CC1G_14061	D6RL34	XP_002911529.1	3.15821	11.9602	7.55923	6.22398	45.9542	79.5575	62.7559	23.7611	8.30189	3.05344	2.28608e-05	other/FunK1 protein kinase	N	N	192
cci:CC1G_09863	A8N8K4	XP_001831160.1	22.1075	11.9602	17.0339	7.17517	130.793	151.883	141.338	14.9127	8.29746	3.05267	1.14209e-08	mucin-like protein 1	N	N	235
cci:CC1G_13862	D6RKW4	XP_002911827.1	3208.74	5768.82	4488.78	1810.25	36738.6	37630.7	37184.7	630.78	8.28391	3.05031	3.86919e-40	hypothetical protein	N	2	150
cci:CC1G_14651	D6RMI9	XP_002911222.1	25.2657	35.8807	30.5732	7.50597	307.54	198.894	253.217	76.8244	8.28231	3.05003	5.03456e-11	hypothetical protein	N	N	100
cci:CC1G_07498	A8P122	XP_001838008.2	322.137	310.966	316.552	7.89917	2880.98	2361.41	2621.19	367.388	8.28046	3.04971	1.01126e-28	prenyltransferase	N	6	333
cci:CC1G_07851	A8P422	XP_001838660.1	4121.46	5589.42	4855.44	1038	43677.7	36571.1	40124.4	5025.12	8.26381	3.04681	3.11651e-52	actin-like ATPase domain-containing protein	N	N	1463
cci:CC1G_12667	A8N1E3	XP_001828692.2	919.039	893.031	906.035	18.3902	8204.6	6766	7485.3	1017.24	8.2616	3.04642	1.19606e-48	glycosyltransferase family 31 protein	N	1	624
cci:CC1G_09642	A8P9C2	XP_001839739.2	1215.91	1303.67	1259.79	62.0525	10382.1	10429.3	10405.7	33.3358	8.25987	3.04612	9.70479e-50	high-affinity nicotinic acid transporter	N	9	484
cci:CC1G_12433	A8P6I0	XP_001839161.1	947.463	996.687	972.075	34.8065	8307.11	7699	8003.05	430.002	8.23296	3.04141	9.06735e-49	chromosome structural maintenance protein smc5	N	N	1214
cci:CC1G_09782	A8NM71	XP_001834855.2	2002.3	3225.28	2613.79	864.773	23567.5	19242.1	21404.8	3058.51	8.18916	3.03372	1.49481e-39	cytochrome P450 Coprinopsis	N	1	524
cci:CC1G_01229	A8NEY9	XP_001833167.2	517.946	813.296	665.621	208.844	5383.72	5500.32	5442.02	82.4497	8.17584	3.03137	7.37353e-37	CHTF18 protein	N	N	940
cci:CC1G_08505	A8ND14	XP_001832677.1	6.31642	11.9602	9.13833	3.99078	109.583	39.7788	74.681	49.3592	8.17228	3.03074	1.96743e-05	hypothetical protein	Y	N	226
cci:CC1G_11331	A8P5R9	XP_001839008.1	101.063	115.616	108.339	10.2905	851.921	918.528	885.224	47.0981	8.17086	3.03049	2.24309e-18	NAD-P-binding protein	N	2	509
cci:CC1G_07938	A8P1Y1	XP_001838197.1	666.382	773.429	719.906	75.6934	6214.43	5540.1	5877.26	476.824	8.16393	3.02926	2.76089e-47	hypothetical protein	N	N	509
cci:CC1G_13243	A8PI39	XP_001841511.2	309.505	454.489	381.997	102.52	2888.05	3323.33	3105.69	307.795	8.13015	3.02328	5.78696e-29	hypothetical protein	N	N	709
cci:CC1G_08509	A8ND22	XP_001832681.2	290.555	267.112	278.834	16.5769	2393.16	2137.2	2265.18	180.985	8.12377	3.02215	8.72937e-28	hypothetical protein	N	7	397
cci:CC1G_03259	A8N7B6	XP_001830722.1	4026.72	5246.56	4636.64	862.558	37774.4	37533.1	37653.7	170.638	8.12091	3.02164	1.76474e-51	glutathione transferase	N	1	298
cci:CC1G_09236	A8P519	XP_001838859.2	271.606	263.125	267.366	5.99678	2184.59	2155.29	2169.94	20.7242	8.116	3.02077	1.1517e-27	SET domain-containing protein	N	N	589
cci:CC1G_01650	A8NID3	XP_001833973.2	31.5821	23.9205	27.7513	5.41758	304.005	144.65	224.327	112.681	8.0835	3.01498	3.53359e-09	hydrophobin-251	N	N	564
cci:CC1G_01349	A8NYI5	XP_001837437.2	1503.31	1885.73	1694.52	270.414	14267	13119.8	13693.4	811.24	8.08099	3.01453	2.17521e-50	GATS-like protein 3-like	N	N	474
cci:CC1G_11928	A8NFR6	XP_001833351.2	2971.88	3125.61	3048.74	108.707	27035.2	22236.3	24635.8	3393.34	8.08064	3.01447	5.2915e-51	kynureninase	N	N	444
cci:CC1G_07919	A8P6Q5	XP_001839204.2	284.239	346.847	315.543	44.2706	2895.12	2202.3	2548.71	489.898	8.07721	3.01386	3.64955e-28	hypothetical protein	N	N	606
cci:CC1G_08179	A8NZ77	XP_001837625.1	50.5314	27.9072	39.2193	15.9977	293.4	339.928	316.664	32.8999	8.07419	3.01332	1.49042e-12	acyl-coenzyme A thioesterase	N	N	205
cci:CC1G_01864	A8N2Q0	XP_001829184.2	1809.65	1686.39	1748.02	87.1581	14521.5	13705.6	14113.6	576.963	8.07401	3.01329	2.15927e-50	2-methylcitrate dehydratase	N	N	609
cci:CC1G_15218	D6RPK3	XP_002910583.1	97.9045	103.655	100.78	4.06652	809.502	817.273	813.387	5.49497	8.07092	3.01273	7.41294e-18	hypothetical protein	N	N	306
cci:CC1G_07792	A8NP24	XP_001835249.2	37.8985	75.7482	56.8234	26.7638	463.077	452.031	457.554	7.8107	8.05222	3.00939	4.23447e-14	serine proteinase	Y	N	351
cci:CC1G_13697	D6RK14	XP_002912165.1	732.705	825.257	778.981	65.4441	5606.42	6910.65	6258.54	922.235	8.03426	3.00617	8.70288e-37	CAMK/CAMK-Unique protein kinase	N	N	215
cci:CC1G_02234	A8NKN2	XP_001834498.2	337.928	354.82	346.374	11.9445	2873.91	2683.26	2778.58	134.809	8.0219	3.00394	3.10749e-28	hypothetical protein	N	N	431

## Sheet: VM_upregulated
Table S2. Genes up-regulated in VM when compared to S1P using log2(S1P/VM) ≤ -3 and edgeR P-value ≤ 0.05 as differential expression thresholds
* Number of predicted transmembrane helices, † Fisher exact test p-value
			VM SOLiD reads				S1P SOLiD reads
KEGG ID	UniprotKB AC ID	RefSeq Protein ID	VM_1	VM_2	Mean	SD	S1P_1	S1P_2	Mean	SD	Fold Change VM	log2(S1P/VM)	† P-value	PSI-BLAST (Functional annotation)	SignalP	*TMHMM	Length (aa)
cci:CC1G_01655	A8NIE0	XP_001833978.1	5921.64	3396.71	4659.18	1785.4	0	3.61625	1.80813	2.55708	2576.8	-11.3314	6.12587e-103	hypothetical protein	Y	N	119
cci:CC1G_05299	A8PCJ3	XP_001840413.2	493211	285104	389158	147154	212.096	162.731	187.414	34.9065	2076.46	-11.0199	2.94681e-240	ricin B-fold protein	N	N	124
cci:CC1G_10614	A8P8R8	XP_001839621.2	13744.5	23254.7	18499.6	6724.7	14.1398	10.8488	12.4943	2.3271	1480.65	-10.532	9.18089e-166	CFEM domain-containing protein	Y	N	149
cci:CC1G_05440	A8NQ44	XP_001835478.2	17562.8	16305.8	16934.3	888.839	17.6747	7.2325	12.4536	7.38375	1359.79	-10.4092	8.08476e-202	hypothetical protein	N	N	303
cci:CC1G_09993	A8NDI3	XP_001832779.2	5580.56	3006.01	4293.28	1820.48	7.06988	0	3.53494	4.99916	1214.53	-10.2462	7.59134e-87	hypothetical protein	Y	N	179
cci:CC1G_15645	D6RQA6	XP_002910216.1	59560.7	101200	80380.1	29443.2	123.723	65.0925	94.4077	41.458	851.415	-9.73372	1.50938e-194	CFEM domain-containing protein	Y	N	209
cci:CC1G_06081	A8PA31	XP_001839891.2	216830	138854	177842	55137.1	236.841	184.429	210.635	37.0611	844.315	-9.72164	2.59139e-205	hypothetical protein	Y	1	473
cci:CC1G_09154	A8P9R5	XP_001839820.1	57763.7	56284.9	57024.3	1045.64	95.4434	83.1738	89.3086	8.67596	638.508	-9.31856	6.2431e-233	Cerato-platanin protein	Y	N	153
cci:CC1G_07471	A8NBA1	XP_001832100.2	18971.4	10357.6	14664.5	6090.87	24.7446	25.3138	25.0292	0.40246	585.895	-9.1945	2.67242e-125	calpain	N	N	762
cci:CC1G_05349	A8NPS0	XP_001835387.2	37434.3	26216.8	31825.6	7931.91	60.094	50.6275	55.3608	6.69382	574.876	-9.16711	1.48741e-168	hypothetical protein	N	N	156
cci:CC1G_15226	D6RPU3	XP_002910590.1	1181.17	745.522	963.346	308.05	3.53494	0	1.76747	2.49958	545.042	-9.09022	2.92633e-43	hypothetical protein	N	N	137
cci:CC1G_08573	A8NCT6	XP_001832623.1	285556	329517	307536	31084.9	586.8	549.67	568.235	26.255	541.213	-9.08005	1.77061e-254	mismatched base pair and cruciform DNA recognition protein	N	N	108
cci:CC1G_13813	D6RKI7	XP_002911778.1	292384	480570	386477	133068	738.803	726.866	732.835	8.44029	527.373	-9.04268	6.89644e-195	CFEM domain-containing protein	Y	N	546
cci:CC1G_09992	A8NDI2	XP_001832778.1	46330.9	32810.9	39570.9	9560.09	60.094	90.4063	75.2501	21.434	525.859	-9.03853	2.7882e-171	hypothetical protein	Y	N	194
cci:CC1G_15651	D6RQB2	XP_002910222.1	6992.28	3049.86	5021.07	2787.71	14.1398	7.2325	10.6861	4.88417	469.868	-8.87611	1.09601e-76	hypothetical protein	N	N	135
cci:CC1G_02605	A8PBB6	XP_001840142.2	5024.71	1467.12	3245.92	2515.6	7.06988	7.2325	7.15119	0.114989	453.899	-8.82623	7.55584e-49	endo-1,3(4)-beta-glucanase	Y	N	322
cci:CC1G_15685	D6RQE6	XP_002910256.1	900.09	613.959	757.024	202.325	3.53494	0	1.76747	2.49958	428.309	-8.74251	5.16526e-39	hypothetical protein	N	N	75
cci:CC1G_11019	A8NIQ7	XP_001834049.1	13927.7	6582.12	10254.9	5194.11	17.6747	32.5463	25.1105	10.5158	408.392	-8.67381	2.42913e-98	hypothetical protein	Y	1	145
cci:CC1G_02761	A8MZV9	XP_001828180.1	117741	113196	115468	3214.16	402.983	166.348	284.665	167.327	405.629	-8.66402	1.19979e-178	hypothetical protein	Y	N	191
cci:CC1G_05839	A8NLJ4	XP_001834702.1	18409.2	15564.3	16986.7	2011.68	45.9542	39.7788	42.8665	4.36672	396.271	-8.63034	7.50393e-186	hypothetical protein	Y	1	366
cci:CC1G_11911	A8NDD3	XP_001832747.2	3594.04	1714.3	2654.17	1329.18	7.06988	7.2325	7.15119	0.114989	371.151	-8.53586	1.39489e-58	hypothetical protein	Y	N	163
cci:CC1G_02182	A8NKG9	XP_001834446.1	97563.4	174149	135856	54154.2	385.309	372.474	378.891	9.07557	358.563	-8.48608	6.84383e-176	hydrophobin	Y	N	121
cci:CC1G_14324	D6RLZ6	XP_002911329.1	273166	156595	214881	82428	463.077	846.203	654.64	270.911	328.243	-8.35862	5.86142e-142	hypothetical protein	N	1	77
cci:CC1G_11525	A8NHD1	XP_001833740.1	590244	750744	670494	113491	2368.41	1934.69	2151.55	306.684	311.633	-8.2837	3.53534e-234	prenyl diphosphate phosphatase	N	6	434
cci:CC1G_14058	A8N4D8	XP_001829733.2	3278.22	2244.54	2761.38	730.924	7.06988	10.8488	8.95932	2.67206	308.213	-8.26778	6.93337e-72	hypothetical protein	N	N	154
cci:CC1G_09983	A8NDH0	XP_001832769.2	1929.67	1295.69	1612.68	448.287	7.06988	3.61625	5.34307	2.44209	301.827	-8.23758	6.16667e-55	hypothetical protein	Y	N	166
cci:CC1G_11598	A8NMM4	XP_001834949.2	173288	153023	163156	14329.2	629.22	509.891	569.555	84.3778	286.461	-8.1622	8.49288e-221	hypothetical protein	Y	N	317
cci:CC1G_12266	A8NSW6	XP_001836107.1	139103	128282	133692	7652.16	477.217	466.496	471.857	7.58072	283.333	-8.14635	1.38162e-218	Vco29	Y	N	159
cci:CC1G_11034	A8NIS9	XP_001834064.1	40718.8	44304.7	42511.8	2535.63	130.793	173.58	152.186	30.2551	279.34	-8.12588	2.13313e-201	hypothetical protein	N	N	110
cci:CC1G_02661	A8PBJ4	XP_001840198.2	36167.8	35757.1	35962.5	290.397	130.793	148.266	139.53	12.3556	257.741	-8.00978	9.39266e-196	hypothetical protein	N	N	357
cci:CC1G_11020	A8NIQ9	XP_001834050.1	20023	6299.06	13161.1	9704.33	53.0241	50.6275	51.8258	1.69466	253.948	-7.98839	2.26224e-67	hypothetical protein	Y	N	117
cci:CC1G_07531	A8P177	XP_001838041.2	9076.69	12482.5	10779.6	2408.27	35.3494	54.2438	44.7966	13.3603	240.634	-7.9107	2.11823e-129	hypothetical protein	N	N	94
cci:CC1G_11444	A8P015	XP_001837799.1	118600	143838	131219	17845.7	590.335	509.891	550.113	56.8824	238.531	-7.89803	7.29844e-211	conidiation-related protein	N	N	117
cci:CC1G_10863	A8NKU2	XP_001834545.1	19492.5	15269.2	17380.9	2986.27	91.9085	54.2438	73.0761	26.633	237.846	-7.89388	1.06778e-175	hypothetical protein	N	N	276
cci:CC1G_08418	A8NAP9	XP_001831901.1	11638	9627.99	10633	1421.29	31.8145	57.86	44.8372	18.417	237.147	-7.88964	6.67005e-161	hypothetical protein	N	N	213
cci:CC1G_08820	A8N470	XP_001829665.1	14275.1	12960.9	13618	929.275	84.8386	39.7788	62.3087	31.8621	218.557	-7.77187	9.7329e-167	related to DNA damage-responsive protein 48	N	N	93
cci:CC1G_08284	A8PG38	XP_001841140.2	19252.4	20456	19854.2	851.04	123.723	68.7088	96.2159	38.9009	206.351	-7.68896	1.52455e-175	exo-beta-1,3-glucanase	N	1	661
cci:CC1G_03247	A8N7A4	XP_001830710.2	34279.2	32759.1	33519.2	1074.88	155.537	173.58	164.559	12.7581	203.691	-7.67024	2.25812e-186	hypothetical protein	N	N	157
cci:CC1G_02721	A8PBS3	XP_001840258.1	501085	549170	525128	34001.7	2414.36	2864.07	2639.22	317.99	198.971	-7.63641	1.87187e-210	hypothetical protein	N	N	825
cci:CC1G_11527	A8NHD5	XP_001833742.2	120078	146601	133339	18754.1	816.571	611.146	713.859	145.257	186.787	-7.54525	6.06175e-200	expansin family protein	Y	1	303
cci:CC1G_03244	A8N7A1	XP_001830707.2	4472.02	2120.95	3296.49	1662.46	24.7446	10.8488	17.7967	9.82584	185.231	-7.53318	6.08847e-64	hypothetical protein	N	N	69
cci:CC1G_03593	A8NCN5	XP_001832579.2	89933.2	69540.8	79737	14419.6	448.938	444.799	446.868	2.92653	178.435	-7.47926	9.9984e-194	hypothetical protein	N	1	63
cci:CC1G_07320	A8NNQ9	XP_001835178.1	258894	359286	309090	70987.4	1933.61	1576.69	1755.15	252.386	176.105	-7.46029	6.75257e-204	HHE domain-containing protein	N	N	208
cci:CC1G_02138	A8NKB6	XP_001834402.2	10554.7	6514.34	8534.54	2856.99	42.4193	57.86	50.1397	10.9182	170.215	-7.41122	4.29803e-99	hypothetical protein	N	2	90
cci:CC1G_15286	D6RQ79	XP_002910379.1	2602.36	1044.53	1823.45	1101.56	10.6048	10.8488	10.7268	0.172483	169.99	-7.40931	4.53281e-42	hypothetical protein	Y	N	81
cci:CC1G_08735	A8NIY9	XP_001834104.1	38239.6	43188.4	40714	3499.35	236.841	249.521	243.181	8.96627	167.423	-7.38735	7.86525e-183	hypothetical protein	N	N	106
cci:CC1G_02685	A8PBM7	XP_001840222.2	19145.1	31048.8	25096.9	8417.2	169.677	137.418	153.547	22.811	163.447	-7.35268	5.51327e-136	hypothetical protein	N	N	217
cci:CC1G_08572	A8NCT5	XP_001832622.1	220797	187317	204057	23673.5	1208.95	1312.7	1260.82	73.3616	161.844	-7.33846	1.89167e-195	mismatched base pair and cruciform DNA recognition protein	N	N	105
cci:CC1G_04422	A8N0K1	XP_001828451.2	142514	98034.1	120274	31452.2	692.849	813.656	753.252	85.4241	159.673	-7.31898	4.46631e-192	hypothetical protein	Y	N	258
cci:CC1G_03243	A8N7A0	XP_001830706.2	10387.4	5828.62	8107.99	3223.51	49.4892	54.2438	51.8665	3.362	156.324	-7.2884	5.9489e-97	cAMP-independent regulatory protein pac2	N	N	262
cci:CC1G_08448	A8NLY6	XP_001834803.1	350444	294369	322407	39651	2089.15	2050.41	2069.78	27.3907	155.769	-7.28326	1.82292e-197	hypothetical protein	Y	N	242
cci:CC1G_08221	A8P7G5	XP_001839354.1	20060.9	19279.9	19670.4	552.278	137.863	126.569	132.216	7.98602	148.775	-7.21699	5.75514e-166	ergot alkaloid biosynthetic protein A	N	N	260
cci:CC1G_02104	A8NK72	XP_001834368.1	22322.2	8639.28	15480.8	9675.3	144.933	72.325	108.629	51.3413	142.511	-7.15493	3.30389e-68	manganese peroxidase	Y	N	363
cci:CC1G_15375	D6RQK6	XP_002910097.1	6098.5	4596.72	5347.61	1061.92	31.8145	43.395	37.6047	8.18867	142.206	-7.15184	4.93708e-105	hypothetical protein	N	3	145
cci:CC1G_04337	A8N0N4	XP_001828366.1	5248.94	2308.33	3778.64	2079.33	35.3494	18.0813	26.7153	12.2104	141.441	-7.14405	1.66128e-63	hypothetical protein	Y	N	257
cci:CC1G_01501	A8NHT6	XP_001833824.1	13482.4	8655.23	11068.8	3413.32	63.6289	94.0225	78.8257	21.4915	140.421	-7.13362	6.51218e-120	hypothetical protein	Y	N	506
cci:CC1G_06091	A8PA46	XP_001839901.2	1964.41	2045.2	2004.8	57.1306	10.6048	18.0813	14.343	5.28663	139.775	-7.12697	6.20349e-69	hypothetical protein	N	1	221
cci:CC1G_07702	A8NBV5	XP_001832315.1	139849	110110	124979	21028.4	929.69	893.214	911.452	25.7922	137.121	-7.09931	3.32738e-185	mismatched base pair and cruciform DNA recognition protein	N	N	102
cci:CC1G_08419	A8NAQ0	XP_001831902.2	4494.13	2364.14	3429.14	1506.13	21.2096	28.93	25.0698	5.45912	136.783	-7.09575	8.50283e-70	hypothetical protein	Y	1	328
cci:CC1G_09258	A8N837	XP_001830993.1	14909.9	10935.6	12922.8	2810.23	74.2338	115.72	94.9769	29.3352	136.062	-7.08812	6.91747e-122	hypothetical protein	N	7	279
cci:CC1G_02745	A8MZY0	XP_001828164.1	131533	132408	131970	618.524	1046.34	994.469	1020.41	36.6803	129.331	-7.01493	9.68601e-183	hypothetical protein	Y	2	174
cci:CC1G_04836	A8PFR3	XP_001840992.1	68444.7	36630.2	52537.5	22496.2	357.029	459.264	408.146	72.2909	128.722	-7.00812	2.55476e-110	ectomycorrhiza-regulated small secreted protein	Y	N	103
cci:CC1G_05842	A8NLJ8	XP_001834705.1	2144.42	1503	1823.71	453.553	14.1398	14.465	14.3024	0.229977	127.511	-6.99448	1.16725e-58	hypothetical protein	Y	1	144
cci:CC1G_02686	A8PBM9	XP_001840223.2	2220.22	4066.48	3143.35	1305.5	28.2795	21.6975	24.9885	4.6542	125.792	-6.97489	1.59056e-67	hypothetical protein	N	N	219
cci:CC1G_05381	A8NPW4	XP_001835419.2	82157.7	84359.6	83258.6	1556.98	809.502	578.6	694.051	163.272	119.96	-6.90641	1.53911e-176	short-chain dehydrogenase/reductase SDR	N	2	348
cci:CC1G_05820	A8NLG8	XP_001834683.1	1822.29	1124.26	1473.27	493.578	21.2096	3.61625	12.4129	12.4404	118.689	-6.89104	9.31498e-45	hypothetical protein	Y	1	256
cci:CC1G_10500	A8NL68	XP_001834626.2	5068.93	2878.43	3973.68	1548.91	35.3494	32.5463	33.9478	1.98213	117.053	-6.87101	2.57586e-70	hypothetical protein	N	7	341
cci:CC1G_10940	A8NT53	XP_001836159.1	76315	66423.2	71369.1	6994.55	629.22	600.298	614.759	20.4509	116.093	-6.85914	5.06332e-174	phosphoketolase	N	N	805
cci:CC1G_07100	A8NUG7	XP_001836453.2	10043.1	13351.6	11697.4	2339.47	109.583	94.0225	101.803	11.0031	114.902	-6.84426	2.56024e-116	hypothetical protein	N	N	141
cci:CC1G_04723	A8P2B6	XP_001838279.2	8707.18	7790.1	8248.64	648.474	63.6289	83.1738	73.4014	13.8203	112.377	-6.81221	5.83854e-110	hypothetical protein	N	N	129
cci:CC1G_05577	A8P1H4	XP_001838096.1	58985.9	73938.2	66462	10572.9	611.545	571.368	591.456	28.4096	112.37	-6.81212	5.14106e-172	PEBP-like protein	N	N	211
cci:CC1G_05605	A8P1L3	XP_001838124.2	340054	269783	304919	49688.9	2782	2773.66	2777.83	5.89349	109.769	-6.77832	4.00196e-179	hypothetical protein	N	N	179
cci:CC1G_04799	A8P2L7	XP_001838355.1	25262.5	19096.5	22179.5	4360.02	201.492	213.359	207.425	8.39133	106.928	-6.74049	4.72167e-157	hypothetical protein	N	N	221
cci:CC1G_05410	A8NQ06	XP_001835448.2	596.902	514.29	555.596	58.415	7.06988	3.61625	5.34307	2.44209	103.984	-6.70022	9.99847e-34	hypothetical protein	N	7	300
cci:CC1G_15350	D6RQ29	XP_002910443.1	2940.29	2914.31	2927.3	18.3714	24.7446	32.5463	28.6454	5.51661	102.191	-6.67512	1.1505e-73	zincin	Y	N	308
cci:CC1G_15224	D6RPU2	XP_002910589.1	6714.35	8862.54	7788.45	1519	63.6289	90.4063	77.0176	18.9344	101.126	-6.66	9.31359e-107	WSC domain-containing protein	N	N	255
cci:CC1G_15238	D6RQ63	XP_002910330.1	10065.2	4851.87	7458.54	3686.39	74.2338	75.9413	75.0875	1.20738	99.3313	-6.63418	1.0386e-75	hypothetical protein	N	N	195
cci:CC1G_09420	A8NIJ0	XP_001834006.1	27722.8	21751.7	24737.2	4222.19	282.795	245.905	264.35	26.0854	93.5775	-6.54809	7.65077e-154	LysR family regulatory protein, putative	N	N	479
cci:CC1G_02139	A8NKB7	XP_001834403.2	29895.6	20097.2	24996.4	6928.53	325.215	209.743	267.479	81.6511	93.452	-6.54615	7.27442e-120	MFS multidrug transporter	N	14	554
cci:CC1G_07511	A8P145	XP_001838021.2	32801.2	51154	41977.6	12977.4	371.169	531.589	451.379	113.434	92.9985	-6.53914	2.68768e-123	HHE domain-containing protein	N	N	176
cci:CC1G_10502	A8NL71	XP_001834628.1	108046	58724.8	83385.1	34875	774.152	1023.4	898.776	176.244	92.7764	-6.53569	2.48345e-102	P-loop containing nucleoside triphosphate hydrolase protein	N	6	638
cci:CC1G_07824	A8P3Y2	XP_001838633.1	3423.5	4034.59	3729.04	432.105	45.9542	36.1625	41.0584	6.9238	90.823	-6.50499	4.35278e-90	hypothetical protein	N	N	381
cci:CC1G_09991	A8NDI0	XP_001832777.2	4693.1	2451.85	3572.47	1584.8	35.3494	43.395	39.3722	5.68909	90.7359	-6.5036	6.88151e-66	hypothetical protein	N	N	179
cci:CC1G_07276	A8NNH5	XP_001835134.1	63748.5	56312.8	60030.6	5257.81	703.453	621.995	662.724	57.5997	90.5816	-6.50115	1.17294e-161	probable Cyanate hydratase	N	N	71
cci:CC1G_03453	A8NQS7	XP_001835671.1	230837	234875	232856	2855.66	2368.41	2820.68	2594.54	319.799	89.7483	-6.48781	1.49725e-168	pyruvate decarboxylase	N	N	607
cci:CC1G_12265	A8NSW4	XP_001836106.1	237791	255770	246780	12712.8	2792.6	2766.43	2779.52	18.5064	88.7853	-6.47225	5.2172e-168	hypothetical protein	N	N	169
cci:CC1G_06898	A8N726	XP_001830632.1	10106.3	2116.96	6111.62	5649.29	95.4434	43.395	69.4192	36.8038	88.0393	-6.46008	8.01472e-34	hypothetical protein	Y	N	242
cci:CC1G_09588	A8P9A0	XP_001839733.1	38365.9	33580.4	35973.2	3383.9	438.333	394.171	416.252	31.2268	86.4216	-6.43332	3.12871e-155	FHA domain-containing protein	N	N	151
cci:CC1G_06041	A8N4G4	XP_001829832.1	7418.63	3663.82	5541.23	2655.05	70.6988	57.86	64.2794	9.07842	86.2053	-6.4297	2.03166e-70	epoxide hydrolase	N	N	192
cci:CC1G_10990	A8P715	XP_001839268.2	4345.7	3464.48	3905.09	623.112	49.4892	43.395	46.4421	4.30923	84.0851	-6.39378	6.40944e-90	hypothetical protein	N	3	283
cci:CC1G_02184	A8NKH1	XP_001834448.1	58859.6	67049.1	62954.3	5790.89	788.292	730.483	759.387	40.8774	82.9015	-6.37333	6.90795e-158	CoH1	Y	N	113
cci:CC1G_15223	D6RPU1	XP_002910588.1	1534.89	2017.29	1776.09	341.111	21.2096	21.6975	21.4536	0.344966	82.7877	-6.37134	8.7633e-55	WSC domain-containing protein	N	N	110
cci:CC1G_14662	D6RMR8	XP_002911233.1	17408.1	14543.7	15975.9	2025.44	162.607	224.208	193.407	43.5579	82.6021	-6.36811	1.05742e-142	hypothetical protein	N	N	139
cci:CC1G_13754	D6RK82	XP_002912222.1	4983.65	5298.39	5141.02	222.549	77.7687	47.0113	62.39	21.7488	82.4014	-6.3646	5.22887e-95	hemerythrin HHE cation binding domain-containing protein	N	N	109
cci:CC1G_08745	A8NJ04	XP_001834114.1	1.22268e+06	1.5844e+06	1.40354e+06	255779	14680.6	20153.4	17417	3869.82	80.5844	-6.33243	3.69725e-124	hypothetical protein	Y	N	120
cci:CC1G_05123	A8NFX8	XP_001833423.2	47218.4	27688	37453.2	13810.1	413.588	520.74	467.164	75.7679	80.1713	-6.32501	8.53462e-118	hypothetical protein	N	1	343
cci:CC1G_15383	D6RQR3	XP_002910105.1	114795	87325.7	101060	19423.4	1424.58	1124.65	1274.62	212.081	79.2866	-6.30901	3.14493e-158	hypothetical protein	N	1	231
cci:CC1G_13021	A8N419	XP_001829614.2	4513.08	4349.54	4431.31	115.641	70.6988	43.395	57.0469	19.3067	77.6784	-6.27944	4.42869e-91	hypothetical protein	N	N	400
cci:CC1G_05548	A8P1C6	XP_001838067.2	3451.92	2922.29	3187.1	374.51	45.9542	36.1625	41.0584	6.9238	77.6237	-6.27843	1.04507e-71	hypothetical protein	Y	N	142
cci:CC1G_08432	A8NAR3	XP_001831915.2	9762.03	9133.64	9447.83	444.338	134.328	115.72	125.024	13.1577	75.5682	-6.23971	3.24896e-130	hypothetical protein	N	5	450
cci:CC1G_11922	A8NDE9	XP_001832758.2	2191.8	2120.95	2156.37	50.0972	28.2795	28.93	28.6048	0.459954	75.3851	-6.23621	1.12745e-64	hypothetical protein	N	N	285
cci:CC1G_07964	A8P219	XP_001838223.2	33830.7	23788.9	28809.8	7100.64	374.704	401.404	388.054	18.8798	74.2418	-6.21416	9.87555e-147	alcohol oxidase	N	N	644
cci:CC1G_11211	A8NJU6	XP_001834298.1	1992.83	2256.5	2124.66	186.442	24.7446	32.5463	28.6454	5.51661	74.1712	-6.21279	3.23477e-64	hypothetical protein	N	N	110
cci:CC1G_10097	A8N3X2	XP_001829567.1	2532.88	1642.54	2087.71	629.569	35.3494	21.6975	28.5235	9.65336	73.1928	-6.19363	4.58162e-56	hypothetical protein	Y	1	49
cci:CC1G_02161	A8NKE4	XP_001834425.1	30577.8	18422.8	24500.3	8594.9	410.053	267.603	338.828	100.728	72.3089	-6.1761	9.99865e-112	hypothetical protein	N	N	140
cci:CC1G_05821	A8NLH0	XP_001834684.1	1787.55	518.277	1152.91	897.509	28.2795	3.61625	15.9479	17.4396	72.2924	-6.17577	2.4834e-24	hypothetical protein	Y	N	231
cci:CC1G_07128	A8NR58	XP_001835704.2	2978.19	2085.07	2531.63	631.533	45.9542	25.3138	35.634	14.595	71.0454	-6.15067	2.19058e-58	immunomodulatory protein	Y	N	182
cci:CC1G_05519	A8P5K8	XP_001838966.2	20272.5	27193.6	23733.1	4893.92	325.215	343.544	334.379	12.9607	70.9765	-6.14927	9.8887e-143	hypothetical protein	N	1	139
cci:CC1G_02388	A8N7Y1	XP_001830937.1	502812	280440	391626	157241	5422.6	6017.44	5720.02	420.616	68.4658	-6.09731	1.11426e-117	hypothetical protein	Y	N	220
cci:CC1G_10013	A8NDL1	XP_001832799.2	1721.22	741.535	1231.38	692.745	7.06988	28.93	17.9999	15.4574	68.4102	-6.09614	3.68846e-31	hypothetical protein	N	N	213
cci:CC1G_07952	A8P203	XP_001838211.2	51036.7	32806.9	41921.8	12890.4	706.988	527.973	617.48	126.583	67.8917	-6.08516	1.26166e-112	MFS general substrate transporter	N	6	344
cci:CC1G_02341	A8N7T4	XP_001830890.1	7601.81	8623.33	8112.57	722.326	113.118	126.569	119.843	9.51104	67.6931	-6.08094	2.05259e-98	small heat shock protein	N	N	159
cci:CC1G_05382	A8NPW5	XP_001835420.2	2507.62	2292.38	2400	152.197	28.2795	43.395	35.8373	10.6883	66.9694	-6.06543	3.66292e-65	cellulose-growth-specific protein	Y	N	222
cci:CC1G_05638	A8P1R2	XP_001838157.1	6853.31	6761.52	6807.42	64.9068	113.118	90.4063	101.762	16.0597	66.8954	-6.06383	1.19423e-119	Peptidoglycan-binding domain 1 protein	Y	1	160
cci:CC1G_03134	A8PF23	XP_001840905.2	372.669	817.283	594.976	314.39	7.06988	10.8488	8.95932	2.67206	66.4086	-6.0533	4.29583e-25	hypothetical protein	N	N	90
cci:CC1G_09990	A8NDH9	XP_001832776.2	704.281	239.205	471.743	328.858	10.6048	3.61625	7.11054	4.94167	66.3442	-6.0519	6.80222e-20	hypothetical protein	Y	1	212
cci:CC1G_07533	A8P181	XP_001838043.2	14527.8	26165	20346.4	8228.78	272.19	365.241	318.716	65.7969	63.8386	-5.99636	5.23354e-87	conidiation-specific protein 6	N	N	122
cci:CC1G_09996	A8NDI7	XP_001832782.2	1699.12	1251.84	1475.48	316.273	24.7446	21.6975	23.221	2.15462	63.5405	-5.98961	1.18007e-44	hypothetical protein	Y	N	216
cci:CC1G_13755	D6RK83	XP_002912223.1	2924.5	2707	2815.75	153.796	45.9542	43.395	44.6746	1.80965	63.028	-5.97792	6.873e-67	endo-1,4-beta-xylanase-like protein	N	N	156
cci:CC1G_07969	A8P226	XP_001838228.2	2305.49	2627.27	2466.38	227.528	38.8844	39.7788	39.3316	0.632437	62.7074	-5.97056	1.02391e-64	PAP associated domain containing 5	N	N	431
cci:CC1G_06071	A8PA16	XP_001839881.2	13245.5	9229.32	11237.4	2839.89	183.817	177.196	180.507	4.68152	62.2549	-5.96012	2.48216e-100	hypothetical protein	N	N	141
cci:CC1G_03161	A8PF55	XP_001840932.2	14584.6	11964.2	13274.4	1852.89	180.282	249.521	214.902	48.9596	61.7697	-5.94883	1.07532e-129	hypothetical protein	N	7	334
cci:CC1G_15117	D6RPK7	XP_002910476.1	85.2717	135.549	110.411	35.5517	0	3.61625	1.80813	2.55708	61.0635	-5.93224	8.60279e-12	other/FunK1 protein kinase	N	N	83
cci:CC1G_04882	A8PFX3	XP_001841038.2	1231.7	1367.45	1299.58	95.9915	28.2795	14.465	21.3723	9.76835	60.8067	-5.92616	1.09927e-42	hypothetical protein	N	N	88
cci:CC1G_04976	A8NSD1	XP_001835983.2	155106	163660	159383	6048.56	2806.74	2462.67	2634.71	243.299	60.4937	-5.91871	5.12762e-148	thiazole biosynthetic enzyme	N	N	313
cci:CC1G_10879	A8NKW4	XP_001834561.2	12544.4	4656.52	8600.46	5577.58	137.863	148.266	143.064	7.35643	60.116	-5.90968	1.26879e-52	614/534 cytochrome P450	N	2	512
cci:CC1G_07839	A8P404	XP_001838648.1	6742.78	7618.67	7180.73	619.352	123.723	115.72	119.721	5.65893	59.9786	-5.90638	8.18945e-118	hypothetical protein	N	N	55
cci:CC1G_10698	A8NDS7	XP_001832849.2	5728.99	4325.62	5027.31	992.334	88.3735	79.5575	83.9655	6.23387	59.8735	-5.90384	2.25914e-88	hypothetical protein	N	5	297
cci:CC1G_06942	A8NZS3	XP_001837736.1	72427.2	64342.1	68384.7	5717.04	1071.09	1240.37	1155.73	119.704	59.1701	-5.8868	9.29648e-143	conidiation-specific protein 6	N	N	135
cci:CC1G_07691	A8NC04	XP_001832304.1	39010.2	42474.8	40742.5	2449.84	646.894	730.483	688.688	59.1059	59.1596	-5.88654	6.24857e-140	NADPH dehydrogenase	N	N	455
cci:CC1G_03578	A8NCM0	XP_001832564.1	3546.67	3600.03	3573.35	37.7334	77.7687	43.395	60.5819	24.3059	58.9838	-5.88225	4.85196e-82	ThiJ/PfpI	Y	N	230
cci:CC1G_15800	D6RR03	XP_002910080.1	195.809	223.258	209.533	19.4093	3.53494	3.61625	3.5756	0.0574943	58.601	-5.87285	3.38585e-18	hypothetical protein	N	N	154
cci:CC1G_15374	D6RQK5	XP_002910096.1	2896.08	1654.5	2275.29	877.928	63.6289	14.465	39.047	34.7642	58.2706	-5.8647	7.76831e-44	hypothetical protein	N	3	176
cci:CC1G_08807	A8N457	XP_001829652.1	10482.1	9293.11	9887.6	840.743	176.747	162.731	169.739	9.91066	58.2517	-5.86423	4.3995e-123	hypothetical protein	N	1	374
cci:CC1G_04661	A8N554	XP_001829972.2	79138.4	109715	94426.8	21621.1	1445.79	1815.36	1630.57	261.323	57.9102	-5.85574	1.71306e-145	hypothetical protein	N	N	325
cci:CC1G_11111	A8P7Q5	XP_001839411.2	6578.55	5091.08	5834.81	1051.8	113.118	90.4063	101.762	16.0597	57.3377	-5.84141	9.26401e-90	4-hydroxybenzoate polyprenyl transferase	N	7	314
cci:CC1G_04881	A8PFX2	XP_001841037.2	3328.75	2990.06	3159.41	239.492	60.094	50.6275	55.3608	6.69382	57.0694	-5.83465	3.85202e-67	hypothetical protein	N	N	187
cci:CC1G_06410	A8NTX4	XP_001836325.1	118695	103113	110904	11018	1767.47	2137.2	1952.34	261.441	56.8058	-5.82797	1.3007e-144	related to embryonic protein DC-8	N	N	270
cci:CC1G_12459	A8NKZ8	XP_001834581.1	1266.44	1379.41	1322.93	79.8835	14.1398	32.5463	23.343	13.0154	56.6734	-5.8246	4.39705e-47	hypothetical protein	N	N	194
cci:CC1G_05160	A8NG28	XP_001833460.2	8530.32	6402.72	7466.52	1504.45	148.468	115.72	132.094	23.156	56.5244	-5.8208	7.18832e-93	hypothetical protein	Y	1	146
cci:CC1G_10744	A8P398	XP_001838502.2	11922.2	9344.94	10633.6	1822.43	201.492	177.196	189.344	17.1794	56.1602	-5.81148	4.08772e-123	hypothetical protein	Y	3	226
cci:CC1G_05778	A8NLA9	XP_001834641.1	14963.6	9484.47	12224	3874.33	197.957	238.673	218.315	28.7904	55.9927	-5.80717	4.83267e-98	ycaC protein	Y	N	227
cci:CC1G_03160	A8PF54	XP_001840931.2	15418.4	8073.16	11745.8	5193.85	240.376	180.813	210.594	42.1177	55.7744	-5.80153	1.95178e-80	hypothetical protein	N	7	290
cci:CC1G_14250	D6RLQ7	XP_002911719.1	39357.6	43025	41191.3	2593.22	682.244	806.424	744.334	87.8087	55.3398	-5.79025	4.73992e-137	related to blue-light-inducible Bli-3 protein	N	N	211
cci:CC1G_02672	A8PBK9	XP_001840209.1	43599.1	68899	56249	17889.7	813.037	1247.61	1030.32	307.287	54.5937	-5.77066	5.8696e-106	peroxiredoxin	N	N	170
cci:CC1G_04488	A8N5B0	XP_001830055.1	1699.12	1391.37	1545.25	217.607	21.2096	36.1625	28.6861	10.5733	53.8674	-5.75134	8.35395e-49	ectomycorrhiza-upregulated zf-MYND domain-containing protein	N	N	191
cci:CC1G_14341	D6RLX7	XP_002911342.1	2927.66	2447.86	2687.76	339.268	56.5591	43.395	49.977	9.30839	53.7799	-5.749	6.225e-64	hypothetical protein	N	2	81
cci:CC1G_04257	A8NFG6	XP_001833278.2	70567	48044.3	59305.7	15926	1014.53	1193.36	1103.95	126.455	53.7216	-5.74743	1.50551e-105	beta-mannase	Y	N	498
cci:CC1G_05781	A8NLB4	XP_001834644.1	4832.06	7044.58	5938.32	1564.49	109.583	112.104	110.843	1.78232	53.5739	-5.74346	1.87386e-88	OrdA protein	N	N	507
cci:CC1G_10397	A8PAM6	XP_001840013.2	2747.64	3384.75	3066.2	450.502	49.4892	65.0925	57.2908	11.0332	53.5198	-5.742	9.28033e-66	hypothetical protein	N	N	309
cci:CC1G_04774	A8P2I6	XP_001838330.2	33230.7	18861.3	26046	10160.7	480.752	499.043	489.897	12.9334	53.1662	-5.73244	4.56877e-102	hypothetical protein	N	N	337
cci:CC1G_14979	D6RPB8	XP_002910648.1	2163.37	2742.88	2453.13	409.774	67.1639	25.3138	46.2388	29.5925	53.0534	-5.72937	2.15296e-54	hypothetical protein	N	N	287
cci:CC1G_13023	A8N421	XP_001829616.2	8978.79	15663.9	12321.4	4727.11	197.957	267.603	232.78	49.247	52.9314	-5.72605	2.33591e-79	carbohydrate-binding module family 21	N	N	488
cci:CC1G_05982	A8N4K4	XP_001829773.1	11022.2	4170.14	7596.14	4845.11	91.9085	195.278	143.593	73.093	52.9005	-5.72521	4.83454e-50	related to DNA damage-responsive protein 48	N	N	124
cci:CC1G_09496	A8P0R1	XP_001837945.2	77202.4	49599.1	63400.8	19518.5	1276.11	1160.82	1218.47	81.5276	52.0333	-5.70136	1.41337e-104	high-affinity nicotinic acid transporter	N	9	467
cci:CC1G_02227	A8NKM3	XP_001834491.2	141226	128102	134664	9279.72	2538.09	2751.97	2645.03	151.235	50.9121	-5.66994	4.1098e-139	hypothetical protein	N	N	555
cci:CC1G_01826	A8N2S4	XP_001829146.2	126578	98117.8	112348	20124.3	2050.27	2368.64	2209.46	225.127	50.8487	-5.66814	5.84999e-139	hypothetical protein	N	N	194
cci:CC1G_11130	A8N4R5	XP_001829860.1	46081.4	53992.5	50037	5593.98	943.829	1030.63	987.23	61.3783	50.6842	-5.66346	3.6727e-134	hypothetical protein	N	1	443
cci:CC1G_05793	A8NLD0	XP_001834656.1	922.197	342.86	632.529	409.653	14.1398	10.8488	12.4943	2.3271	50.6256	-5.66179	7.12671e-22	hypothetical protein	N	5	191
cci:CC1G_02766	A8MZW7	XP_001828185.2	2526.57	1447.19	1986.88	763.236	42.4193	36.1625	39.2909	4.42422	50.5684	-5.66016	8.47262e-46	hypothetical protein	N	N	326
cci:CC1G_14823	D6RNU8	XP_002910844.1	112799	115149	113974	1662.12	1965.43	2650.71	2308.07	484.569	49.3806	-5.62587	1.79674e-137	R,R-butanediol dehydrogenase	N	N	452
cci:CC1G_05954	A8NAK3	XP_001831855.2	194066	135940	165003	41101	3170.84	3547.54	3359.19	266.367	49.1198	-5.61823	2.27819e-137	cytokine inducing-glycoprotein	Y	N	221
cci:CC1G_06426	A8NTZ4	XP_001836341.2	32141.1	42183.8	37162.4	7101.24	781.222	737.715	759.469	30.764	48.9322	-5.61271	7.32609e-131	hypothetical protein	N	N	76
cci:CC1G_01125	A8NEL3	XP_001833063.2	13447.7	17103.1	15275.4	2584.82	205.027	419.485	312.256	151.645	48.9195	-5.61234	4.57488e-96	hypothetical protein	Y	1	289
cci:CC1G_03598	A8NCP0	XP_001832584.1	94392.6	43774.5	69083.5	35792.4	1421.05	1406.72	1413.88	10.1293	48.8608	-5.61061	5.43504e-83	hypothetical protein	N	N	64
cci:CC1G_15240	D6RQ65	XP_002910332.1	236.866	111.629	174.247	88.5558	3.53494	3.61625	3.5756	0.0574943	48.7324	-5.60681	2.82013e-14	hypothetical protein	N	N	110
cci:CC1G_09581	A8P992	XP_001839726.1	9098.8	13630.7	11364.7	3204.53	261.586	206.126	233.856	39.2157	48.5972	-5.6028	1.97405e-93	hypothetical protein	N	N	78
cci:CC1G_09783	A8NM72	XP_001834856.2	9083.01	9755.57	9419.29	475.571	205.027	188.045	196.536	12.0078	47.9266	-5.58275	8.0088e-116	hypothetical protein	N	7	330
cci:CC1G_04378	A8N0F7	XP_001828407.1	74192.7	82597.4	78395	5943.07	1661.42	1616.46	1638.94	31.7904	47.8327	-5.57992	1.30311e-135	hypothetical protein	N	3	239
cci:CC1G_09445	A8NIM4	XP_001834031.1	4235.16	2595.37	3415.27	1159.5	70.6988	72.325	71.5119	1.14989	47.758	-5.57767	1.33039e-56	hypothetical protein	N	1	200
cci:CC1G_10351	A8PE72	XP_001840737.2	4127.78	1662.47	2895.13	1743.23	63.6289	57.86	60.7445	4.07925	47.6607	-5.57473	1.75538e-39	hypothetical protein	N	N	447
cci:CC1G_04319	A8NFP7	XP_001833340.1	137966	158453	148210	14486.4	3230.94	3091.89	3161.42	98.3177	46.8808	-5.55093	5.99555e-135	hypothetical protein	N	4	391
cci:CC1G_07458	A8NB88	XP_001832087.2	3003.46	5521.64	4262.55	1780.63	88.3735	94.0225	91.198	3.99443	46.7395	-5.54657	3.17601e-58	hypothetical protein	N	N	283
cci:CC1G_06099	A8PA59	XP_001839909.2	865.349	1092.37	978.859	160.527	17.6747	25.3138	21.4942	5.40162	45.5405	-5.50908	4.75474e-37	hypothetical protein	N	2	185
cci:CC1G_14526	D6RMX4	XP_002911094.1	8489.27	9703.74	9096.5	858.763	215.631	188.045	201.838	19.5065	45.0683	-5.49404	3.36447e-113	hypothetical protein	N	10	539
cci:CC1G_08250	A8P7K7	XP_001839383.1	46678.3	41836.9	44257.6	3423.4	770.617	1222.29	996.455	319.383	44.4151	-5.47298	6.66094e-98	hypothetical protein	N	N	101
cci:CC1G_08447	A8NLY5	XP_001834802.1	1459.09	1231.9	1345.5	160.646	31.8145	28.93	30.3722	2.03963	44.3003	-5.46924	5.74141e-45	hypothetical protein	Y	N	123
cci:CC1G_15241	D6RQ66	XP_002910333.1	413.725	219.271	316.498	137.5	7.06988	7.2325	7.15119	0.114989	44.2581	-5.46787	1.37071e-19	hydrophobin	N	N	162
cci:CC1G_08800	A8N450	XP_001829645.1	1964.41	1204	1584.2	537.69	31.8145	39.7788	35.7966	5.6316	44.2556	-5.46779	3.91087e-42	hypothetical protein	N	1	269
cci:CC1G_04026	A8N8H9	XP_001831135.1	15535.2	7431.3	11483.3	5730.35	176.747	343.544	260.145	117.943	44.1417	-5.46407	5.80187e-55	hypothetical protein	N	N	230
cci:CC1G_03592	A8NCN4	XP_001832578.2	11227.4	15691.8	13459.6	3156.81	332.284	278.451	305.368	38.0658	44.0768	-5.46195	8.88152e-92	kelch domain containing 4	N	1	97
cci:CC1G_09225	A8P4Z9	XP_001838848.1	11985.4	5358.19	8671.8	4686.15	180.282	216.975	198.629	25.9459	43.6584	-5.44819	1.17829e-61	hypothetical protein	N	6	395
cci:CC1G_02095	A8NK61	XP_001834359.2	28487.1	31427.5	29957.3	2079.23	653.964	723.25	688.607	48.9926	43.5042	-5.44308	2.51456e-124	hypothetical protein	N	4	319
cci:CC1G_02759	A8MZV6	XP_001828178.2	6057.45	4329.61	5193.53	1221.77	130.793	108.488	119.64	15.7722	43.4096	-5.43994	1.01096e-81	hypothetical protein	N	N	352
cci:CC1G_08239	A8P7J1	XP_001839372.1	663.224	574.092	618.658	63.0262	17.6747	10.8488	14.2617	4.82668	43.3789	-5.43892	2.95403e-31	snoaL-like polyketide cyclase family protein	Y	1	172
cci:CC1G_10993	A8P719	XP_001839271.2	8735.61	5039.25	6887.43	2613.72	162.607	155.499	159.053	5.02649	43.3027	-5.43639	1.175e-70	hypothetical protein	N	6	334
cci:CC1G_08963	A8P4S0	XP_001838799.2	4847.85	1905.67	3376.76	2080.44	81.3037	75.9413	78.6225	3.79178	42.949	-5.42455	2.98039e-43	hypothetical protein	Y	7	453
cci:CC1G_09912	A8NMZ7	XP_001835021.1	510970	417213	464091	66296.1	10265.5	11365.9	10815.7	778.104	42.9092	-5.42321	1.02111e-130	hypothetical protein	N	4	290
cci:CC1G_07550	A8P1A3	XP_001838060.2	3284.54	7574.82	5429.68	3033.69	98.9784	155.499	127.239	39.966	42.6732	-5.41526	4.95839e-51	lipase	N	N	560
cci:CC1G_05718	A8N9Z1	XP_001831647.1	2826.6	5138.92	3982.76	1635.06	63.6289	126.569	95.0989	44.5052	41.8802	-5.3882	6.75524e-56	hypothetical protein	N	N	161
cci:CC1G_05246	A8PCC0	XP_001840360.1	48090.1	50938.7	49514.4	2014.27	1141.79	1243.99	1192.89	72.2692	41.508	-5.37532	7.71318e-125	G-X-X-X-Q-X-W domain-containing protein	Y	N	292
cci:CC1G_08784	A8N434	XP_001829629.1	9957.84	7132.29	8545.06	1997.96	162.607	256.754	209.681	66.5716	40.7528	-5.34883	1.12722e-85	hypothetical protein	N	N	439
cci:CC1G_10305	A8P0G5	XP_001837884.2	6660.66	4947.55	5804.11	1211.35	152.002	133.801	142.902	12.8702	40.616	-5.34398	1.53452e-81	hypothetical protein	N	1	345
cci:CC1G_02174	A8NKF9	XP_001834438.2	773.761	1239.88	1006.82	329.594	42.4193	7.2325	24.8259	24.8808	40.5552	-5.34182	1.5401e-30	CoH1	Y	N	120
cci:CC1G_07709	A8NBW2	XP_001832322.1	896.932	550.171	723.551	245.197	17.6747	18.0813	17.878	0.287471	40.4716	-5.33884	4.4709e-30	hypothetical protein	N	N	191
cci:CC1G_06186	A8NV48	XP_001836599.1	68109.9	85200.8	76655.4	12085	2135.1	1656.24	1895.67	338.606	40.437	-5.3376	4.25781e-127	high-affinity nicotinic acid transporter	N	12	508
cci:CC1G_15209	D6RPJ4	XP_002910574.1	14881.5	28716.5	21799	9782.86	569.126	509.891	539.508	41.8849	40.4053	-5.33647	5.06461e-75	hypothetical protein	N	N	63
cci:CC1G_03370	A8NR00	XP_001835588.2	180.018	251.165	215.592	50.3086	7.06988	3.61625	5.34307	2.44209	40.3498	-5.33449	8.71682e-17	hypothetical protein	Y	N	174
cci:CC1G_03493	A8NCD5	XP_001832479.1	8476.63	15384.9	11930.7	4884.85	289.865	310.998	300.431	14.9428	39.7121	-5.3115	4.85622e-72	hypothetical protein	N	N	201
cci:CC1G_14531	D6RMX9	XP_002911099.1	2675	869.111	1772.06	1276.96	42.4193	47.0113	44.7153	3.24701	39.6298	-5.30851	2.2751e-27	hypothetical protein	N	9	533
cci:CC1G_02588	A8PB90	XP_001840125.1	43921.2	41697.4	42809.3	1572.49	975.644	1193.36	1084.5	153.95	39.4737	-5.30282	6.43219e-122	cytochrome c oxidase subunit 7C, mitochondrial-like	N	1	79
cci:CC1G_05573	A8P1G7	XP_001838092.1	2207.59	2164.8	2186.2	30.2535	42.4193	68.7088	55.564	18.5895	39.3455	-5.29813	1.72823e-56	ectomycorrhiza-regulated small secreted protein	Y	N	171
cci:CC1G_11007	A8P738	XP_001839285.2	2384.45	2794.71	2589.58	290.099	84.8386	47.0113	65.9249	26.748	39.2807	-5.29575	1.50871e-58	hypothetical protein	N	2	228
cci:CC1G_05866	A8NLM7	XP_001834729.1	192446	158621	175533	23917.7	4393.93	4578.17	4486.05	130.278	39.1286	-5.29015	7.57248e-126	chitin synthase	N	7	864
cci:CC1G_05369	A8NPU9	XP_001835407.1	72.6388	67.7747	70.2068	3.43945	0	3.61625	1.80813	2.55708	38.8285	-5.27904	1.74995e-08	hypothetical protein	Y	1	72
cci:CC1G_04676	A8N4X6	XP_001829987.2	862.191	928.912	895.552	47.1787	31.8145	14.465	23.1397	12.2679	38.7019	-5.27433	9.87708e-35	hypothetical protein	N	N	270
cci:CC1G_15543	D6RN31	XP_002911002.1	1140.11	797.349	968.732	242.371	17.6747	32.5463	25.1105	10.5158	38.5788	-5.26974	1.37999e-32	hypothetical protein	N	N	157
cci:CC1G_14287	D6RLG9	XP_002911757.1	2735.01	2232.58	2483.79	355.273	49.4892	79.5575	64.5233	21.2615	38.4945	-5.26658	7.70456e-58	hypothetical protein	N	N	161
cci:CC1G_12314	A8NLV9	XP_001834787.1	27028	19419.4	23223.7	5380.03	618.615	589.449	604.032	20.6234	38.4478	-5.26483	2.59071e-117	hypothetical protein	N	N	148
cci:CC1G_14009	D6RKT3	XP_002911970.1	2021.25	1550.84	1786.05	332.63	35.3494	57.86	46.6047	15.9174	38.3234	-5.26015	8.11741e-47	hypothetical protein	N	N	81
cci:CC1G_05553	A8P1D1	XP_001838072.2	836.926	924.925	880.925	62.2252	24.7446	21.6975	23.221	2.15462	37.9365	-5.24552	2.18123e-34	hypothetical protein	N	1	187
cci:CC1G_07844	A8P412	XP_001838653.2	3840.38	1961.48	2900.93	1328.59	88.3735	65.0925	76.733	16.4622	37.8055	-5.24052	1.79502e-45	NWD2	N	N	642
cci:CC1G_02441	A8NBI1	XP_001832179.1	14110.9	6909.03	10510	5092.48	236.841	321.846	279.344	60.1078	37.6237	-5.23357	1.73205e-59	hypothetical protein	Y	N	248
cci:CC1G_07900	A8P6M2	XP_001839185.1	2299.18	1714.3	2006.74	413.569	45.9542	61.4763	53.7152	10.9757	37.3588	-5.22338	9.5969e-48	similar to glutathione S-transferase	N	N	259
cci:CC1G_12281	A8MZS1	XP_001828133.1	4772.05	3755.52	4263.79	718.802	91.9085	137.418	114.663	32.1798	37.1854	-5.21666	1.46158e-75	hypothetical protein	N	N	332
cci:CC1G_12315	A8NLW1	XP_001834788.1	268978	248805	258892	14264.8	7133.51	6867.26	7000.39	188.268	36.9825	-5.20877	4.2205e-123	hypothetical protein	N	4	193
cci:CC1G_11426	A8N495	XP_001829690.2	795.869	530.237	663.053	187.83	10.6048	25.3138	17.9593	10.4008	36.9198	-5.20632	1.20616e-28	hypothetical protein	N	7	419
cci:CC1G_08786	A8N436	XP_001829631.2	3354.02	4233.93	3793.97	622.188	141.398	65.0925	103.245	53.9559	36.7472	-5.19956	1.04204e-61	hypothetical protein	N	N	475
cci:CC1G_01549	A8NI03	XP_001833872.2	887.457	681.734	784.595	145.468	17.6747	25.3138	21.4942	5.40162	36.5026	-5.18993	7.1869e-33	hypothetical protein	N	N	452
cci:CC1G_13843	D6RKK5	XP_002911808.1	25379.4	28258.1	26818.7	2035.54	805.967	669.006	737.486	96.8455	36.365	-5.18448	7.96323e-116	hypothetical protein	N	1	453
cci:CC1G_15472	D6RQV6	XP_002910195.1	1604.37	1901.68	1753.02	210.228	35.3494	61.4763	48.4128	18.4745	36.2099	-5.17831	7.13321e-46	hypothetical protein	Y	N	103
cci:CC1G_00836	A8N8W1	XP_001831289.2	13258.2	13391.5	13324.8	94.2708	311.075	426.718	368.896	81.7718	36.1208	-5.17476	6.03183e-110	DOPA 4,5-dioxygenase	N	N	113
cci:CC1G_07782	A8NP09	XP_001835239.2	5956.38	4369.47	5162.93	1122.11	116.653	169.964	143.308	37.6964	36.0267	-5.17099	6.12977e-77	cytochrome P450 monooxygenase pc-2	N	N	599
cci:CC1G_02587	A8PB89	XP_001840124.2	3050.83	1423.27	2237.05	1150.86	63.6289	61.4763	62.5526	1.52218	35.7627	-5.16038	1.83854e-38	cytochrome c oxidase subunit 7C, mitochondrial-like	N	1	79
cci:CC1G_06252	A8NVD8	XP_001836665.1	72285.1	62731.5	67508.3	6755.44	1915.94	1876.83	1896.39	27.6508	35.5984	-5.15374	1.31508e-120	hypothetical protein	N	N	378
cci:CC1G_02181	A8NKG7	XP_001834445.1	3922.5	9101.74	6512.12	3662.28	190.887	177.196	184.042	9.68068	35.384	-5.14502	6.29665e-49	CoH1	Y	N	109
cci:CC1G_03954	A8N8A7	XP_001831063.1	21055.8	13431.4	17243.6	5391.29	494.892	491.81	493.351	2.1791	34.9519	-5.1273	4.11216e-86	selenocysteine lyase	N	N	427
cci:CC1G_04362	A8N0Q9	XP_001828391.1	315.821	310.966	313.394	3.43279	3.53494	14.465	8.99997	7.72872	34.8216	-5.12191	7.51742e-21	hypothetical protein	Y	1	171
cci:CC1G_03315	A8N7H2	XP_001830778.2	1364.35	885.058	1124.7	338.908	21.2096	43.395	32.3023	15.6874	34.818	-5.12176	4.50689e-33	hypothetical protein	N	7	346
cci:CC1G_05710	A8N9Y3	XP_001831639.2	39101.8	22198.2	30650	11952.6	883.735	896.83	890.283	9.25942	34.4273	-5.10548	6.88403e-88	carboxypeptidase	N	1	609
cci:CC1G_12111	A8PHB2	XP_001841376.1	7563.91	8109.04	7836.48	385.466	243.911	213.359	228.635	21.6036	34.2751	-5.09909	2.03378e-101	hypothetical protein	N	N	81
cci:CC1G_07060	A8NUA6	XP_001836413.2	60441.8	50209.1	55325.5	7235.63	1654.35	1576.69	1615.52	54.9191	34.2462	-5.09787	1.65838e-118	PRO1 protein	N	N	688
cci:CC1G_13805	D6RKD4	XP_002912274.1	281.081	211.298	246.189	49.3441	3.53494	10.8488	7.19185	5.17164	34.2317	-5.09726	1.63688e-18	hypothetical protein	N	N	59
cci:CC1G_04838	A8PFR6	XP_001840994.2	1860.19	952.833	1406.51	641.595	42.4193	39.7788	41.099	1.86714	34.2224	-5.09687	1.05383e-31	hypothetical protein	N	N	161
cci:CC1G_09061	A8P2Z6	XP_001838433.2	14543.6	17406.1	15974.8	2024.15	395.913	542.438	469.176	103.608	34.0488	-5.08953	3.54539e-109	MNNG and nitrosoguanidine resistance protein	N	6	447
cci:CC1G_07570	A8NUM4	XP_001836487.2	1171.7	1124.26	1147.98	33.5403	38.8844	28.93	33.9072	7.03879	33.8565	-5.08136	3.46076e-36	hypothetical protein	N	N	89
cci:CC1G_02805	A8N036	XP_001828224.1	21557.9	20850.7	21204.3	500.103	509.032	744.948	626.99	166.818	33.8192	-5.07977	3.57284e-111	P-loop containing nucleoside triphosphate hydrolase protein	N	N	705
cci:CC1G_11454	A8P030	XP_001837809.2	6212.2	6095.74	6153.97	82.3512	166.142	198.894	182.518	23.1588	33.717	-5.07541	2.67599e-97	O-methylsterigmatocystin oxidoreductase	N	N	446
cci:CC1G_02163	A8NKE6	XP_001834427.1	4626.78	4126.28	4376.53	353.903	159.072	101.255	130.164	40.883	33.6233	-5.07139	1.93042e-73	hypothetical protein	N	3	340
cci:CC1G_02723	A8PBS6	XP_001840260.2	5245.79	4863.83	5054.81	270.083	162.607	141.034	151.821	15.2548	33.2946	-5.05722	5.87491e-75	peptidase S41 family protein	N	N	271
cci:CC1G_06023	A8N4P5	XP_001829814.1	8921.94	4692.4	6807.17	2990.74	222.701	188.045	205.373	24.5057	33.1454	-5.05074	1.61503e-64	epoxide hydrolase	N	N	192
cci:CC1G_03226	A8N783	XP_001830689.2	250531	266012	258272	10946.3	8671.21	7228.88	7950.05	1019.88	32.4868	-5.02178	1.3594e-116	formate dehydrogenase	N	N	374
cci:CC1G_05606	A8P1L5	XP_001838125.1	16520.6	11701.1	14110.8	3407.9	427.728	441.183	434.455	9.51389	32.4794	-5.02145	1.12402e-82	hypothetical protein	N	N	164
cci:CC1G_10939	A8NT51	XP_001836158.2	41893.7	27185.6	34539.6	10400.1	947.364	1182.51	1064.94	166.276	32.4334	-5.01941	3.80331e-86	acetate kinase	N	N	470
cci:CC1G_13566	D6RJM7	XP_002912038.1	1279.07	912.965	1096.02	258.879	42.4193	25.3138	33.8665	12.0954	32.3629	-5.01627	2.71869e-35	CMGC/SRPK protein kinase	N	N	397
cci:CC1G_09943	A8PGP8	XP_001841251.2	11511.7	12271.2	11891.4	537.071	385.309	350.776	368.042	24.418	32.31	-5.01391	2.32656e-104	hypothetical protein	Y	N	155
cci:CC1G_14265	D6RLF6	XP_002911734.1	726.388	306.98	516.684	296.567	21.2096	10.8488	16.0292	7.32626	32.2339	-5.01051	1.18732e-19	hypothetical protein	N	1	135
cci:CC1G_10121	A8N3Y2	XP_001829591.2	5697.41	4425.29	5061.35	899.525	173.212	141.034	157.123	22.7535	32.2127	-5.00956	3.8516e-74	hypothetical protein	N	1	219
cci:CC1G_03796	A8NGR4	XP_001833579.1	47212.1	25586.9	36399.5	15291.3	890.805	1374.18	1132.49	341.794	32.1411	-5.00635	8.6895e-70	nucleus protein	Y	N	287
cci:CC1G_10181	A8PGC7	XP_001841184.2	1904.4	1263.8	1584.1	452.974	53.0241	47.0113	50.0177	4.25174	31.6708	-4.98508	1.77285e-38	hypothetical protein	Y	1	438
cci:CC1G_05908	A8NAF7	XP_001831809.2	74066.3	84335.6	79201	7261.5	2580.51	2440.97	2510.74	98.6683	31.5449	-4.97933	1.09306e-114	catalase	N	N	588
cci:CC1G_10004	A8NDJ8	XP_001832790.2	1642.27	849.177	1245.72	560.801	24.7446	54.2438	39.4942	20.8591	31.5419	-4.9792	3.24757e-30	hypothetical protein	Y	N	173
cci:CC1G_03066	A8PES9	XP_001840837.1	2573.94	2579.43	2576.68	3.87808	70.6988	94.0225	82.3607	16.4923	31.2854	-4.96742	8.50217e-55	mucoidy inhibitor A	N	N	612
cci:CC1G_01583	A8NI48	XP_001833906.1	29870.3	27739.8	28805.1	1506.53	890.805	951.074	920.94	42.6164	31.2779	-4.96707	1.45438e-109	cytochrome P450	N	N	509
cci:CC1G_02355	A8N7U8	XP_001830904.1	21302.1	11322.4	16312.2	7056.76	519.636	524.356	521.996	3.33751	31.2497	-4.96577	3.82332e-67	hypothetical protein	Y	N	260
cci:CC1G_02250	A8N7J3	XP_001830799.1	9420.94	4704.36	7062.65	3335.12	233.306	220.591	226.949	8.99075	31.12	-4.95977	8.74516e-54	hypothetical protein	N	N	218
cci:CC1G_02694	A8PBP0	XP_001840231.2	5981.65	4572.8	5277.22	996.208	166.142	173.58	169.861	5.25931	31.0679	-4.95735	1.01285e-73	hypothetical protein	N	1	473
cci:CC1G_06460	A8NN66	XP_001835057.1	89408.9	42682.1	66045.5	33040.8	2188.13	2086.58	2137.35	71.8082	30.9006	-4.94956	5.33389e-70	hypothetical protein	Y	1	211
cci:CC1G_09600	A8N4B6	XP_001829711.1	9465.15	10465.2	9965.18	707.147	364.099	282.068	323.083	58.005	30.844	-4.94692	1.14081e-100	hypothetical protein	N	N	164
cci:CC1G_15318	D6RPZ7	XP_002910411.1	1054.84	825.257	940.049	162.341	21.2096	39.7788	30.4942	13.1303	30.8271	-4.94613	2.08316e-33	hypothetical protein	N	N	378
cci:CC1G_03790	A8NGQ7	XP_001833573.1	24277.2	34836.2	29556.7	7466.37	894.34	1037.86	966.102	101.487	30.5937	-4.93516	1.21331e-83	glutamate decarboxylase	N	N	565
cci:CC1G_14296	D6RLS3	XP_002911766.1	7908.16	11661.2	9784.7	2653.83	307.54	332.695	320.117	17.7874	30.566	-4.93385	1.86152e-78	hypothetical protein	N	N	349
cci:CC1G_09074	A8P314	XP_001838446.2	435.833	550.171	493.002	80.8493	10.6048	21.6975	16.1512	7.84371	30.5242	-4.93188	1.53732e-24	putative MutT family protein	N	N	88
cci:CC1G_02752	A8MZU7	XP_001828171.1	126148	123143	124646	2125.37	3771.78	4516.7	4144.24	526.734	30.0768	-4.91058	1.51486e-112	hypothetical protein	N	N	917
cci:CC1G_08435	A8NAR6	XP_001831918.2	300.03	231.231	265.631	48.648	17.6747	0	8.83735	12.4979	30.0577	-4.90966	1.10192e-17	hypothetical protein	N	N	175
cci:CC1G_03929	A8N882	XP_001831038.2	435.833	314.953	375.393	85.475	10.6048	14.465	12.5349	2.72956	29.9478	-4.90438	6.54192e-22	hypothetical protein	N	N	287
cci:CC1G_02257	A8N7K0	XP_001830806.1	13428.7	6279.13	9853.92	5055.52	335.819	329.079	332.449	4.76634	29.6404	-4.88949	4.09878e-54	metalloprotease	Y	N	335
cci:CC1G_04773	A8P2I4	XP_001838329.1	24653	16999.5	20826.2	5411.84	650.429	763.029	706.729	79.62	29.4685	-4.8811	2.93736e-81	sugar transporter	N	11	530
cci:CC1G_06163	A8NV12	XP_001836576.1	1.46879e+06	1.22483e+06	1.34681e+06	172506	47283.4	44451	45867.2	2002.83	29.3632	-4.87594	1.05334e-111	alpha-galactosidase	Y	N	488
cci:CC1G_08803	A8N453	XP_001829648.2	1983.36	1287.72	1635.54	491.889	17.6747	94.0225	55.8486	53.9861	29.2852	-4.8721	3.55646e-31	hypothetical protein	N	7	374
cci:CC1G_02539	A8NBS9	XP_001832277.2	41224.1	56109.5	48666.8	10525.5	1520.02	1855.14	1687.58	236.96	28.8382	-4.84991	7.27559e-110	calcium ion transporter	N	11	587
cci:CC1G_01876	A8N2R2	XP_001829196.1	11934.9	9596.1	10765.5	1653.76	364.099	390.555	377.327	18.7073	28.5309	-4.83445	1.24752e-98	oxidoreductase	N	N	294
cci:CC1G_07943	A8P1Y9	XP_001838202.1	805.343	709.641	757.492	67.6719	38.8844	14.465	26.6747	17.2671	28.3974	-4.82769	1.87482e-30	hypothetical protein	Y	N	190
cci:CC1G_09189	A8P9W4	XP_001839855.1	2956.08	4457.18	3706.63	1061.44	123.723	137.418	130.57	9.68353	28.388	-4.82721	1.66563e-56	hydrophobin-315	Y	N	118
cci:CC1G_13971	D6RKR0	XP_002911932.1	10093.6	20559.7	15326.6	7400.59	501.962	578.6	540.281	54.1915	28.3679	-4.82619	2.35277e-64	hypothetical protein	N	N	98
cci:CC1G_04386	A8N0G5	XP_001828415.1	3391.92	4301.7	3846.81	643.314	141.398	130.185	135.791	7.92853	28.3288	-4.8242	7.54449e-68	hypothetical protein	N	N	96
cci:CC1G_04771	A8P2I2	XP_001838327.1	29036.6	16246	22641.3	9044.31	738.803	860.668	799.735	86.1715	28.311	-4.82329	3.21526e-80	hypothetical protein	N	N	198
cci:CC1G_03930	A8N883	XP_001831039.1	246.34	155.483	200.912	64.2458	7.06988	7.2325	7.15119	0.114989	28.0949	-4.81223	2.78657e-15	hypothetical protein	Y	N	234
cci:CC1G_03900	A8NH52	XP_001833683.1	15566.8	31148.5	23357.6	11017.9	834.246	831.738	832.992	1.7738	28.0407	-4.80945	4.4795e-65	deleted in malignant brain tumors 1 protein-like	N	N	126
cci:CC1G_04906	A8PFH2	XP_001841062.2	315.821	183.39	249.606	93.6426	7.06988	10.8488	8.95932	2.67206	27.8599	-4.80012	4.20891e-16	hypothetical protein	N	1	143
cci:CC1G_07544	A8P195	XP_001838054.2	7030.17	12279.2	9654.68	3711.61	318.145	376.09	347.117	40.9735	27.8139	-4.79773	4.52979e-62	DUF89-containing protein	N	N	523
cci:CC1G_07977	A8P237	XP_001838236.1	552.687	1714.3	1133.49	821.386	60.094	21.6975	40.8958	27.1504	27.7167	-4.79268	5.45738e-20	hypothetical protein	N	N	84
cci:CC1G_02720	A8PBS2	XP_001840257.1	4683.62	4935.59	4809.61	178.168	137.863	209.743	173.803	50.8267	27.6728	-4.7904	1.4914e-69	retinol dehydrogenase 12	N	N	357
cci:CC1G_02144	A8NKC4	XP_001834408.2	6051.13	5047.22	5549.18	709.87	222.701	180.813	201.757	29.6198	27.5043	-4.78158	5.45928e-71	papain-like cysteine prorease	N	N	353
cci:CC1G_08449	A8NLY8	XP_001834804.1	5697.41	3627.94	4662.68	1463.34	187.352	151.883	169.617	25.0806	27.4894	-4.7808	1.11694e-57	hypothetical protein	Y	N	123
cci:CC1G_02188	A8NKH5	XP_001834452.2	6284.84	7044.58	6664.71	537.221	219.166	267.603	243.384	34.2496	27.3835	-4.77523	1.35245e-91	hypothetical protein	N	N	156
cci:CC1G_13980	D6RKR9	XP_002911941.1	734972	629384	682178	74662.3	25656.6	24518.2	25087.4	804.988	27.1921	-4.76511	7.39462e-108	hypothetical protein	N	N	77
cci:CC1G_06941	A8NZS2	XP_001837735.2	24214	23844.7	24029.4	261.106	717.593	1055.95	886.769	239.251	27.0977	-4.7601	2.63276e-102	WD40 repeat-like protein	N	N	628
cci:CC1G_11420	A8N489	XP_001829684.1	11922.2	14866.6	13394.4	2081.96	562.056	426.718	494.387	95.6985	27.093	-4.75985	1.4363e-76	tetraspanin Tsp2	N	4	356
cci:CC1G_12122	A8PAX9	XP_001840068.2	5902.69	3871.13	4886.91	1436.53	144.933	216.975	180.954	50.9417	27.0064	-4.75523	1.73192e-57	hypothetical protein	N	N	210
cci:CC1G_06174	A8NV30	XP_001836587.2	6512.23	7754.22	7133.23	878.223	293.4	238.673	266.036	38.6983	26.813	-4.74486	2.0517e-72	homogentisate 1,2-dioxygenase	N	N	494
cci:CC1G_02039	A8N6D4	XP_001830403.1	139018	96499.2	117759	30065.4	3955.6	4842.16	4398.88	626.893	26.7701	-4.74255	2.04356e-81	VTS1	N	N	457
cci:CC1G_09392	A8NB32	XP_001832034.2	972.729	649.84	811.284	228.317	35.3494	25.3138	30.3316	7.09628	26.7472	-4.74131	4.59301e-28	hypothetical protein	N	N	482
cci:CC1G_15600	D6RND0	XP_002911058.1	37655.3	18646	28150.7	13441.6	597.405	1522.44	1059.92	654.1	26.5592	-4.73114	6.39292e-41	NADP-dependent mannitol dehydrogenase	N	N	262
cci:CC1G_15268	D6RPW7	XP_002910360.1	312.663	159.47	236.066	108.324	10.6048	7.2325	8.91866	2.38459	26.4688	-4.72622	7.87378e-15	hypothetical protein	N	N	226
cci:CC1G_11879	A8NJL9	XP_001834258.2	24709.8	18650	21679.9	4284.95	735.268	918.528	826.898	129.584	26.2184	-4.71251	2.23209e-100	hypothetical protein	N	N	305
cci:CC1G_13759	D6RK87	XP_002912227.1	5394.22	4524.96	4959.59	614.663	152.002	227.824	189.913	53.6138	26.115	-4.70681	2.10583e-68	hypothetical protein	N	N	396
cci:CC1G_09059	A8P2Z3	XP_001838431.2	552.687	466.449	509.568	60.979	21.2096	18.0813	19.6455	2.21211	25.9382	-4.69701	7.96304e-26	Virion structural protein	N	1	210
cci:CC1G_02133	A8NKB0	XP_001834397.1	3474.03	2176.76	2825.4	917.306	84.8386	133.801	109.32	34.6218	25.8452	-4.69183	2.93899e-45	fungal mating-type pheromone	N	N	53
cci:CC1G_11810	A8N817	XP_001830973.2	761.129	705.654	733.391	39.2263	31.8145	25.3138	28.5641	4.5967	25.6753	-4.68231	2.66157e-29	hypothetical protein	N	N	180
cci:CC1G_13434	A8N0W9	XP_001828518.2	1332.76	3699.7	2516.23	1673.68	113.118	83.1738	98.1459	21.1739	25.6377	-4.68019	7.17049e-29	hypothetical protein	Y	1	229
cci:CC1G_13975	D6RKR4	XP_002911936.1	5577.4	6171.48	5874.44	420.082	212.096	249.521	230.809	26.4633	25.4515	-4.66968	3.14435e-69	quinone oxidoreductase-like protein	N	N	352
cci:CC1G_15206	D6RPJ1	XP_002910571.1	4358.33	4540.9	4449.62	129.1	155.537	195.278	175.407	28.1005	25.3673	-4.6649	1.58828e-66	hypothetical protein	N	N	104
cci:CC1G_09877	A8N8L8	XP_001831174.2	1958.09	1096.36	1527.22	609.338	95.4434	25.3138	60.3786	49.5892	25.2941	-4.66073	3.61481e-29	hypothetical protein	N	2	120
cci:CC1G_12295	A8NE24	XP_001832926.2	18775.6	22748.4	20762	2809.21	1003.92	640.076	822	257.279	25.2579	-4.65866	5.01685e-76	probable MNN4-regulates the mannosylphosphorylation	N	3	334
cci:CC1G_13788	D6RK95	XP_002912256.1	5839.53	4090.4	4964.97	1236.82	173.212	220.591	196.902	33.5021	25.2155	-4.65624	1.71101e-67	acyl-CoA N-acyltransferase	N	N	217
cci:CC1G_02183	A8NKH0	XP_001834447.1	69228	111940	90583.9	30201.9	3941.46	3279.94	3610.7	467.766	25.0876	-4.6489	6.30011e-79	CoH1	Y	N	113
cci:CC1G_11022	A8NIR2	XP_001834052.2	574.794	314.953	444.874	183.735	28.2795	7.2325	17.756	14.8825	25.0548	-4.64702	1.07179e-19	hypothetical protein	Y	N	133
cci:CC1G_08311	A8PG81	XP_001841167.2	27059.5	17900.5	22480	6476.42	798.897	998.085	898.491	140.847	25.0197	-4.645	5.87794e-76	monocarboxylate permease	N	11	457
cci:CC1G_14563	D6RMN5	XP_002911131.1	391.618	757.482	574.55	258.705	42.4193	3.61625	23.0178	27.4379	24.9611	-4.64161	8.77483e-19	hypothetical protein	N	N	144
cci:CC1G_13195	A8N0W8	XP_001828517.1	1822.29	3512.32	2667.31	1195.04	120.188	94.0225	107.105	18.5018	24.9036	-4.63828	6.59985e-39	hypothetical protein	Y	N	219
cci:CC1G_08116	A8NVJ9	XP_001836731.1	3325.59	2567.47	2946.53	536.079	81.3037	155.499	118.401	52.4639	24.886	-4.63726	1.00456e-51	hypothetical protein	Y	4	304
cci:CC1G_00512	A8N388	XP_001829333.1	8283.98	5330.28	6807.13	2088.58	307.54	242.289	274.914	46.1395	24.7609	-4.62999	8.04813e-70	ectomycorrhiza-regulated small secreted protein	Y	N	282
cci:CC1G_08039	A8NQD2	XP_001835530.2	8966.16	7913.69	8439.93	744.205	300.47	383.323	341.896	58.5856	24.6856	-4.6256	3.87158e-71	614/534 cytochrome P450	N	N	512
cci:CC1G_08904	A8P897	XP_001839525.1	2526.57	1710.31	2118.44	577.178	77.7687	94.0225	85.8956	11.4932	24.663	-4.62427	2.54185e-42	hypothetical protein	Y	N	231
cci:CC1G_06042	A8N4G5	XP_001829833.1	42089.5	25734.5	33912	11564.7	1233.69	1529.67	1381.68	209.289	24.5439	-4.61729	2.5513e-76	hypothetical protein	Y	N	290
cci:CC1G_13787	D6RK94	XP_002912255.1	10646.3	14200.8	12423.6	2513.39	456.007	564.135	510.071	76.4578	24.3565	-4.60624	8.68468e-73	hypothetical protein	N	1	411
cci:CC1G_10104	A8N401	XP_001829574.2	6379.58	5298.39	5838.99	764.522	215.631	263.986	239.809	34.1921	24.3485	-4.60576	5.38185e-68	hypothetical protein	N	N	136
cci:CC1G_05329	A8NPP3	XP_001835367.1	3151.89	932.899	2042.4	1569.07	70.6988	97.6388	84.1688	19.0494	24.2655	-4.60083	1.23302e-23	hypothetical protein	N	7	337
cci:CC1G_04875	A8PFW4	XP_001841031.2	517.946	259.139	388.542	183.005	17.6747	14.465	16.0699	2.2696	24.1783	-4.59564	1.44537e-17	hydrophobin-251	Y	N	102
cci:CC1G_06177	A8NV33	XP_001836590.2	69932.2	71853.1	70892.7	1358.28	2548.69	3326.95	2937.82	550.311	24.131	-4.59282	1.98698e-101	hypothetical protein	N	N	169
cci:CC1G_02344	A8N7T7	XP_001830893.1	0	255.152	127.576	180.42	10.6048	0	5.30241	7.49874	24.06	-4.58856	0.000250714	egg shell protein	Y	N	290
cci:CC1G_01618	A8NI93	XP_001833941.1	3224.53	5701.05	4462.79	1751.16	190.887	180.813	185.85	7.12361	24.0129	-4.58574	2.16698e-54	alcohol dehydrogenase superfamily protein	N	N	349
cci:CC1G_10166	A8PEG7	XP_001840792.2	246.34	91.6952	169.018	109.351	14.1398	0	7.06988	9.99832	23.9067	-4.57934	4.83707e-11	hypothetical protein	Y	N	115
cci:CC1G_03028	A8NS52	XP_001835940.2	5166.83	4493.06	4829.95	476.425	183.817	220.591	202.204	26.0034	23.8865	-4.57812	8.46796e-66	hypothetical protein	N	5	335
cci:CC1G_14934	D6RNZ7	XP_002910603.1	45980.4	21580.3	33780.3	17253.5	1431.65	1403.11	1417.38	20.1851	23.833	-4.57489	3.95821e-61	hypothetical protein	Y	N	47
cci:CC1G_10291	A8N172	XP_001828620.2	5867.95	8212.7	7040.33	1657.99	364.099	227.824	295.961	96.3611	23.788	-4.57216	7.77195e-69	alpha-ketoglutarate-dependent sulfonate dioxygenase	N	N	422
cci:CC1G_03142	A8PF33	XP_001840913.2	3647.73	2037.23	2842.48	1138.8	123.723	115.72	119.721	5.65893	23.7424	-4.5694	7.8773e-44	hypothetical protein	N	N	184
cci:CC1G_09155	A8P9R6	XP_001839821.2	43305.4	29019.5	36162.5	10101.6	1682.63	1370.56	1526.6	220.669	23.6883	-4.5661	3.26849e-75	Cerato-platanin protein	Y	N	148
cci:CC1G_08382	A8NAL3	XP_001831865.1	492.681	179.404	336.042	221.52	7.06988	21.6975	14.3837	10.3433	23.3627	-4.54614	2.5995e-14	hypothetical protein	Y	N	111
cci:CC1G_10151	A8PEE5	XP_001840777.1	1215.91	944.859	1080.38	191.662	42.4193	50.6275	46.5234	5.80408	23.2224	-4.53744	8.16976e-32	hypothetical protein	N	N	253
cci:CC1G_01599	A8NI69	XP_001833922.2	3559.3	2152.84	2856.07	994.517	130.793	115.72	123.256	10.6581	23.1718	-4.5343	1.90202e-43	ent-kaurene oxidase	N	1	509
cci:CC1G_06138	A8PAA9	XP_001839948.1	23111.8	16369.6	19740.7	4767.45	820.106	896.83	858.468	54.2519	22.9952	-4.52326	3.33693e-94	O-methylsterigmatocystin oxidoreductase	N	N	527
cci:CC1G_07675	A8NC71	XP_001832415.2	944.305	869.111	906.708	53.1701	28.2795	50.6275	39.4535	15.8024	22.9817	-4.52241	3.05116e-30	hypothetical protein	N	N	58
cci:CC1G_00578	A8N3W6	XP_001829399.2	369.511	370.767	370.139	0.888792	10.6048	21.6975	16.1512	7.84371	22.9172	-4.51836	2.2009e-20	hypothetical protein	N	N	141
cci:CC1G_11412	A8N481	XP_001829676.1	581.111	478.41	529.76	72.6205	31.8145	14.465	23.1397	12.2679	22.894	-4.51689	2.39726e-23	coiled-coil protein	N	N	242
cci:CC1G_14878	D6RNJ1	XP_002910901.1	353.719	299.006	326.363	38.6883	14.1398	14.465	14.3024	0.229977	22.8188	-4.51215	2.5774e-19	hypothetical protein	N	N	87
cci:CC1G_04505	A8N5C7	XP_001830072.2	68691.1	68723.5	68707.3	22.9702	2736.04	3323.33	3029.69	415.277	22.678	-4.50322	2.1626e-98	hypothetical protein	N	N	261
cci:CC1G_09067	A8P305	XP_001838439.2	26775.3	21428.8	24102	3780.57	1018.06	1110.19	1064.13	65.1428	22.6496	-4.50141	2.03776e-94	hypothetical protein	N	N	281
cci:CC1G_08032	A8NQC0	XP_001835523.2	11625.4	11493.8	11559.6	93.0398	392.378	632.844	512.611	170.035	22.5504	-4.49508	4.56553e-70	BTB domain transcription factor	N	N	411
cci:CC1G_02106	A8NK75	XP_001834370.1	1178.01	916.952	1047.48	184.598	45.9542	47.0113	46.4827	0.747426	22.5349	-4.49409	3.02048e-31	hypothetical protein	Y	N	241
cci:CC1G_11015	A8NIQ0	XP_001834045.1	495.839	394.688	445.263	71.5245	10.6048	28.93	19.7674	12.9579	22.5251	-4.49346	6.79519e-22	hypothetical protein	Y	N	64
cci:CC1G_03989	A8N8E2	XP_001831098.2	11707.5	9305.07	10506.3	1698.76	417.123	517.124	467.123	70.7112	22.4914	-4.4913	1.3802e-69	hypothetical protein	N	4	236
cci:CC1G_03143	A8PF34	XP_001840914.1	23174.9	16943.7	20059.3	4406.17	926.155	864.284	895.219	43.7492	22.4071	-4.48589	3.91042e-93	hypothetical protein	N	N	240
cci:CC1G_06239	A8NVC2	XP_001836652.1	31477.9	28573	30025.4	2054.05	1368.02	1312.7	1340.36	39.1195	22.401	-4.48549	9.09075e-95	winged helix DNA-binding domain-containing protein, partial	N	N	469
cci:CC1G_05783	A8NLB7	XP_001834646.1	4225.68	5752.88	4989.28	1079.89	215.631	231.44	223.536	11.1784	22.3198	-4.48025	2.96336e-64	hypothetical protein	N	7	343
cci:CC1G_13949	D6RKQ7	XP_002911909.1	76990.8	55308.1	66149.5	15332	2248.22	3681.34	2964.78	1013.37	22.3117	-4.47973	1.69652e-74	endo-1,4-beta-xylanase-like protein	N	4	288
cci:CC1G_12110	A8PHB1	XP_001841375.2	70671.3	54303.5	62487.4	11573.8	2771.39	2864.07	2817.73	65.5321	22.1765	-4.47096	2.97915e-97	hypothetical protein	N	4	177
cci:CC1G_04562	A8N5I4	XP_001830129.1	44044.4	51273.6	47659	5111.79	2630	1699.64	2164.82	657.863	22.0152	-4.46043	7.28942e-74	serine protease	Y	N	393
cci:CC1G_15432	D6RQN5	XP_002910155.1	10267.3	9233.31	9750.32	731.172	360.564	531.589	446.076	120.933	21.858	-4.45009	3.25983e-68	ankyrin repeat domain-containing protein 50	N	1	332
cci:CC1G_08971	A8P4T3	XP_001838807.2	1664.38	510.304	1087.34	816.053	63.6289	36.1625	49.8957	19.4217	21.7922	-4.44574	2.82613e-18	hypothetical protein	N	6	343
cci:CC1G_08238	A8P7I9	XP_001839371.2	277.922	191.364	234.643	61.2062	7.06988	14.465	10.7674	5.22914	21.7919	-4.44572	1.76464e-15	snoaL-like polyketide cyclase family protein	Y	N	171
cci:CC1G_02854	A8N085	XP_001828273.1	19792.5	17601.5	18697	1549.28	926.155	795.575	860.865	92.3337	21.7188	-4.44088	2.06048e-91	hypothetical protein	Y	1	481
cci:CC1G_03504	A8NCE6	XP_001832490.2	258.973	131.563	195.268	90.0929	3.53494	14.465	8.99997	7.72872	21.6965	-4.43939	5.21598e-13	hypothetical protein	N	N	195
cci:CC1G_07797	A8NP31	XP_001835254.1	14676.2	8858.55	11767.4	4113.7	540.846	546.054	543.45	3.68248	21.6531	-4.4365	6.57263e-69	glucose transporter	N	11	532
cci:CC1G_13666	D6RJT3	XP_002912134.1	2908.71	964.793	1936.75	1374.56	77.7687	101.255	89.5119	16.6073	21.6368	-4.43542	3.42313e-24	hypothetical protein	N	N	239
cci:CC1G_02831	A8N062	XP_001828250.2	17401.7	12012.1	14706.9	3811.07	625.685	734.099	679.892	76.6604	21.6312	-4.43504	9.89775e-70	hypothetical protein	N	N	182
cci:CC1G_07318	A8NNQ6	XP_001835176.2	240059	180289	210174	42263.8	8996.43	10454.6	9725.5	1031.07	21.6106	-4.43367	1.85507e-96	hypothetical protein	N	4	222
cci:CC1G_14311	D6RLW8	XP_002911316.1	7219.67	10995.4	9107.56	2669.88	385.309	459.264	422.286	52.2942	21.5673	-4.43077	1.67772e-67	aryl-alcohol dehydrogenase	N	N	363
cci:CC1G_02460	A8NBK0	XP_001832198.2	982.203	1160.14	1071.17	125.823	70.6988	28.93	49.8144	29.535	21.5033	-4.42648	8.00911e-31	hypothetical protein	N	1	72
cci:CC1G_05269	A8PCF4	XP_001840383.1	1342.24	574.092	958.165	543.162	49.4892	39.7788	44.634	6.86631	21.4672	-4.42406	1.40941e-21	hypothetical protein	N	N	214
cci:CC1G_06915	A8NZN3	XP_001837709.1	1143.27	1080.41	1111.84	44.4512	38.8844	65.0925	51.9884	18.532	21.3863	-4.41861	3.8477e-31	hypothetical protein	N	N	124
cci:CC1G_14854	D6RNV9	XP_002910877.1	102001	63616.5	82808.6	27141.7	3902.58	3891.09	3896.83	8.1244	21.2502	-4.40941	8.82401e-73	copper transporter	N	2	193
cci:CC1G_02530	A8NBS0	XP_001832268.1	17483.8	28999.6	23241.7	8142.86	1081.69	1110.19	1095.94	20.1503	21.2071	-4.40648	1.83802e-70	alcohol dehydrogenase	N	N	358
cci:CC1G_05636	A8P1Q9	XP_001838155.2	1803.34	3344.88	2574.11	1090.04	95.4434	148.266	121.855	37.3514	21.1244	-4.40084	2.61059e-36	tyrosinase central domain-containing protein	N	N	336
cci:CC1G_05350	A8NPS1	XP_001835388.2	540.054	362.794	451.424	125.342	21.2096	21.6975	21.4536	0.344966	21.0419	-4.39519	1.65523e-21	hypothetical protein	N	6	244
cci:CC1G_03158	A8PF52	XP_001840929.1	347.403	857.151	602.277	360.446	24.7446	32.5463	28.6454	5.51661	21.0252	-4.39405	4.98575e-18	hypothetical protein	Y	3	185
cci:CC1G_13559	D6RK28	XP_002912031.1	198.967	175.417	187.192	16.6526	10.6048	7.2325	8.91866	2.38459	20.9888	-4.39155	2.46371e-14	hypothetical protein	Y	N	172
cci:CC1G_08277	A8PG31	XP_001841133.2	413.725	330.9	372.313	58.5664	24.7446	10.8488	17.7967	9.82584	20.9204	-4.38684	6.46619e-20	cellobiohydrolase II-I	Y	N	412
cci:CC1G_02724	A8PBS7	XP_001840261.2	2836.07	2415.97	2626.02	297.058	70.6988	180.813	125.756	77.8621	20.8819	-4.38418	5.69364e-41	hypothetical protein	N	1	568
cci:CC1G_05208	A8PC58	XP_001840322.1	53566.4	34174.4	43870.4	13712.2	1915.94	2307.17	2111.55	276.641	20.7764	-4.37687	1.03372e-71	yneE	N	2	498
cci:CC1G_05962	A8N4I4	XP_001829753.1	11240.1	6498.4	8869.23	3352.87	452.472	405.02	428.746	33.5539	20.6864	-4.37061	2.87886e-54	monooxygenase	N	N	448
cci:CC1G_01328	A8NYF7	XP_001837416.1	152816	165011	158914	8623.29	5641.77	9774.73	7708.25	2922.44	20.6161	-4.3657	8.38659e-72	shwachman-Bodian-Diamond syndrome protein	N	N	117
cci:CC1G_06638	A8P7U2	XP_001839425.2	3827.75	5019.31	4423.53	842.563	201.492	227.824	214.658	18.6196	20.6074	-4.36509	4.1491e-61	hypothetical protein	N	4	385
cci:CC1G_01523	A8NHW9	XP_001833846.1	1089.58	609.972	849.777	339.136	28.2795	54.2438	41.2616	18.3595	20.5948	-4.36421	4.75266e-24	snoaL-like polyketide cyclase family protein 1	Y	N	177
cci:CC1G_09421	A8NIJ1	XP_001834007.1	691.648	709.641	700.644	12.723	28.2795	39.7788	34.0291	8.13118	20.5895	-4.36384	5.9758e-27	terpenoid synthase	N	N	330
cci:CC1G_01527	A8NHX4	XP_001833850.1	4039.35	3783.42	3911.39	180.968	141.398	238.673	190.035	68.7837	20.5824	-4.36334	4.67394e-60	hypothetical protein	N	7	329
cci:CC1G_04859	A8PFU3	XP_001841015.2	290.555	147.51	219.032	101.149	10.6048	10.8488	10.7268	0.172483	20.4192	-4.35185	2.01863e-13	hypothetical protein	N	N	62
cci:CC1G_03314	A8N7H1	XP_001830777.1	2311.81	2216.63	2264.22	67.3011	95.4434	126.569	111.006	22.0089	20.3973	-4.3503	7.22404e-46	hypothetical protein	N	5	345
cci:CC1G_03180	A8PF79	XP_001840951.1	2223.38	4764.16	3493.77	1796.6	183.817	162.731	173.274	14.9098	20.1633	-4.33366	6.69322e-37	hypothetical protein	Y	2	185
cci:CC1G_05477	A8P5E6	XP_001838924.2	2924.5	2599.36	2761.93	229.911	127.258	148.266	137.762	14.8552	20.0486	-4.32543	3.43822e-47	Endo-polygalacturonase PG1	N	2	398
cci:CC1G_06603	A8N2W8	XP_001829266.1	7535.49	7052.56	7294.02	341.485	381.774	347.16	364.467	24.4755	20.0129	-4.32285	1.77325e-81	Endoribonuclease L-PSP	N	N	130
cci:CC1G_03495	A8NCD7	XP_001832481.1	786.394	1068.45	927.421	199.442	56.5591	36.1625	46.3608	14.4225	20.0044	-4.32225	6.21972e-29	putative malate dehydrogenase	Y	N	231
cci:CC1G_08824	A8P678	XP_001839098.1	11805.4	12598.1	12201.8	560.547	509.032	716.018	612.525	146.361	19.9204	-4.31618	2.0414e-85	hypothetical protein	N	N	228
cci:CC1G_13605	D6RJW0	XP_002912072.1	442.149	554.158	498.154	79.202	24.7446	25.3138	25.0292	0.40246	19.9029	-4.31491	7.77349e-22	hypothetical protein	N	N	71
cci:CC1G_15073	D6RP87	XP_002910739.1	688.49	657.813	673.151	21.6915	45.9542	21.6975	33.8259	17.1521	19.9005	-4.31473	2.8833e-26	GCN5-related N-acetyltransferase	N	N	45
cci:CC1G_15267	D6RPW6	XP_002910359.1	574.794	837.217	706.006	185.561	38.8844	32.5463	35.7153	4.48171	19.7676	-4.30507	2.38115e-24	zincin	N	N	355
cci:CC1G_04640	A8N4V1	XP_001829951.2	21681.1	15500.5	18590.8	4370.37	848.386	1045.1	946.741	139.095	19.6366	-4.29547	2.84278e-67	hypothetical protein	N	N	505
cci:CC1G_02387	A8N7Y0	XP_001830936.1	30546.2	20902.5	25724.4	6819.12	1166.53	1460.97	1313.75	208.197	19.5809	-4.29137	6.02057e-68	hypothetical protein	N	N	544
cci:CC1G_09811	A8NMB7	XP_001834884.2	11653.8	6111.68	8882.74	3918.86	385.309	524.356	454.832	98.3216	19.5297	-4.2876	6.96156e-53	hypothetical protein	N	6	303
cci:CC1G_09249	A8P544	XP_001838872.2	1746.49	1738.22	1742.36	5.84653	102.513	75.9413	89.2273	18.7893	19.5272	-4.28741	3.35009e-37	hypothetical protein	N	6	291
cci:CC1G_02748	A8MZU2	XP_001828167.2	2678.16	2619.29	2648.73	41.6267	127.258	144.65	135.954	12.2981	19.4825	-4.28411	2.72917e-46	hypothetical protein	N	N	349
cci:CC1G_05239	A8PCA7	XP_001840353.1	4190.94	4768.15	4479.55	408.146	208.562	253.138	230.85	31.52	19.4046	-4.27833	1.17364e-59	hypothetical protein	N	1	667
cci:CC1G_02396	A8N7Y9	XP_001830945.2	2668.69	3293.05	2980.87	441.493	123.723	184.429	154.076	42.9255	19.3468	-4.27402	7.82184e-47	hypothetical protein	N	5	328
cci:CC1G_14567	D6RMN9	XP_002911135.1	28.4239	39.8675	34.1457	8.09184	3.53494	0	1.76747	2.49958	19.319	-4.27194	0.000209219	hypothetical protein	N	N	111
cci:CC1G_12420	A8NU51	XP_001836379.1	17130.1	9057.89	13094	5707.94	622.15	734.099	678.124	79.16	19.3092	-4.27121	1.2288e-53	hypothetical protein	Y	N	641
cci:CC1G_15270	D6RPW9	XP_002910362.1	562.161	123.589	342.875	310.117	24.7446	10.8488	17.7967	9.82584	19.2663	-4.268	5.30715e-11	hypothetical protein	N	N	105
cci:CC1G_10932	A8NT39	XP_001836151.1	35618.3	17996.2	26807.2	12460.7	972.109	1811.74	1391.93	593.71	19.2591	-4.26747	3.42285e-46	zinc finger protein, putative	N	N	505
cci:CC1G_00854	A8N8X9	XP_001831307.2	15570	20021.4	17795.7	3147.66	894.34	965.539	929.94	50.3451	19.1364	-4.25825	8.01705e-86	L-arabinitol 4-dehydrogenase	N	N	377
cci:CC1G_04647	A8N540	XP_001829958.2	4566.77	3695.71	4131.24	615.93	250.981	180.813	215.897	49.6165	19.1353	-4.25816	8.68847e-59	endo-beta-1,4-xylanase	Y	N	341
cci:CC1G_01966	A8N648	XP_001830330.1	14076.1	6307.03	10191.6	5493.59	424.193	643.693	533.943	155.21	19.0874	-4.25455	1.26424e-44	hypothetical protein	N	N	161
cci:CC1G_00122	A8NWU2	XP_001836986.2	29118.7	19981.6	24550.1	6460.92	1191.28	1381.41	1286.34	134.444	19.0852	-4.25439	5.26012e-67	cytochrome P450	N	N	565
cci:CC1G_05906	A8NAF5	XP_001831807.2	31951.6	20260.6	26106.1	8266.76	1322.07	1417.57	1369.82	67.5302	19.0581	-4.25233	4.50249e-67	calpain	N	N	795
cci:CC1G_02835	A8N066	XP_001828254.2	17701.8	22086.6	19894.2	3100.53	1053.41	1037.86	1045.64	10.9945	19.0259	-4.24989	4.65622e-86	sphingomyelin phosphodiesterase	N	N	649
cci:CC1G_02563	A8PB50	XP_001840100.1	4010.93	4369.47	4190.2	253.532	148.468	292.916	220.692	102.141	18.9867	-4.24691	9.48968e-49	aryl-alcohol dehydrogenase	N	N	346
cci:CC1G_05525	A8P5L7	XP_001838972.1	14388.8	16034.7	15211.7	1163.82	809.502	806.424	807.963	2.17626	18.8273	-4.23475	2.46233e-84	hypothetical protein	N	N	381
cci:CC1G_07678	A8NC74	XP_001832418.2	2106.53	1861.81	1984.17	173.04	106.048	104.871	105.46	0.832246	18.8145	-4.23377	3.06476e-43	hypothetical protein	N	6	349
cci:CC1G_02622	A8PBD8	XP_001840159.1	612.693	390.701	501.697	156.972	28.2795	25.3138	26.7966	2.09712	18.7224	-4.22669	4.92846e-20	ankyrin repeat protein	N	N	192
cci:CC1G_06143	A8PAB5	XP_001839953.1	4497.29	3444.55	3970.92	744.4	183.817	242.289	213.053	41.3458	18.6382	-4.22019	1.20637e-57	hypothetical protein	Y	N	227
cci:CC1G_11279	A8PDN0	XP_001840631.1	1563.31	2559.49	2061.4	704.404	127.258	94.0225	110.64	23.501	18.6316	-4.21968	2.8415e-33	hypothetical protein	N	N	695
cci:CC1G_08592	A8NCW2	XP_001832642.2	88635.2	97137.1	92886.1	6011.78	5012.55	4983.19	4997.87	20.7561	18.5851	-4.21608	5.65476e-89	sorbose reductase SOU1	N	N	277
cci:CC1G_11920	A8NDE5	XP_001832756.2	363.194	430.569	396.881	47.641	21.2096	21.6975	21.4536	0.344966	18.4995	-4.20942	1.40686e-19	hypothetical protein	N	N	193
cci:CC1G_11421	A8N490	XP_001829685.1	4165.68	3237.24	3701.46	656.506	205.027	195.278	200.152	6.89363	18.4932	-4.20893	5.10502e-57	hypothetical protein	N	4	422
cci:CC1G_06946	A8NZS9	XP_001837740.1	38375.4	27676	33025.7	7565.62	1619	1963.62	1791.31	243.684	18.4366	-4.2045	6.93768e-88	aspartyl-tRNA synthetase	N	N	436
cci:CC1G_15498	D6RN42	XP_002910957.1	1080.11	897.018	988.563	129.464	31.8145	75.9413	53.8779	31.2024	18.3482	-4.19757	1.27998e-28	methyl-accepting chemotaxis sensory transducer	N	1	268
cci:CC1G_10204	A8PGF8	XP_001841207.2	258.973	131.563	195.268	90.0929	10.6048	10.8488	10.7268	0.172483	18.2038	-4.18616	2.21803e-12	glutathione-dependent formaldehyde-activating gfa	N	N	136
cci:CC1G_06519	A8NNE7	XP_001835116.2	3309.8	566.118	1937.96	1940.08	134.328	79.5575	106.943	38.7284	18.1215	-4.17963	1.89242e-14	viral protein TPX	N	N	296
cci:CC1G_11711	A8NJV3	XP_001834302.1	1342.24	3324.95	2333.59	1401.99	113.118	144.65	128.884	22.2964	18.1061	-4.17841	3.97781e-27	serine/threonine protein kinase	N	N	261
cci:CC1G_03257	A8N7B4	XP_001830720.2	8814.56	11493.8	10154.2	1894.5	544.381	585.833	565.107	29.3107	17.9686	-4.16741	4.21005e-80	cAMP-independent regulatory protein pac2	N	N	279
cci:CC1G_03002	A8NS19	XP_001835914.2	57978.4	53175.2	55576.8	3396.36	2668.88	3540.31	3104.6	616.193	17.9015	-4.16201	6.21166e-87	hypothetical protein	N	N	124
cci:CC1G_03903	A8NH56	XP_001833686.2	4247.79	4313.66	4280.73	46.5759	250.981	227.824	239.402	16.3745	17.8809	-4.16035	4.22528e-57	hypothetical protein	N	N	180
cci:CC1G_08199	A8P7C6	XP_001839332.2	8441.89	11665.2	10053.6	2279.24	597.405	535.205	566.305	43.982	17.7529	-4.14998	6.00919e-62	hypothetical protein	N	2	329
cci:CC1G_14888	D6RNK1	XP_002910911.1	52672.6	41589.7	47131.2	7836.78	2177.52	3146.14	2661.83	684.914	17.7063	-4.14619	5.72802e-66	hypothetical protein	N	N	293
cci:CC1G_11562	A8N9Q9	XP_001831565.1	8290.3	3173.45	5731.88	3618.16	282.795	368.858	325.826	60.8552	17.5918	-4.13683	5.61411e-32	glucose-methanol-choline (GMC) oxidoreductase	N	N	675
cci:CC1G_00687	A8N3P2	XP_001829508.1	761.129	299.006	530.067	326.77	35.3494	25.3138	30.3316	7.09628	17.4758	-4.12728	2.19979e-16	other/HAL protein kinase	N	1	211
cci:CC1G_03171	A8PF67	XP_001840942.1	7301.78	8902.41	8102.09	1131.81	466.612	466.496	466.554	0.0819786	17.3658	-4.11818	2.5742e-60	MFS general substrate transporter	N	N	399
cci:CC1G_03350	A8NQX4	XP_001835568.2	1001.15	1479.08	1240.12	337.948	77.7687	65.0925	71.4306	8.96343	17.3612	-4.11779	2.16755e-29	WD40 repeat-like protein	N	N	444
cci:CC1G_00675	A8N3N0	XP_001829496.1	3161.37	3289.07	3225.22	90.2964	194.422	177.196	185.809	12.1803	17.3577	-4.1175	3.47979e-54	hypothetical protein	N	N	53
cci:CC1G_08491	A8NM50	XP_001834846.1	5615.3	7423.32	6519.31	1278.47	349.959	401.404	375.682	36.3768	17.3533	-4.11714	3.70032e-59	methyltransferase	N	N	278
cci:CC1G_10342	A8P0L6	XP_001837921.2	5037.34	3408.67	4223.01	1151.65	371.169	115.72	243.444	180.63	17.3469	-4.11661	4.42956e-31	hypothetical protein	N	N	160
cci:CC1G_00738	A8N3I2	XP_001829559.2	568.478	171.43	369.954	280.755	21.2096	21.6975	21.4536	0.344966	17.2444	-4.10806	9.98558e-13	hypothetical protein	N	2	143
cci:CC1G_08776	A8N426	XP_001829621.2	20998.9	11461.9	16230.4	6743.7	989.784	893.214	941.499	68.2851	17.2389	-4.1076	4.72661e-51	metacaspase	N	N	391
cci:CC1G_03936	A8N889	XP_001831045.2	6515.39	6123.64	6319.51	277.004	346.424	386.939	366.682	28.6481	17.2343	-4.10721	9.60021e-75	laccase 2	Y	N	506
cci:CC1G_04075	A8NVV5	XP_001836762.2	69.4806	51.8277	60.6542	12.4825	7.06988	0	3.53494	4.99916	17.1585	-4.10085	1.38564e-06	hypothetical protein	N	N	118
cci:CC1G_02862	A8N093	XP_001828281.1	454.782	35.8807	245.331	296.208	14.1398	14.465	14.3024	0.229977	17.1532	-4.1004	4.99702e-07	snoaL-like polyketide cyclase family protein	Y	N	165
cci:CC1G_15138	A8PIE5	XP_001841559.2	11546.4	6179.46	8862.94	3795.01	530.241	506.275	518.258	16.9466	17.1014	-4.09604	1.81616e-49	related to micromolar calcium activated neutral protease 1 (capn1)	N	N	817
cci:CC1G_02159	A8NKE2	XP_001834423.1	75.797	47.841	61.819	19.7679	0	7.2325	3.61625	5.11415	17.0948	-4.09548	1.32658e-06	hypothetical protein	N	N	127
cci:CC1G_09431	A8NIK5	XP_001834017.2	4516.24	1881.74	3198.99	1862.87	205.027	169.964	187.495	24.7932	17.0617	-4.09269	3.31748e-30	O-methylsterigmatocystin oxidoreductase	N	1	558
cci:CC1G_13568	D6RJM9	XP_002912040.1	438.991	235.218	337.105	144.089	10.6048	28.93	19.7674	12.9579	17.0536	-4.092	6.89257e-16	LITAF-like zinc finger domain-containing protein	N	N	205
cci:CC1G_02863	A8N094	XP_001828282.1	1781.23	175.417	978.324	1135.48	42.4193	72.325	57.3722	21.1465	17.0522	-4.09189	1.39374e-09	hypothetical protein	N	6	364
cci:CC1G_07519	A8P157	XP_001838029.1	3192.95	2579.43	2886.19	433.827	148.468	191.661	170.064	30.5426	16.9711	-4.08501	5.7796e-44	high-affinity nicotinic acid transporter	N	12	482
cci:CC1G_15140	D6RPP4	XP_002910501.1	183.176	179.404	181.29	2.66759	14.1398	7.2325	10.6861	4.88417	16.965	-4.08449	2.49104e-13	hypothetical protein	N	3	116
cci:CC1G_10480	A8NL41	XP_001834606.1	306.346	358.807	332.577	37.0955	21.2096	18.0813	19.6455	2.21211	16.9289	-4.08142	1.07442e-17	hypothetical protein	N	7	359
cci:CC1G_00720	A8N3G4	XP_001829541.2	24637.2	22720.5	23678.8	1355.33	1300.86	1497.13	1398.99	138.783	16.9256	-4.08114	1.39033e-81	2-5A-dependent ribonuclease	N	N	973
cci:CC1G_14077	D6RL50	XP_002911545.1	154.752	203.324	179.038	34.3455	21.2096	0	10.6048	14.9975	16.8827	-4.07747	1.68583e-12	hypothetical protein	Y	1	64
cci:CC1G_00499	A8N375	XP_001829320.2	2191.8	2328.26	2260.03	96.4937	134.328	133.801	134.065	0.372292	16.8578	-4.07534	2.88798e-42	S-adenosyl-L-methionine-dependent methyltransferase	N	N	374
cci:CC1G_02670	A8PBK7	XP_001840207.1	71078.7	86632	78855.3	10997.9	4425.75	5015.74	4720.74	417.188	16.704	-4.06212	7.45575e-84	glycoside hydrolase family 105 protein	Y	N	432
cci:CC1G_11847	A8PH14	XP_001841319.1	101.063	75.7482	88.4055	17.9001	10.6048	0	5.30241	7.49874	16.6727	-4.05941	1.99536e-08	lysozyme	Y	N	115
cci:CC1G_14013	D6RKT7	XP_002911974.1	394.776	558.145	476.46	115.519	28.2795	28.93	28.6048	0.459954	16.6567	-4.05803	3.17879e-20	flavonoid 3',5'-hydroxylase	N	1	116
cci:CC1G_09664	A8P9F5	XP_001839761.2	761.129	127.576	444.352	447.989	31.8145	21.6975	26.756	7.15378	16.6076	-4.05377	7.30769e-10	similar to cytochrome P450, family 7, subfamily A, polypeptide 1	N	1	478
cci:CC1G_12752	A8PBV3	XP_001840275.2	514.788	617.946	566.367	72.9434	17.6747	50.6275	34.1511	23.3011	16.5841	-4.05173	1.85484e-21	cytochrome P450	N	1	231
cci:CC1G_11591	A8NML4	XP_001834942.1	1127.48	1530.91	1329.2	285.268	81.3037	79.5575	80.4306	1.23471	16.526	-4.04667	3.26103e-29	putative cross-wall-targeting lipoprotein signal	Y	N	160
cci:CC1G_05092	A8NGA9	XP_001833392.2	4304.64	3400.7	3852.67	639.185	282.795	184.429	233.612	69.5556	16.4917	-4.04367	3.16542e-45	FAD/NAD(P)-binding domain-containing protein	N	6	356
cci:CC1G_10105	A8N402	XP_001829575.1	34794	35478.1	35136	483.708	2124.5	2140.82	2132.66	11.5404	16.4752	-4.04223	1.14045e-82	hypothetical protein	N	7	345
cci:CC1G_08066	A8NVL8	XP_001836681.1	5252.1	3408.67	4330.39	1303.5	300.47	227.824	264.147	51.3686	16.3939	-4.03508	1.01096e-45	ricin B-fold protein	Y	N	425
cci:CC1G_07677	A8NC73	XP_001832417.2	27410.1	16174.2	21792.2	7944.96	1078.16	1591.15	1334.65	362.741	16.328	-4.02927	5.09082e-50	hypothetical protein	N	4	480
cci:CC1G_09291	A8N870	XP_001831026.2	2251.8	3033.91	2642.86	553.036	74.2338	249.521	161.878	123.947	16.3263	-4.02912	6.55701e-29	6-hydroxy-D-nicotine oxidase	Y	N	508
cci:CC1G_14014	D6RKT8	XP_002911975.1	1847.55	2818.63	2333.09	686.655	109.583	177.196	143.39	47.8097	16.271	-4.02423	5.50072e-36	O-methylsterigmatocystin oxidoreductase	N	N	387
cci:CC1G_03981	A8N8D4	XP_001831090.1	13829.8	14503.8	14166.8	476.58	798.897	951.074	874.985	107.605	16.1909	-4.01711	9.19497e-78	similar to transcription factor Zn, C2H2	N	N	289
cci:CC1G_01071	A8NEF1	XP_001833009.1	14139.3	16648.7	15394	1774.38	943.829	961.923	952.876	12.7939	16.1553	-4.01393	5.13426e-78	hypothetical protein	N	N	229
cci:CC1G_12507	A8PAF4	XP_001839978.1	176418	170278	173348	4341.38	10512.9	11051.3	10782.1	380.668	16.0774	-4.00696	2.69219e-82	ectomycorrhiza-regulated small secreted protein	Y	N	215
cci:CC1G_02292	A8N7N5	XP_001830841.1	410.567	394.688	402.628	11.2284	10.6048	39.7788	25.1918	20.6291	15.9825	-3.99842	8.24125e-19	hypothetical protein	Y	2	167
cci:CC1G_14247	D6RLQ4	XP_002911716.1	1841.24	1447.19	1644.21	278.633	113.118	94.0225	103.57	13.5026	15.8753	-3.98871	1.08163e-33	hypothetical protein	N	N	169
cci:CC1G_03120	A8PF06	XP_001840891.1	6464.86	5087.09	5775.97	974.228	378.239	350.776	364.508	19.4189	15.846	-3.98604	7.71932e-56	endoglucanase II	N	N	338
cci:CC1G_08053	A8NQF4	XP_001835544.2	363.194	255.152	309.173	76.3974	31.8145	7.2325	19.5235	17.3821	15.8359	-3.98513	8.37055e-16	pirin	N	N	373
cci:CC1G_15225	A8NDD6	XP_001832749.2	852.717	1012.63	932.675	113.078	49.4892	68.7088	59.099	13.5903	15.7816	-3.98017	1.88797e-26	hypothetical protein	N	N	146
cci:CC1G_05802	A8NLE4	XP_001834665.2	35754.1	36251.5	36002.8	351.714	2205.8	2357.8	2281.8	107.475	15.7782	-3.97986	1.10433e-80	indole-3-acetaldehyde dehydrogenase	N	N	489
cci:CC1G_08436	A8NAR7	XP_001831919.1	6376.43	7714.36	7045.39	946.059	438.333	455.648	446.99	12.2434	15.7618	-3.97836	2.24043e-72	hypothetical protein	N	N	482
cci:CC1G_11000	A8P729	XP_001839278.2	10204.2	7275.81	8739.99	2070.66	494.892	618.379	556.635	87.3185	15.7015	-3.97283	1.4525e-57	hypothetical protein	N	7	369
cci:CC1G_08810	A8N460	XP_001829655.1	271.606	342.86	307.233	50.3843	17.6747	21.6975	19.6861	2.84455	15.6066	-3.96408	1.1421e-16	hypothetical protein	N	N	380
cci:CC1G_05809	A8NLF4	XP_001834672.2	8751.4	5019.31	6885.36	2638.98	456.007	437.566	446.787	13.0398	15.4108	-3.94587	4.41347e-46	bacteriodes thetaiotaomicron symbiotic chitinase, putative	Y	N	621
cci:CC1G_11442	A8P011	XP_001837797.1	10327.3	11657.2	10992.3	940.383	756.477	672.623	714.55	59.2943	15.3835	-3.94331	2.16192e-74	D-lactate dehydrogenase	N	N	332
cci:CC1G_14560	D6RMN2	XP_002911128.1	1187.49	1439.22	1313.35	177.999	77.7687	94.0225	85.8956	11.4932	15.2901	-3.93452	1.2956e-31	hypothetical protein	N	N	166
cci:CC1G_09058	A8P2Z2	XP_001838430.2	3619.31	3492.39	3555.85	89.7445	201.492	263.986	232.739	44.1904	15.2783	-3.93341	1.21788e-51	hypothetical protein	N	2	215
cci:CC1G_04712	A8P297	XP_001838268.1	215668	149543	182605	46757.4	10640.2	13510.3	12075.2	2029.49	15.1223	-3.9186	1.15616e-60	copper radical oxidase	Y	N	1005
cci:CC1G_08358	A8NAA2	XP_001831754.2	93151.4	52102.8	72627.1	29025.7	4613.1	4997.66	4805.38	271.925	15.1137	-3.91779	1.72679e-60	metalloprotease	Y	N	290
cci:CC1G_11133	A8N4R8	XP_001829863.1	14448.8	4544.89	9496.85	7003.13	597.405	661.774	629.589	45.5156	15.0842	-3.91497	5.18882e-27	1,2-dihydroxy-3-keto-5-methylthiopentene dioxygenase	N	N	201
cci:CC1G_10169	A8PEH3	XP_001840795.2	729.546	1526.92	1128.24	563.831	74.2338	75.9413	75.0875	1.20738	15.0256	-3.90935	2.30046e-22	hypothetical protein	N	N	170
cci:CC1G_00503	A8N379	XP_001829324.2	7532.33	10086.5	8809.4	1806.05	562.056	611.146	586.601	34.7123	15.0177	-3.90859	2.72678e-56	hypothetical protein	N	N	339
cci:CC1G_08037	A8NQC9	XP_001835528.2	5125.77	3966.81	4546.29	819.509	243.911	361.625	302.768	83.2364	15.0158	-3.90841	5.86796e-53	hypothetical protein	N	N	573
cci:CC1G_10736	A8P387	XP_001838494.2	135.803	187.377	161.59	36.4684	7.06988	14.465	10.7674	5.22914	15.0073	-3.90759	1.83593e-11	hypothetical protein	N	N	144
cci:CC1G_02130	A8NKA6	XP_001834394.1	1395.93	1020.61	1208.27	265.392	70.6988	90.4063	80.5525	13.9353	14.9997	-3.90687	1.69742e-27	fungal mating-type pheromone	N	N	51
cci:CC1G_09458	A8PDC6	XP_001840574.1	2542.36	2659.16	2600.76	82.5911	162.607	184.429	173.518	15.4301	14.9884	-3.90578	9.61948e-41	extracellular tungstate binding protein	N	N	360
cci:CC1G_01396	A8NYP4	XP_001837484.2	5852.16	7554.89	6703.52	1204.01	459.542	437.566	448.554	15.5394	14.9447	-3.90157	6.35489e-55	hypothetical protein	N	N	473
cci:CC1G_12075	A8N0E4	XP_001828345.2	363.194	326.913	345.054	25.6544	28.2795	18.0813	23.1804	7.21127	14.8856	-3.89584	3.16624e-17	TKL/TKL-ccin protein kinase	N	N	309
cci:CC1G_05403	A8NPZ6	XP_001835441.2	6812.26	7032.62	6922.44	155.821	562.056	368.858	465.457	136.612	14.8724	-3.89456	5.3708e-55	NWD2	N	N	821
cci:CC1G_13627	D6RK04	XP_002912094.1	4513.08	4170.14	4341.61	242.498	332.284	253.138	292.711	55.9653	14.8324	-3.89068	2.25316e-52	D-isomer specific 2-hydroxyacid dehydrogenase	N	N	318
cci:CC1G_10753	A8P3B1	XP_001838511.1	2122.32	1530.91	1826.61	418.187	120.188	126.569	123.378	4.51188	14.805	-3.88801	2.80277e-33	hypothetical protein	Y	N	171
cci:CC1G_10497	A8NL64	XP_001834623.1	1436.99	1423.27	1430.13	9.69918	70.6988	122.953	96.8257	36.9489	14.7701	-3.88461	9.7886e-32	hypothetical protein	N	7	356
cci:CC1G_15344	D6RQ23	XP_002910437.1	4080.41	4241.9	4161.15	114.192	286.33	278.451	282.391	5.57126	14.7354	-3.88122	8.88929e-52	hypothetical protein	Y	N	125
cci:CC1G_02747	A8MZY2	XP_001828166.1	410.567	215.284	312.926	138.086	28.2795	14.465	21.3723	9.76835	14.6417	-3.87201	1.26057e-14	endoribonuclease L-PSP	N	N	138
cci:CC1G_08586	A8NCV4	XP_001832636.2	2055.99	1817.96	1936.98	168.318	123.723	141.034	132.378	12.2406	14.6321	-3.87107	1.76652e-38	guanine nucleotide-binding protein alpha subunit	N	N	528
cci:CC1G_03163	A8PF57	XP_001840934.2	517.946	518.277	518.112	0.233859	42.4193	28.93	35.6747	9.53837	14.5232	-3.86029	2.02384e-21	Rho1 GTPase	N	N	180
cci:CC1G_08219	A8P7G1	XP_001839352.2	7222.83	6382.78	6802.8	594	431.263	506.275	468.769	53.0417	14.5121	-3.85918	4.10133e-69	2-5A-dependent ribonuclease	N	N	900
cci:CC1G_06859	A8N6Y7	XP_001830593.1	1967.56	1662.47	1815.02	215.732	113.118	137.418	125.268	17.1823	14.4891	-3.8569	6.71621e-33	kyphoscoliosis peptidase	N	N	536
cci:CC1G_08289	A8PG46	XP_001841145.2	1771.76	2005.33	1888.54	165.165	123.723	137.418	130.57	9.68353	14.4638	-3.85438	4.66509e-38	hypothetical protein	N	N	272
cci:CC1G_14364	D6RM73	XP_002911365.1	202451	201566	202008	625.628	13319.7	14667.5	13993.6	953.076	14.4358	-3.85158	2.67064e-77	hypothetical protein	N	N	188
cci:CC1G_07644	A8NC40	XP_001832384.1	19950.4	23737.1	21843.8	2677.59	1406.91	1627.31	1517.11	155.851	14.3983	-3.84782	2.35318e-74	hexose transporter	N	10	522
cci:CC1G_14087	D6RLA5	XP_002911555.1	2393.92	2790.72	2592.32	280.58	197.957	162.731	180.344	24.9081	14.3743	-3.84542	4.82022e-40	2-5A-dependent ribonuclease	N	N	317
cci:CC1G_03496	A8NCD8	XP_001832482.1	3556.14	4110.34	3833.24	391.873	205.027	329.079	267.053	87.7182	14.3539	-3.84337	1.34771e-50	NADH:flavin oxidoreductase/NADH oxidase	N	N	429
cci:CC1G_10398	A8PAM7	XP_001840014.1	1.63499e+06	1.19136e+06	1.41317e+06	313699	97659.8	99945.9	98802.9	1616.52	14.303	-3.83824	5.25701e-77	spore germination protein IA	Y	N	367
cci:CC1G_02100	A8NK67	XP_001834364.2	540.054	534.224	537.139	4.12226	28.2795	47.0113	37.6454	13.2453	14.2684	-3.83475	1.35909e-21	other/FunK1 protein kinase	N	N	778
cci:CC1G_11894	A8P3K8	XP_001838565.1	6708.04	5649.22	6178.63	748.697	424.193	452.031	438.112	19.6847	14.1028	-3.81791	7.13535e-53	bas1, putative	N	N	391
cci:CC1G_05340	A8NPR0	XP_001835378.2	900.09	809.31	854.7	64.1912	53.0241	68.7088	60.8664	11.0907	14.0422	-3.8117	1.33099e-24	hypothetical protein	Y	N	51
cci:CC1G_11542	A8N6S8	XP_001830534.1	7560.75	10198.1	8879.43	1864.88	565.591	701.553	633.572	96.1396	14.0149	-3.80889	3.80553e-54	hypothetical protein	Y	2	236
cci:CC1G_14665	D6RMS1	XP_002911236.1	27539.6	1530.91	14535.2	18390.9	827.176	1247.61	1037.39	297.289	14.0113	-3.80852	4.5408e-09	hypothetical protein	N	N	181
cci:CC1G_02198	A8NKI8	XP_001834462.2	10741.1	9544.27	10142.7	846.264	795.362	654.541	724.952	99.5751	13.9908	-3.80641	3.51776e-70	hypothetical protein	N	7	325
cci:CC1G_14108	D6RLI9	XP_002911575.1	5571.08	4851.87	5211.48	508.559	402.983	343.544	373.264	42.0301	13.9619	-3.80343	1.13548e-51	hypothetical protein	N	1	448
cci:CC1G_04673	A8N4X3	XP_001829984.1	12421.2	23131.1	17776.2	7573.02	1382.16	1171.67	1276.91	148.844	13.9212	-3.79921	1.77669e-45	small heat shock protein	N	N	155
cci:CC1G_14001	D6RKS5	XP_002911962.1	16069	14272.6	15170.8	1270.26	1297.32	882.365	1089.84	293.42	13.9201	-3.7991	1.72229e-55	alginate lyase	Y	N	418
cci:CC1G_04786	A8P2K2	XP_001838342.2	5981.65	3815.32	4898.48	1531.83	300.47	405.02	352.745	73.928	13.8868	-3.79564	2.1094e-42	hypothetical protein	N	N	504
cci:CC1G_11081	A8NCB2	XP_001832456.2	24501.4	26798.9	25650.2	1624.59	1527.09	2169.75	1848.42	454.426	13.8768	-3.7946	1.93195e-74	glutathione S-transferase	N	N	319
cci:CC1G_14556	D6RMG2	XP_002911124.1	609.534	582.065	595.8	19.4238	35.3494	50.6275	42.9885	10.8032	13.8595	-3.79281	4.5498e-22	hypothetical protein	N	N	252
cci:CC1G_15429	D6RQN2	XP_002910152.1	7099.66	8164.86	7632.26	753.212	530.241	571.368	550.804	29.0807	13.8566	-3.7925	3.76259e-68	2-5A-dependent ribonuclease	N	N	828
cci:CC1G_04948	A8PFN5	XP_001841104.1	1490.67	1020.61	1255.64	332.388	109.583	72.325	90.9541	26.3455	13.8052	-3.78714	1.28828e-26	LAP1	Y	N	505
cci:CC1G_15282	D6RQ75	XP_002910375.1	606.376	960.806	783.591	250.62	67.1639	47.0113	57.0876	14.2501	13.7261	-3.77885	1.254e-21	hypothetical protein	N	N	75
cci:CC1G_15454	D6RQP6	XP_002910177.1	5741.63	5103.04	5422.33	451.551	360.564	430.334	395.449	49.3347	13.7118	-3.77735	2.00623e-51	hypothetical protein	N	5	324
cci:CC1G_07902	A8P6M5	XP_001839187.1	2232.85	1487.06	1859.96	527.359	130.793	141.034	135.913	7.24144	13.6849	-3.77451	4.05718e-32	similar to glutathione S-transferase	N	N	258
cci:CC1G_12229	A8NA53	XP_001831709.2	28095.4	24992.9	26544.2	2193.81	1919.47	1967.24	1943.36	33.7765	13.6589	-3.77177	9.09155e-74	cytochrome P450 monooxygenase pc-1	N	2	613
cci:CC1G_05994	A8N4L6	XP_001829785.2	11546.4	5856.53	8701.47	4023.35	537.311	744.948	641.129	146.821	13.5721	-3.76257	5.97687e-37	hypothetical protein	Y	1	504
cci:CC1G_00624	A8N3K5	XP_001829445.2	15983.7	17709.1	16846.4	1220.06	1208.95	1283.77	1246.36	52.905	13.5165	-3.75665	7.05018e-71	mg640 gene product	N	1	828
cci:CC1G_12699	A8NAZ5	XP_001831997.2	211.6	175.417	193.508	25.5854	10.6048	18.0813	14.343	5.28663	13.4915	-3.75397	7.52035e-13	other/FunK1 protein kinase	N	N	159
cci:CC1G_02634	A8PBF5	XP_001840171.1	35605.7	27428.8	31517.2	5781.9	2343.67	2336.1	2339.88	5.35156	13.4696	-3.75163	2.58556e-73	hypothetical protein	N	1	207
cci:CC1G_00128	A8NWV1	XP_001836992.2	751.654	1076.42	914.038	229.646	70.6988	65.0925	67.8957	3.96426	13.4624	-3.75086	1.78969e-24	metalloprotease	Y	N	286
cci:CC1G_11803	A8N810	XP_001830966.2	1648.59	1287.72	1468.15	255.171	84.8386	133.801	109.32	34.6218	13.4299	-3.74737	4.31653e-27	hypothetical protein	N	N	560
cci:CC1G_08310	A8PG79	XP_001841166.1	476.89	99.6687	288.279	266.736	17.6747	25.3138	21.4942	5.40162	13.4119	-3.74545	6.90042e-09	lysozyme	Y	N	125
cci:CC1G_06876	A8N704	XP_001830610.2	18791.3	15560.3	17175.8	2284.71	1516.49	1066.79	1291.64	317.983	13.2977	-3.7331	2.79648e-54	hypothetical protein	N	N	244
cci:CC1G_03982	A8N8D5	XP_001831091.2	2166.53	2491.72	2329.12	229.941	141.398	209.743	175.57	48.3271	13.2661	-3.72967	1.21137e-37	hypothetical protein	N	N	125
cci:CC1G_03935	A8N888	XP_001831044.1	1102.22	837.217	969.716	187.382	84.8386	61.4763	73.1574	16.5197	13.2552	-3.72849	1.10469e-24	hypothetical protein	N	N	412
cci:CC1G_08421	A8NAQ2	XP_001831904.2	2580.26	3129.6	2854.93	388.441	222.701	209.743	216.222	9.16324	13.2037	-3.72287	7.36775e-39	hypothetical protein	Y	2	231
cci:CC1G_06067	A8PA08	XP_001839877.1	1443.3	621.933	1032.62	580.796	95.4434	61.4763	78.4598	24.0184	13.1611	-3.71821	1.12049e-17	alginate lyase	Y	N	304
cci:CC1G_07142	A8NR79	XP_001835718.1	6461.7	5685.1	6073.4	549.136	434.798	491.81	463.304	40.3138	13.1089	-3.71247	1.08293e-50	Metallo-hydrolase/oxidoreductase	N	N	300
cci:CC1G_02400	A8N7Z3	XP_001830949.2	45974.1	48231.7	47102.9	1596.37	3354.66	3862.16	3608.41	358.854	13.0536	-3.70638	3.40297e-72	hypothetical protein	N	7	332
cci:CC1G_05328	A8NPP2	XP_001835366.1	22.1075	23.9205	23.014	1.28199	3.53494	0	1.76747	2.49958	13.0209	-3.70275	0.00393261	hypothetical protein	N	N	158
cci:CC1G_07932	A8P6S4	XP_001839217.2	448.466	430.569	439.517	12.6552	49.4892	18.0813	33.7852	22.2088	13.0092	-3.70146	7.8601e-18	hypothetical protein	N	3	336
cci:CC1G_07676	A8NC72	XP_001832416.2	3246.64	2563.48	2905.06	483.068	226.236	220.591	223.414	3.99159	13.003	-3.70078	1.69505e-38	hypothetical protein	N	N	103
cci:CC1G_08512	A8ND28	XP_001832684.2	745.337	685.72	715.529	42.1556	70.6988	39.7788	55.2388	21.8638	12.9534	-3.69526	1.46536e-22	hypothetical protein	N	N	299
cci:CC1G_10734	A8P385	XP_001838492.1	1386.45	2746.87	2066.66	961.958	116.653	202.51	159.582	60.71	12.9505	-3.69494	6.54444e-25	hypothetical protein	N	N	205
cci:CC1G_10608	A8P8Q5	XP_001839615.1	688.49	741.535	715.012	37.5086	53.0241	57.86	55.4421	3.41949	12.8966	-3.68892	1.61344e-22	hypothetical protein	N	1	225
cci:CC1G_08034	A8NQC4	XP_001835525.1	6392.22	4684.43	5538.32	1207.59	509.032	350.776	429.904	111.903	12.8827	-3.68736	8.37509e-50	hypothetical protein	N	7	351
cci:CC1G_10827	A8NHH6	XP_001833762.2	20730.5	13495.1	17112.8	5116.16	1325.6	1334.4	1330	6.21791	12.8668	-3.68558	3.43099e-53	lipid phosphate phosphatase 1	N	5	316
cci:CC1G_01580	A8NI44	XP_001833903.2	457.94	183.39	320.665	194.136	31.8145	18.0813	24.9479	9.71085	12.8534	-3.68408	6.22259e-12	hypothetical protein	N	N	117
cci:CC1G_06640	A8P7U4	XP_001839427.1	1812.81	2124.94	1968.87	220.705	194.422	112.104	153.263	58.2076	12.8464	-3.68329	2.85934e-31	cytochrome P450	N	2	562
cci:CC1G_15006	D6RP58	XP_002910675.1	8227.14	10911.7	9569.43	1898.29	784.757	705.169	744.963	56.2773	12.8455	-3.68319	9.11097e-52	HSP20-like chaperone	N	N	186
cci:CC1G_04876	A8PFW6	XP_001841032.2	15165.7	23569.6	19367.7	5942.47	1375.09	1641.78	1508.43	188.575	12.8396	-3.68253	2.5073e-53	alpha-glucosidase	Y	N	932
cci:CC1G_10335	A8P0K5	XP_001837914.1	2163.37	1913.64	2038.51	176.589	137.863	180.813	159.338	30.3701	12.7936	-3.67735	4.18165e-36	D-lactaldehyde dehydrogenase	N	N	302
cci:CC1G_13623	D6RK00	XP_002912090.1	7974.48	8818.68	8396.58	596.943	544.381	770.261	657.321	159.722	12.7739	-3.67513	3.63009e-51	Endoribonuclease L-PSP	N	N	128
cci:CC1G_00939	A8N964	XP_001831392.2	486.364	426.582	456.473	42.2725	24.7446	47.0113	35.8779	15.7449	12.723	-3.66936	5.55327e-18	OxyL protein	N	N	331
cci:CC1G_04912	A8PFI1	XP_001841068.2	240.024	215.284	227.654	17.4935	14.1398	21.6975	17.9186	5.34413	12.7049	-3.66731	1.40549e-13	hypothetical protein	Y	N	173
cci:CC1G_10395	A8PAM3	XP_001840011.1	530582	454202	492392	54009	43009.6	34614.8	38812.2	5936.08	12.6865	-3.66523	1.85956e-71	ectomycorrhiza-regulated small secreted protein	Y	N	279
cci:CC1G_12718	A8P3N6	XP_001838582.1	59822.8	64370	62096.4	3215.36	4302.02	5493.08	4897.55	842.207	12.6791	-3.66438	5.03183e-71	glutathione S-transferase	N	N	215
cci:CC1G_05363	A8NPU0	XP_001835401.2	10665.3	12765.6	11715.4	1485.13	904.945	943.841	924.393	27.5039	12.6736	-3.66376	6.8126e-67	WD40 repeat-like protein	N	N	636
cci:CC1G_07456	A8NB86	XP_001832085.2	1136.96	1355.49	1246.22	154.53	88.3735	108.488	98.4305	14.2227	12.661	-3.66231	1.47457e-28	hypothetical protein	N	N	331
cci:CC1G_14063	D6RL36	XP_002911531.1	1645.43	2232.58	1939	415.179	130.793	177.196	153.995	32.8122	12.5914	-3.65436	9.56707e-31	hypothetical protein	N	N	594
cci:CC1G_02669	A8PBK5	XP_001840206.2	2150.74	2228.59	2189.67	55.0488	123.723	224.208	173.965	71.0533	12.5868	-3.65384	2.32829e-31	hypothetical protein	N	5	481
cci:CC1G_04702	A8P278	XP_001838258.1	252.657	470.436	361.546	153.993	14.1398	43.395	28.7674	20.6866	12.5679	-3.65167	1.43703e-13	hypothetical protein	Y	1	75
cci:CC1G_11248	A8NLQ1	XP_001834749.2	14290.9	14483.9	14387.4	136.438	1180.67	1110.19	1145.43	49.8379	12.5607	-3.65084	2.50919e-67	2-5A-dependent ribonuclease	N	N	979
cci:CC1G_07696	A8NC10	XP_001832309.2	6186.93	14428	10307.5	5827.34	809.502	831.738	820.62	15.7233	12.5606	-3.65083	1.63067e-35	HHE domain-containing protein	N	N	194
cci:CC1G_08785	A8N435	XP_001829630.2	249.499	466.449	357.974	153.407	35.3494	21.6975	28.5235	9.65336	12.5502	-3.64963	2.81201e-14	hypothetical protein	N	N	498
cci:CC1G_11985	A8P0P9	XP_001837941.1	1490.67	2089.06	1789.87	423.119	152.002	133.801	142.902	12.8702	12.5251	-3.64675	2.09025e-30	hypothetical protein	N	N	585
cci:CC1G_04116	A8NW16	XP_001836803.2	3322.44	3783.42	3552.93	325.967	279.26	289.3	284.28	7.09912	12.498	-3.64362	2.07395e-46	glutathione S-transferase Gst3	N	N	319
cci:CC1G_03859	A8NH00	XP_001833642.2	21914.8	19279.9	20597.4	1863.16	1389.23	1913	1651.11	370.358	12.4748	-3.64095	2.16209e-69	hypothetical protein	N	N	228
cci:CC1G_02603	A8PBB3	XP_001840140.2	2157.06	1247.85	1702.45	642.905	155.537	119.336	137.437	25.5981	12.3872	-3.63078	1.38595e-26	endo-1,3(4)-beta-glucanase	Y	N	323
cci:CC1G_04305	A8NFM9	XP_001833326.2	53913.8	41904.7	47909.2	8491.72	4174.77	3601.79	3888.28	405.158	12.3215	-3.6231	1.32237e-69	Cupredoxin	Y	N	315
cci:CC1G_09532	A8P0W4	XP_001837981.2	72724.1	65980.7	69352.4	4768.33	5412	5854.71	5633.35	313.046	12.311	-3.62188	9.58225e-70	zincin	Y	1	295
cci:CC1G_02326	A8N7R9	XP_001830875.1	3341.39	3384.75	3363.07	30.6618	268.656	278.451	273.553	6.92664	12.294	-3.61988	1.22012e-45	glycoside hydrolase family 79 protein	N	N	588
cci:CC1G_06868	A8N6Z6	XP_001830602.2	2371.82	1407.32	1889.57	682	152.002	155.499	153.751	2.47225	12.2898	-3.61939	6.75403e-27	endo-1,3(4)-beta-glucanase	Y	1	375
cci:CC1G_07821	A8P3X8	XP_001838630.2	63622.1	76370.1	69996.1	9014.19	4970.13	6436.93	5703.53	1037.18	12.2724	-3.61735	1.3232e-69	putative isomerase YbhE	N	N	467
cci:CC1G_09281	A8N860	XP_001831016.2	1582.26	1762.14	1672.2	127.194	95.4434	177.196	136.32	57.808	12.2668	-3.61668	1.3276e-29	hypothetical protein	N	3	331
cci:CC1G_09068	A8P306	XP_001838440.1	293.713	231.231	262.472	44.1816	24.7446	18.0813	21.4129	4.71169	12.2577	-3.61561	2.73127e-14	hypothetical protein	N	N	369
cci:CC1G_06529	A8NNG0	XP_001835126.1	849524	798920	824222	35782.1	68295.1	66683.7	67489.4	1139.44	12.2126	-3.6103	9.4153e-70	mucus-binding protein	Y	1	140
cci:CC1G_02543	A8NBT3	XP_001832281.1	862.191	657.813	760.002	144.517	77.7687	47.0113	62.39	21.7488	12.1815	-3.60662	2.78802e-22	hypothetical protein	N	N	289
cci:CC1G_01508	A8NHU6	XP_001833831.2	5675.3	3372.79	4524.05	1628.12	357.029	386.939	371.984	21.1494	12.1619	-3.6043	5.02766e-39	metacaspase-1	N	N	445
cci:CC1G_05295	A8PCI8	XP_001840409.2	7573.39	10437.3	9005.35	2025.1	615.08	867.9	741.49	178.771	12.1449	-3.60228	7.19584e-50	alpha-L-arabinofuranosidase A	N	N	589
cci:CC1G_14480	D6RMD5	XP_002911482.1	53.6896	75.7482	64.7189	15.5978	7.06988	3.61625	5.34307	2.44209	12.1127	-3.59845	3.06189e-06	fungal mating-type pheromone	N	N	39
cci:CC1G_11786	A8NPK3	XP_001835352.1	22631.7	16660.6	19646.2	4222.22	1421.05	1826.21	1623.63	286.491	12.1002	-3.59696	3.46742e-52	hypothetical protein	N	4	187
cci:CC1G_12847	A8PB20	XP_001840090.2	780.078	904.992	842.535	88.3274	67.1639	72.325	69.7444	3.64947	12.0803	-3.59459	8.24575e-23	WSC domain-containing protein	N	N	377
cci:CC1G_08038	A8NQD0	XP_001835529.2	1449.62	881.071	1165.34	402.024	98.9784	94.0225	96.5004	3.50431	12.0761	-3.59408	3.42279e-22	614/534 cytochrome P450	N	N	508
cci:CC1G_10100	A8N3X5	XP_001829570.1	275857	233304	254581	30089.2	23320	18851.5	21085.8	3159.7	12.0736	-3.59378	3.68746e-69	hypothetical protein	N	N	417
cci:CC1G_04244	A8NFE7	XP_001833265.2	12550.7	13371.5	12961.1	580.41	897.875	1251.22	1074.55	249.854	12.0619	-3.59239	2.99983e-65	peptide-N4-(N-acetyl-beta-glucosaminyl)asparagine amidase A	N	N	651
cci:CC1G_08817	A8N467	XP_001829662.2	240.024	406.648	323.336	117.821	24.7446	28.93	26.8373	2.95954	12.048	-3.59072	1.95899e-14	hypothetical protein	N	N	301
cci:CC1G_15646	D6RQA7	XP_002910217.1	167.385	386.714	277.05	155.089	38.8844	7.2325	23.0584	22.3812	12.0151	-3.58678	1.71359e-10	WSC domain-containing protein	N	N	362
cci:CC1G_15616	D6RNE6	XP_002911074.1	2059.15	3376.77	2717.96	931.699	208.562	245.905	227.233	26.4058	11.9611	-3.58028	2.5271e-31	extracellular tungstate binding protein, putative	N	N	347
cci:CC1G_15088	D6RPF5	XP_002910754.1	132.645	123.589	128.117	6.40331	10.6048	10.8488	10.7268	0.172483	11.9436	-3.57817	7.73814e-10	hypothetical protein	N	N	68
cci:CC1G_04489	A8N5B1	XP_001830056.2	3957.24	1706.33	2831.78	1591.63	233.306	242.289	237.797	6.3517	11.9084	-3.57391	1.34167e-24	ectomycorrhiza-upregulated zf-MYND domain-containing protein	N	N	292
cci:CC1G_10591	A8P8M4	XP_001839598.1	5558.45	5697.06	5627.76	98.0138	381.774	567.751	474.763	131.506	11.8538	-3.56728	2.13427e-47	glutathione S-transferase	N	N	241
cci:CC1G_04861	A8PFU5	XP_001841017.2	37.8985	3.98675	20.9426	23.9792	3.53494	0	1.76747	2.49958	11.8489	-3.56668	0.0095238	hypothetical protein	N	N	75
cci:CC1G_05424	A8NQ23	XP_001835462.1	208.442	127.576	168.009	57.1809	21.2096	7.2325	14.2211	9.88334	11.8141	-3.56244	2.24225e-10	hypothetical protein	Y	N	175
cci:CC1G_12338	A8P2R5	XP_001838388.2	1487.52	1455.16	1471.34	22.8778	106.048	144.65	125.349	27.2956	11.7379	-3.55311	2.04213e-28	hypothetical protein	N	N	299
cci:CC1G_15174	D6RPI3	XP_002910535.1	619.009	554.158	586.583	45.8568	45.9542	54.2438	50.099	5.86158	11.7085	-3.54948	2.38327e-20	hypothetical protein	N	N	86
cci:CC1G_14070	D6RL43	XP_002911538.1	25.2657	15.947	20.6063	6.58931	3.53494	0	1.76747	2.49958	11.6587	-3.54333	0.00689898	hypothetical protein	N	N	59
cci:CC1G_14157	D6RLL8	XP_002911624.1	1569.63	1475.1	1522.36	66.8455	120.188	141.034	130.611	14.7402	11.6557	-3.54297	1.75061e-28	MPR1	N	N	237
cci:CC1G_03745	A8N278	XP_001828951.1	1945.46	1937.56	1941.51	5.5848	127.258	206.126	166.692	55.7684	11.6473	-3.54192	1.69124e-29	dihydroorotate oxidase	N	N	271
cci:CC1G_02179	A8NKG5	XP_001834443.2	22.1075	19.9337	21.0206	1.53706	0	3.61625	1.80813	2.55708	11.6256	-3.53924	0.00689898	hypothetical protein	N	N	128
cci:CC1G_12083	A8N0F2	XP_001828353.2	107.379	139.536	123.458	22.7384	17.6747	3.61625	10.6455	9.94083	11.5972	-3.5357	4.37218e-09	hypothetical protein	N	N	129
cci:CC1G_07517	A8P154	XP_001838027.2	11224.3	7782.13	9503.2	2433.97	682.244	958.306	820.275	195.206	11.5854	-3.53423	1.48342e-48	2-5A-dependent ribonuclease	N	N	1063
cci:CC1G_02140	A8NKB8	XP_001834404.2	14865.7	9954.91	12410.3	3472.45	1060.48	1084.88	1072.68	17.2483	11.5694	-3.53225	3.33202e-49	alpha/beta hydrolase fold protein	N	N	365
cci:CC1G_12461	A8NL01	XP_001834583.2	205.284	123.589	164.436	57.7667	17.6747	10.8488	14.2617	4.82668	11.5299	-3.52731	3.45562e-10	hypothetical protein	N	N	308
cci:CC1G_11162	A8P4C0	XP_001838719.2	3909.86	2778.76	3344.31	799.809	304.005	278.451	291.228	18.0692	11.4835	-3.52149	1.57036e-36	pyroglutamyl peptidase type I	Y	N	248
cci:CC1G_07476	A8NBA6	XP_001832105.2	1035.89	773.429	904.661	185.59	60.094	97.6388	78.8664	26.5482	11.4708	-3.51989	1.14698e-22	calpain	N	N	651
cci:CC1G_04902	A8PFG5	XP_001841058.2	12.6328	27.9072	20.27	10.8006	3.53494	0	1.76747	2.49958	11.4684	-3.51959	0.011921	hypothetical protein	N	N	62
cci:CC1G_03752	A8N245	XP_001828958.2	19460.9	17027.4	18244.1	1720.74	1558.91	1630.93	1594.92	50.9257	11.4389	-3.51588	3.78794e-64	ribosomal protein s17	Y	N	427
cci:CC1G_10883	A8P5T9	XP_001839020.2	7232.3	5374.13	6303.22	1313.92	505.497	596.681	551.089	64.4773	11.4377	-3.51573	7.84474e-47	hypothetical protein	N	N	565
cci:CC1G_09273	A8N852	XP_001831008.2	262.131	143.523	202.827	83.8689	17.6747	18.0813	17.878	0.287471	11.3451	-3.504	3.6708e-11	allantoate permease, putative	N	12	484
cci:CC1G_04294	A8NFL4	XP_001833315.1	1784.39	2495.7	2140.05	502.976	162.607	216.975	189.791	38.4438	11.2758	-3.49516	2.4025e-29	hypothetical protein	N	N	162
cci:CC1G_12853	A8PB28	XP_001840096.1	19470.4	40712.7	30091.5	15020.6	2584.04	2759.2	2671.62	123.855	11.2634	-3.49357	1.31356e-40	D-xylose reductase	N	N	320
cci:CC1G_03169	A8PF65	XP_001840940.2	277.922	203.324	240.623	52.749	21.2096	21.6975	21.4536	0.344966	11.216	-3.48749	2.70499e-13	ras homolog gene family, member D (predicted), isoform CRA_a	N	N	231
cci:CC1G_13723	D6RK64	XP_002912191.1	42676.9	52892.2	47784.5	7223.3	4022.76	4498.62	4260.69	336.478	11.2152	-3.48738	2.08852e-65	2-hydroxy-3-oxopropionate reductase	N	N	367
cci:CC1G_08057	A8NVK6	XP_001836672.2	1942.3	187.377	1064.84	1240.92	74.2338	115.72	94.9769	29.3352	11.2115	-3.48691	7.37711e-08	protein rhsE	N	N	219
cci:CC1G_01035	A8NEA7	XP_001832973.2	120.012	119.602	119.807	0.2896	14.1398	7.2325	10.6861	4.88417	11.2115	-3.4869	3.36753e-09	hypothetical protein	N	N	56
cci:CC1G_12454	A8NKZ0	XP_001834576.2	4295.17	2168.79	3231.98	1503.57	233.306	343.544	288.425	77.9498	11.2056	-3.48615	5.3433e-27	hypothetical protein	N	6	322
cci:CC1G_09536	A8P0W9	XP_001837985.1	4629.94	5146.89	4888.41	365.542	554.986	318.23	436.608	167.412	11.1963	-3.48496	2.24655e-37	putative glutathione s-transferase protein	N	N	236
cci:CC1G_00665	A8N3G1	XP_001829486.2	1677.01	1961.48	1819.24	201.151	166.142	159.115	162.629	4.96899	11.1865	-3.48369	1.16785e-28	hypothetical protein	N	N	332
cci:CC1G_15341	D6RQ20	XP_002910434.1	2697.11	2033.24	2365.18	469.427	180.282	245.905	213.094	46.4025	11.0992	-3.47239	3.15261e-34	fungal mating-type pheromone	N	N	69
cci:CC1G_09894	A8N8N5	XP_001831191.2	3142.42	2112.98	2627.7	727.926	286.33	188.045	237.188	69.4981	11.0786	-3.4697	5.83151e-30	hypothetical protein	N	1	533
cci:CC1G_14960	D6RP92	XP_002910629.1	41.0567	75.7482	58.4025	24.5306	10.6048	0	5.30241	7.49874	11.0143	-3.46131	2.47557e-05	hypothetical protein	Y	N	68
cci:CC1G_05401	A8NPZ3	XP_001835439.2	300.03	251.165	275.597	34.5527	24.7446	25.3138	25.0292	0.40246	11.0111	-3.46088	6.31615e-14	hypothetical protein	N	N	315
cci:CC1G_01131	A8NEL9	XP_001833069.1	122539	186911	154725	45518	13750.9	14374.6	14062.8	441.004	11.0024	-3.45975	1.16553e-49	12 kda heat shock protein (glucose and lipid-regulated protein)	N	N	85
cci:CC1G_03518	A8NCG0	XP_001832504.2	21940.1	26715.2	24327.6	3376.51	2007.85	2440.97	2224.41	306.264	10.9367	-3.4511	8.71083e-64	putative fungal specific transcription factor	N	N	1019
cci:CC1G_04675	A8N4X5	XP_001829986.2	7273.36	10090.5	8681.91	1991.99	675.174	914.911	795.043	169.52	10.9201	-3.44891	1.75967e-46	hypothetical protein	N	N	265
cci:CC1G_07482	A8NBB2	XP_001832111.1	4560.45	5665.17	5112.81	781.15	615.08	321.846	468.463	207.347	10.914	-3.44811	6.64634e-37	cutinase	Y	N	200
cci:CC1G_03594	A8NCN6	XP_001832580.2	2615	1873.77	2244.38	524.126	187.352	224.208	205.78	26.0609	10.9067	-3.44715	5.26005e-29	hypothetical protein	N	1	84
cci:CC1G_11884	A8P3J2	XP_001838555.1	1604.37	1510.98	1557.67	66.0391	141.398	144.65	143.024	2.29977	10.891	-3.44507	1.57686e-27	hypothetical protein	N	N	485
cci:CC1G_08921	A8P8C2	XP_001839542.1	909.564	992.7	951.132	58.7858	98.9784	75.9413	87.4598	16.2897	10.8751	-3.44295	3.35401e-22	WSC domain-containing protein	Y	N	379
cci:CC1G_08818	A8N468	XP_001829663.1	262.131	203.324	232.728	41.583	21.2096	21.6975	21.4536	0.344966	10.848	-3.43935	7.25793e-13	hypothetical protein	Y	N	123
cci:CC1G_11136	A8N4S1	XP_001829866.1	5940.59	6334.94	6137.77	278.847	427.728	708.785	568.257	198.737	10.801	-3.4331	4.04398e-45	hypothetical protein	N	N	426
cci:CC1G_15414	D6RQM9	XP_002910136.1	1844.39	1487.06	1665.73	252.676	187.352	122.953	155.152	45.5372	10.7361	-3.42439	1.39138e-27	glucose dehydrogenase short protein	Y	N	600
cci:CC1G_08920	A8P8C0	XP_001839541.1	217.916	203.324	210.62	10.3184	17.6747	21.6975	19.6861	2.84455	10.6989	-3.41939	3.59523e-12	beta-galactosidase fused to beta-N-acetylhexosaminidase	N	1	296
cci:CC1G_02043	A8N6D8	XP_001830407.2	156549	124514	140532	22652.3	12782.3	13524.8	13153.6	524.977	10.6839	-3.41737	1.27272e-63	family A G protein-coupled receptor-like protein	N	7	436
cci:CC1G_08035	A8NQC5	XP_001835526.2	12468.6	9261.21	10864.9	2267.97	1000.39	1037.86	1019.13	26.4992	10.661	-3.41427	2.24121e-46	hypothetical protein	N	7	332
cci:CC1G_15187	D6RPN6	XP_002910550.1	23209.7	20731.1	21970.4	1752.63	1976.03	2169.75	2072.89	136.979	10.5989	-3.40584	2.53098e-62	hypothetical protein	N	N	67
cci:CC1G_08381	A8NAL2	XP_001831864.2	31771.6	28991.6	30381.6	1965.73	2941.07	2798.98	2870.02	100.475	10.5858	-3.40406	1.41293e-62	metalloreductase	N	8	797
cci:CC1G_05645	A8P1S2	XP_001838164.2	7349.15	1849.85	4599.5	3888.59	420.658	448.415	434.537	19.6272	10.5848	-3.40393	9.09223e-18	hypothetical protein	N	5	524
cci:CC1G_00228	A8NX80	XP_001837092.1	84627.4	82752.9	83690.1	1325.46	7766.27	8136.56	7951.42	261.84	10.5252	-3.39577	7.67072e-63	sodium transport ATPase	N	8	1084
cci:CC1G_10332	A8P0K2	XP_001837911.1	1301.18	797.349	1049.27	356.264	130.793	68.7088	99.7508	43.9001	10.5189	-3.39491	2.15356e-18	hypothetical protein	N	N	194
cci:CC1G_08056	A8NVK5	XP_001836671.2	3309.8	99.6687	1704.74	2269.91	194.422	130.185	162.303	45.4222	10.5034	-3.39278	1.00551e-05	protein rhsE	Y	N	162
cci:CC1G_13785	D6RK92	XP_002912253.1	13675	5569.49	9622.27	5731.5	583.265	1262.07	922.668	479.988	10.4287	-3.38249	1.12926e-21	hypothetical protein	N	N	95
cci:CC1G_04163	A8NW77	XP_001836850.1	7358.63	5011.34	6184.98	1659.78	526.706	661.774	594.24	95.5072	10.4082	-3.37965	4.5498e-44	hypothetical protein	N	1	105
cci:CC1G_13073	A8NQG1	XP_001835548.1	2018.1	1371.44	1694.77	457.254	205.027	122.953	163.99	58.0351	10.3346	-3.36941	6.21419e-24	zonadhesin	Y	N	418
cci:CC1G_00828	A8N8V3	XP_001831281.1	4914.17	5645.23	5279.7	516.937	484.287	538.821	511.554	38.5616	10.3209	-3.3675	2.79736e-43	malate dehydrogenase	Y	N	220
cci:CC1G_02311	A8N7Q4	XP_001830860.1	3.15821	402.661	202.91	282.491	17.6747	21.6975	19.6861	2.84455	10.3073	-3.36559	0.00124766	egg shell protein	Y	N	285
cci:CC1G_07947	A8P1Z5	XP_001838206.2	8255.56	7682.46	7969.01	405.242	919.085	629.228	774.156	204.96	10.2938	-3.3637	1.61887e-44	short-chain dehydrogenase/reductase SDR	N	1	258
cci:CC1G_09439	A8NIL6	XP_001834025.1	1102.22	841.204	971.709	184.563	91.9085	97.6388	94.7736	4.05193	10.253	-3.35797	1.26729e-21	hypothetical protein	N	1	373
cci:CC1G_02384	A8N7X7	XP_001830933.1	205.284	87.7084	146.496	83.1382	10.6048	18.0813	14.343	5.28663	10.2137	-3.35244	1.63975e-08	hypothetical protein	Y	N	220
cci:CC1G_10585	A8NE00	XP_001832909.1	13447.7	13722.4	13585	194.261	1191.28	1486.28	1338.78	208.599	10.1473	-3.34303	1.78636e-58	hypothetical protein	N	N	494
cci:CC1G_14636	D6RMW4	XP_002911205.1	5428.96	4600.71	5014.83	585.666	452.472	538.821	495.647	61.0579	10.1178	-3.33882	1.49851e-42	WD repeat-containing protein	N	N	563
cci:CC1G_12253	A8P771	XP_001839305.1	821.135	1092.37	956.752	191.792	98.9784	90.4063	94.6923	6.06139	10.1038	-3.33683	2.59324e-21	Nrg1-like Zn-finger transcription factor	N	N	429
cci:CC1G_05532	A8P5M6	XP_001838979.2	161.069	163.457	162.263	1.68852	17.6747	14.465	16.0699	2.2696	10.0973	-3.3359	1.90397e-10	hypothetical protein	N	N	262
cci:CC1G_10113	A8N410	XP_001829583.1	11085.3	4233.93	7659.62	4844.66	484.287	1034.25	759.267	388.881	10.0882	-3.33459	4.36507e-21	Seryl-tRNA synthetase, putative	N	N	190
cci:CC1G_08427	A8NAQ8	XP_001831910.1	2093.89	6618	4355.95	3199.03	431.263	433.95	432.606	1.90015	10.0691	-3.33186	1.43953e-20	aromatic peroxygenase precursor	Y	1	387
cci:CC1G_06639	A8P7U3	XP_001839426.2	3502.45	12259.2	7880.85	6191.99	813.037	763.029	788.033	35.3607	10.0007	-3.32202	5.4214e-19	hypothetical protein	Y	N	319
cci:CC1G_12452	A8NKY7	XP_001834574.2	751.654	530.237	640.946	156.565	74.2338	54.2438	64.2388	14.1351	9.97755	-3.31869	1.35543e-17	hypothetical protein	N	N	477
cci:CC1G_08860	A8P6D5	XP_001839134.1	9509.37	6119.66	7814.51	2396.89	777.687	791.959	784.823	10.0917	9.95704	-3.31572	1.70703e-43	cation/H+ exchanger	N	12	919
cci:CC1G_06296	A8NTE8	XP_001836211.2	31174.7	27731.8	29453.2	2434.48	2944.61	2972.56	2958.58	19.7649	9.95519	-3.31545	6.75331e-60	hypothetical protein	N	3	340
cci:CC1G_03633	A8N1U0	XP_001828839.2	44941.3	40162.5	42551.9	3379.15	3764.71	4791.53	4278.12	726.071	9.9464	-3.31417	4.20314e-60	CMGC/MAPK protein kinase	N	N	363
cci:CC1G_07843	A8P410	XP_001838652.2	5811.11	5182.77	5496.94	444.3	717.593	390.555	554.074	231.251	9.92094	-3.31048	6.88887e-35	hypothetical protein	N	N	519
cci:CC1G_02808	A8N039	XP_001828227.2	799.027	869.111	834.069	49.5567	70.6988	97.6388	84.1688	19.0494	9.90948	-3.30881	1.72896e-20	ChaC-like protein	N	N	223
cci:CC1G_03554	A8NCJ6	XP_001832540.2	8268.19	5832.61	7050.4	1722.22	703.453	719.634	711.544	11.4414	9.9086	-3.30868	4.71605e-43	LysR family regulatory protein, putative	N	N	495
cci:CC1G_02711	A8PBR1	XP_001840248.2	44395	31212.2	37803.6	9321.58	4210.12	3428.21	3819.16	552.894	9.89841	-3.3072	7.22254e-46	hypothetical protein	Y	2	288
cci:CC1G_05819	A8NLG7	XP_001834682.1	3628.78	980.74	2304.76	1872.45	166.142	300.149	233.146	94.7569	9.88551	-3.30531	3.86711e-14	hypothetical protein	Y	N	193
cci:CC1G_03941	A8N894	XP_001831050.2	3565.62	4728.28	4146.95	822.127	445.403	397.788	421.595	33.6689	9.83633	-3.29812	6.76755e-41	pyranose dehydrogenase	Y	1	588
cci:CC1G_11341	A8P5T4	XP_001839018.2	4194.1	5031.27	4612.69	591.97	431.263	509.891	470.577	55.5987	9.8022	-3.2931	2.59845e-41	nuclear protein Qri2/Nse4, putative	N	N	241
cci:CC1G_06283	A8NTD0	XP_001836198.2	893.773	749.508	821.641	102.011	84.8386	83.1738	84.0062	1.17721	9.78072	-3.28994	2.8147e-20	hypothetical protein	N	N	103
cci:CC1G_06225	A8NVA5	XP_001836638.1	81917.6	50894.8	66406.2	21936.5	6553.78	7026.37	6790.08	334.174	9.77989	-3.28982	1.25813e-45	oxalate decarboxylase [	Y	N	485
cci:CC1G_07971	A8P229	XP_001838230.2	10649.5	14352.3	12500.9	2618.28	1127.65	1432.04	1279.84	215.235	9.76753	-3.28799	6.28969e-44	heterotrimeric GTP-binding alpha subunit	N	N	364
cci:CC1G_06012	A8N4N4	XP_001829803.1	252.657	1036.55	644.605	554.299	74.2338	57.86	66.0469	11.578	9.75982	-3.28685	6.84464e-10	endo-1,4-beta-mannosidase precursor	Y	N	108
cci:CC1G_08457	A8NLZ9	XP_001834812.1	2368.66	3197.37	2783.01	585.989	311.075	260.37	285.722	35.8537	9.74027	-3.28396	3.18006e-32	hypothetical protein	N	N	530
cci:CC1G_15739	D6RQ98	XP_002910310.1	238391	338020	288206	70448.5	28679	30673	29676	1410.01	9.71174	-3.27973	1.54381e-59	ricin B-fold protein	Y	N	375
cci:CC1G_08943	A8P4P0	XP_001838779.2	82.1135	55.8145	68.964	18.5962	10.6048	3.61625	7.11054	4.94167	9.69884	-3.27781	3.99014e-06	hypothetical protein	N	2	219
cci:CC1G_06624	A8N329	XP_001829287.1	19707.2	24191.6	21949.4	3170.92	2379.02	2148.05	2263.53	163.315	9.69696	-3.27753	1.68613e-58	homeodomain transcription factor	N	N	614
cci:CC1G_08240	A8P7J2	XP_001839373.1	221.075	91.6952	156.385	91.4851	10.6048	21.6975	16.1512	7.84371	9.68258	-3.27539	2.88321e-08	snoaL-like polyketide cyclase family protein	Y	N	181
cci:CC1G_12264	A8NSW3	XP_001836105.1	30363	25842.1	28102.6	3196.78	2728.97	3088.28	2908.63	254.066	9.6618	-3.27229	1.4021e-58	hypothetical protein	N	N	226
cci:CC1G_00243	A8NX98	XP_001837107.2	70115.4	77123.6	73619.5	4955.55	7702.64	7554.35	7628.49	104.857	9.6506	-3.27062	4.97381e-59	hypothetical protein	N	N	159
cci:CC1G_14306	D6RLT2	XP_002911775.1	129.487	111.629	120.558	12.6273	14.1398	10.8488	12.4943	2.3271	9.64905	-3.27039	8.72205e-09	hypothetical protein	N	N	279
cci:CC1G_07815	A8P3W7	XP_001838624.2	4197.26	3352.85	3775.06	597.085	399.448	383.323	391.385	11.4027	9.64537	-3.26984	5.39373e-40	O-methylsterigmatocystin oxidoreductase	N	1	342
cci:CC1G_07509	A8P141	XP_001838019.1	22.1075	11.9602	17.0339	7.17517	3.53494	0	1.76747	2.49958	9.63742	-3.26865	0.0188222	hypothetical protein	N	N	128
cci:CC1G_04741	A8P2E0	XP_001838297.2	16012.1	8061.2	12036.7	5622.15	1477.61	1027.02	1252.31	318.615	9.61157	-3.26477	5.0203e-30	TKL/TKL-ccin protein kinase	N	N	725
cci:CC1G_02135	A8NKB2	XP_001834399.1	780.078	458.476	619.277	227.407	42.4193	86.79	64.6047	31.3748	9.58564	-3.26087	8.70379e-16	pheromone Phb2.1 B43	N	N	61
cci:CC1G_05581	A8P1H9	XP_001838100.1	331.612	215.284	273.448	82.2561	31.8145	25.3138	28.5641	4.5967	9.57314	-3.25899	3.09388e-12	hypothetical protein	N	N	152
cci:CC1G_07321	A8NNR1	XP_001835179.1	29949.3	40178.4	35063.9	7233.09	3142.56	4205.7	3674.13	751.751	9.54345	-3.25451	1.21115e-44	HHE domain-containing protein	N	N	197
cci:CC1G_01913	A8N5Y2	XP_001830277.2	7623.92	8412.04	8017.98	557.284	915.55	770.261	842.906	102.734	9.51231	-3.2498	3.58436e-54	N-acetyltransferase GCN5	N	N	206
cci:CC1G_07759	A8NNX3	XP_001835216.2	3117.15	2611.32	2864.24	357.678	364.099	238.673	301.386	88.6899	9.50356	-3.24847	5.83086e-32	hypothetical protein	N	N	502
cci:CC1G_12851	A8PB26	XP_001840094.1	5883.74	7040.6	6462.17	818.017	586.8	773.878	680.339	132.284	9.49846	-3.24769	1.40329e-41	DUF1264 domain-containing protein	N	N	240
cci:CC1G_07804	A8NP42	XP_001835261.1	8947.21	7184.12	8065.66	1246.69	968.574	741.331	854.953	160.685	9.43405	-3.23788	5.25581e-42	zinc finger CCCH domain-containing protein 14-like	N	N	199
cci:CC1G_15449	D6RQV1	XP_002910172.1	5040.5	3795.38	4417.94	880.432	406.518	531.589	469.054	88.4383	9.41885	-3.23555	4.27268e-40	hypothetical protein	N	N	93
cci:CC1G_14074	D6RL47	XP_002911542.1	1111.69	1148.18	1129.94	25.8047	88.3735	151.883	120.128	44.9076	9.4061	-3.2336	5.2749e-21	hypothetical protein	N	1	192
cci:CC1G_01982	A8N668	XP_001830346.2	1301.18	1259.81	1280.5	29.2532	109.583	162.731	136.157	37.5814	9.40455	-3.23336	3.57275e-24	Zn(II)2Cys6 transcription factor	N	N	271
cci:CC1G_10355	A8PE80	XP_001840741.1	85435.9	65271	75353.5	14258.7	8391.95	7659.22	8025.58	518.12	9.38915	-3.231	7.35832e-58	hypothetical protein	N	N	178
cci:CC1G_10862	A8NKU0	XP_001834544.2	6597.5	11350.3	8973.88	3360.72	943.829	969.155	956.492	17.9081	9.38208	-3.22991	1.79876e-34	peptide transporter MTD1	N	15	770
cci:CC1G_11408	A8N477	XP_001829672.2	2390.76	1893.7	2142.23	351.474	247.446	209.743	228.594	26.6603	9.37134	-3.22826	1.6646e-30	rnd gene product	N	N	339
cci:CC1G_15752	D6RQJ9	XP_002910323.1	350.561	382.728	366.644	22.7451	56.5591	21.6975	39.1283	24.6508	9.37032	-3.2281	2.51859e-14	hypothetical protein	Y	2	454
cci:CC1G_07526	A8P169	XP_001838036.1	3167.68	3703.69	3435.69	379.012	342.889	390.555	366.722	33.7048	9.36863	-3.22784	8.95082e-39	2-5A-dependent ribonuclease	N	1	921
cci:CC1G_05113	A8NFW7	XP_001833413.2	1361.19	885.058	1123.12	336.675	106.048	133.801	119.925	19.6244	9.36523	-3.22731	3.83759e-21	hypothetical protein	N	N	67
cci:CC1G_02688	A8PBN1	XP_001840225.2	4674.15	6243.25	5458.7	1109.52	540.846	629.228	585.037	62.4952	9.33052	-3.22196	1.72399e-40	hypothetical protein	N	4	349
cci:CC1G_02838	A8N069	XP_001828257.2	1209.59	1247.85	1228.72	27.0521	169.677	94.0225	131.85	53.4959	9.31911	-3.22019	2.50449e-21	alpha amylase	N	N	591
cci:CC1G_01313	A8NYD6	XP_001837401.2	9935.73	5577.46	7756.59	3081.76	805.967	860.668	833.317	38.6795	9.30809	-3.21849	4.4948e-34	probable VCX1-Vacuolar Ca++/H+ exchanger	N	10	517
cci:CC1G_14978	D6RPB7	XP_002910647.1	2147.58	2208.66	2178.12	43.1867	233.306	235.056	234.181	1.23755	9.301	-3.21739	2.80872e-30	short-chain alcohol dehydrogenase like protein	N	N	244
cci:CC1G_10987	A8P710	XP_001839265.2	385.302	406.648	395.975	15.0943	56.5591	28.93	42.7445	19.5367	9.26376	-3.2116	1.33592e-14	hypothetical protein	N	N	213
cci:CC1G_02329	A8N7S2	XP_001830878.1	8959.84	10971.5	9965.68	1422.48	1078.16	1074.03	1076.09	2.92084	9.261	-3.21117	5.94929e-54	phthalate transporter	N	12	510
cci:CC1G_09024	A8N9I9	XP_001831495.1	164.227	362.794	263.51	140.408	31.8145	25.3138	28.5641	4.5967	9.22523	-3.20558	1.61108e-10	hypothetical protein	N	N	435
cci:CC1G_15219	D6RPR5	XP_002910584.1	281.081	283.059	282.07	1.39892	7.06988	54.2438	30.6568	33.357	9.20088	-3.20177	1.88076e-11	hypothetical protein	N	N	140
cci:CC1G_11445	A8P016	XP_001837800.2	8242.93	8934.3	8588.61	488.874	933.225	940.225	936.725	4.95019	9.16877	-3.19673	4.87e-53	alpha/beta-hydrolase	N	N	506
cci:CC1G_14509	D6RM50	XP_002911511.1	988.52	873.098	930.809	81.6157	116.653	86.79	101.722	21.1164	9.15056	-3.19386	5.09349e-20	fungal mating-type domain-containing protein	N	N	71
cci:CC1G_10869	A8NKV0	XP_001834551.1	3635.1	2392.05	3013.57	878.97	286.33	372.474	329.402	60.9127	9.14862	-3.19355	2.50261e-31	hypothetical protein	N	N	906
cci:CC1G_03938	A8N891	XP_001831047.2	7582.86	7148.24	7365.55	307.326	731.733	882.365	807.049	106.513	9.12652	-3.19006	2.79651e-52	hypothetical protein	N	N	629
cci:CC1G_09908	A8NMZ2	XP_001835017.2	2915.03	2535.57	2725.3	268.316	258.051	339.928	298.989	57.8957	9.11504	-3.18825	7.33149e-31	hypothetical protein	N	N	550
cci:CC1G_11980	A8P0P1	XP_001837936.2	1961.25	2140.88	2051.07	127.021	240.376	209.743	225.059	21.6611	9.11345	-3.188	9.95768e-30	specific transcriptional repressor	N	N	464
cci:CC1G_06634	A8P7T6	XP_001839421.2	2311.81	4118.31	3215.06	1277.39	279.26	426.718	352.989	104.268	9.1081	-3.18715	6.1122e-27	hypothetical protein	Y	N	253
cci:CC1G_04868	A8PFV5	XP_001841024.2	189.493	71.7614	130.627	83.2485	10.6048	18.0813	14.343	5.28663	9.10735	-3.18703	1.99835e-07	hypothetical protein	N	4	267
cci:CC1G_02552	A8NBU2	XP_001832290.2	1620.16	1953.51	1786.83	235.71	208.562	184.429	196.495	17.0644	9.09353	-3.18484	3.50716e-25	nagb/rpia/CoA transferase-like protein, partial	N	N	122
cci:CC1G_06987	A8NAT4	XP_001831936.2	6038.5	6980.79	6509.65	666.305	625.685	806.424	716.054	127.802	9.09099	-3.18444	2.36268e-40	alpha-1,2-mannosidase, putative subfamily	Y	N	787
cci:CC1G_02440	A8NBI0	XP_001832178.1	1250.65	761.469	1006.06	345.904	116.653	104.871	110.762	8.33099	9.08306	-3.18318	2.347e-18	ras GEF	N	N	150
cci:CC1G_14325	D6RLZ7	XP_002911330.1	356.878	358.807	357.842	1.36439	31.8145	47.0113	39.4129	10.7457	9.07933	-3.18259	5.09831e-14	hypothetical protein	N	N	295
cci:CC1G_03297	A8N7F4	XP_001830760.2	62873.6	48538.6	55706.1	10136.4	5588.74	6693.68	6141.21	781.309	9.07087	-3.18124	2.75749e-56	pali-domain-containing protein	Y	5	191
cci:CC1G_14510	D6RM51	XP_002911512.1	524.263	287.046	405.654	167.738	35.3494	54.2438	44.7966	13.3603	9.05547	-3.17879	8.88813e-13	fungal mating-type domain-containing protein	N	N	74
cci:CC1G_12757	A8PBW1	XP_001840280.2	5476.34	5812.68	5644.51	237.829	608.01	640.076	624.043	22.6744	9.04506	-3.17713	1.22714e-50	2-5A-dependent ribonuclease	N	N	848
cci:CC1G_02884	A8MZY8	XP_001828303.2	1506.47	1307.65	1407.06	140.582	148.468	162.731	155.599	10.086	9.04283	-3.17677	3.42442e-24	hypothetical protein	N	N	503
cci:CC1G_00851	A8N8X6	XP_001831304.2	52852.6	84431.3	68642	22329.5	7331.47	7865.35	7598.41	377.508	9.03373	-3.17532	4.78261e-43	aminoacylase 1-like protein 2	N	N	449
cci:CC1G_02266	A8N7K9	XP_001830815.2	697.964	558.145	628.054	98.8675	77.7687	61.4763	69.6225	11.5205	9.02086	-3.17326	4.71854e-18	hypothetical protein	N	2	247
cci:CC1G_06608	A8N2X3	XP_001829271.1	476.89	458.476	467.683	13.0205	45.9542	57.86	51.9071	8.41865	9.00999	-3.17153	1.53084e-16	related to SIN3-transcription regulatory protein	N	N	113
cci:CC1G_03129	A8PF17	XP_001840900.2	1430.67	1024.59	1227.63	287.138	88.3735	184.429	136.401	67.9213	9.00015	-3.16995	9.43391e-19	hypothetical protein	N	N	483
cci:CC1G_06587	A8N315	XP_001829250.1	1689.64	1168.12	1428.88	368.774	162.607	159.115	160.861	2.46941	8.88269	-3.151	2.93719e-21	hypothetical protein	N	N	193
cci:CC1G_01624	A8NIA1	XP_001833947.2	1474.88	1000.67	1237.78	335.317	120.188	159.115	139.652	27.5256	8.86334	-3.14785	8.93569e-21	NWD2	N	N	569
cci:CC1G_08727	A8NIX8	XP_001834096.1	55815	37216.3	46515.7	13151.3	4712.08	5786	5249.04	759.379	8.86175	-3.14759	2.39533e-42	GMC oxidoreductase	N	N	608
cci:CC1G_10162	A8PEG1	XP_001840788.1	18469.2	20595.5	19532.4	1503.54	2000.78	2408.42	2204.6	288.249	8.85983	-3.14728	1.39192e-54	ThiJ/PfpI family protein	N	N	270
cci:CC1G_04749	A8P2F0	XP_001838305.2	6524.86	5948.23	6236.54	407.742	671.639	741.331	706.485	49.28	8.82757	-3.14202	2.71603e-50	cytochrome P450	Y	N	548
cci:CC1G_06300	A8NTF4	XP_001836215.2	16798.5	20587.6	18693	2679.26	1965.43	2271.01	2118.22	216.076	8.8249	-3.14158	2.28254e-54	hypothetical protein	N	1	444
cci:CC1G_11702	A8NRJ4	XP_001835797.2	2829.76	2527.6	2678.68	213.658	304.005	303.765	303.885	0.169641	8.81477	-3.13992	4.44751e-30	ThiJ/PfpI domain-containing protein	N	N	231
cci:CC1G_02008	A8N6A1	XP_001830372.1	28537.6	13220.1	20878.8	10831.1	2120.96	2625.4	2373.18	356.688	8.79782	-3.13715	1.12281e-28	hypothetical protein	N	4	239
cci:CC1G_08604	A8NCX7	XP_001832654.2	129.487	91.6952	110.591	26.7226	7.06988	18.0813	12.5756	7.78621	8.79411	-3.13654	7.67946e-08	TKL/TKL-ccin protein kinase	N	N	298
cci:CC1G_06828	A8N6V6	XP_001830562.2	5991.12	6645.91	6318.52	463.002	714.058	723.25	718.654	6.4997	8.79215	-3.13622	3.50827e-50	hypothetical protein	N	7	442
cci:CC1G_15562	D6RN65	XP_002911020.1	15.791	15.947	15.869	0.110266	0	3.61625	1.80813	2.55708	8.7765	-3.13365	0.0302869	hypothetical protein	N	N	160
cci:CC1G_13261	A8PI77	XP_001841529.1	55947.7	55491.5	55719.6	322.549	6065.96	6708.14	6387.05	454.094	8.72384	-3.12496	1.23361e-54	peptide transporter PTR2B	N	11	607
cci:CC1G_09293	A8N872	XP_001831028.2	12004.4	14575.5	13290	1818.11	1569.51	1479.05	1524.28	63.9702	8.71884	-3.12414	2.01943e-52	zincin	N	N	443
cci:CC1G_01447	A8NYV6	XP_001837535.1	17528.1	18646	18087	790.512	1834.63	2314.4	2074.52	339.246	8.71867	-3.12411	7.81439e-54	thiamin biosynthesis protein	N	N	556
cci:CC1G_02256	A8N7J9	XP_001830805.2	495.839	410.635	453.237	60.2483	38.8844	65.0925	51.9884	18.532	8.71803	-3.124	7.73515e-15	hypothetical protein	N	N	304
cci:CC1G_08961	A8P4R7	XP_001838797.2	445.308	211.298	328.303	165.47	24.7446	50.6275	37.686	18.302	8.71151	-3.12292	4.52402e-11	hypothetical protein	N	6	360
cci:CC1G_10854	A8NKS8	XP_001834536.2	928.514	936.886	932.7	5.91983	113.118	101.255	107.187	8.38848	8.70165	-3.12129	1.09006e-21	hypothetical protein	N	N	220
cci:CC1G_07842	A8P409	XP_001838651.2	60.006	95.6819	77.844	25.2267	7.06988	10.8488	8.95932	2.67206	8.6886	-3.11912	3.43938e-06	hypothetical protein	N	N	88
cci:CC1G_08774	A8N424	XP_001829619.2	5615.3	6071.82	5843.56	322.808	608.01	737.715	672.863	91.7154	8.68462	-3.11846	9.66294e-39	AP-1 complex subunit mu-1-like protein	N	3	477
cci:CC1G_11618	A8PCS6	XP_001840461.2	3110.84	3305.01	3207.92	137.304	300.47	441.183	370.826	99.4988	8.65075	-3.11282	2.40628e-30	hypothetical protein	N	N	246
cci:CC1G_00121	A8NWU1	XP_001836985.2	9433.57	8336.29	8884.93	775.897	820.106	1236.76	1028.43	294.617	8.6393	-3.11091	1.30862e-39	cytochrome P450	N	N	564
cci:CC1G_13842	D6RKK4	XP_002911807.1	1080.11	865.124	972.616	152.016	91.9085	133.801	112.855	29.6227	8.61829	-3.1074	1.58992e-19	hypothetical protein	N	N	268
cci:CC1G_00152	A8NWY3	XP_001837016.1	2684.48	1339.55	2012.01	951.01	272.19	195.278	233.734	54.3857	8.60813	-3.1057	1.80059e-19	hypothetical protein	N	3	178
cci:CC1G_15657	D6RQB7	XP_002910227.1	300.03	131.563	215.796	119.124	17.6747	32.5463	25.1105	10.5158	8.59387	-3.10331	3.87062e-09	hypothetical protein	N	N	90
cci:CC1G_09092	A8P337	XP_001838464.1	1708.59	741.535	1225.06	683.812	159.072	126.569	142.821	22.9835	8.57764	-3.10058	2.75836e-15	ergot alkaloid biosynthetic protein A	N	N	300
cci:CC1G_10594	A8P8M7	XP_001839601.1	47.3731	75.7482	61.5607	20.0642	3.53494	10.8488	7.19185	5.17164	8.55979	-3.09757	3.24768e-05	hypothetical protein	N	1	127
cci:CC1G_00780	A8N8Q5	XP_001831233.2	3884.6	2551.52	3218.06	942.63	325.215	426.718	375.966	71.7734	8.55944	-3.09752	3.78376e-30	BGP, partial	N	1	488
cci:CC1G_13766	D6RKB3	XP_002912234.1	18.9493	11.9602	15.4547	4.94198	0	3.61625	1.80813	2.55708	8.54739	-3.09548	0.0312541	hypothetical protein	N	N	62
cci:CC1G_03921	A8NH78	XP_001833704.1	19795.7	21783.6	20789.6	1405.68	2209.34	2661.56	2435.45	319.769	8.53626	-3.0936	4.18249e-53	quinone oxidoreductase	N	N	354
cci:CC1G_08809	A8N459	XP_001829654.2	3957.24	3635.91	3796.57	227.21	456.007	433.95	444.979	15.5969	8.53204	-3.09289	8.65957e-37	hypothetical protein	N	N	383
cci:CC1G_10310	A8P0H3	XP_001837889.1	2163.37	1411.31	1787.34	531.79	166.142	253.138	209.64	61.515	8.52577	-3.09183	2.92505e-21	hypothetical protein	N	N	523
cci:CC1G_14536	D6RMY4	XP_002911104.1	22.1075	7.97349	15.0405	9.99423	3.53494	0	1.76747	2.49958	8.50961	-3.08909	0.0322406	hypothetical protein	N	N	130
cci:CC1G_13866	D6RKF5	XP_002911830.1	3774.06	3073.78	3423.92	495.172	448.938	358.009	403.473	64.2963	8.48612	-3.0851	3.30181e-36	Hsp70 family chaperone, putative	N	N	617
cci:CC1G_09462	A8PDD3	XP_001840578.2	928.514	1219.94	1074.23	206.073	155.537	97.6388	126.588	40.9405	8.48602	-3.08509	1.37117e-19	hypothetical protein	N	N	250
cci:CC1G_02628	A8PBE7	XP_001840165.2	6417.48	3588.07	5002.78	2000.69	597.405	582.216	589.811	10.7401	8.482	-3.08441	4.33519e-31	C2H2 conidiation transcription factor FlbC	Y	N	311
cci:CC1G_09093	A8P338	XP_001838465.1	5267.89	4309.67	4788.78	677.564	579.73	549.67	564.7	21.2558	8.48022	-3.0841	1.68071e-37	ergot alkaloid biosynthetic protein A	N	N	301
cci:CC1G_12852	A8PB27	XP_001840095.1	14294.1	11581.5	12937.8	1918.07	1371.56	1692.41	1531.98	226.874	8.44513	-3.07812	3.80344e-51	TPR-like protein	N	N	431
cci:CC1G_00256	A8NXB5	XP_001837120.1	1841.24	1929.59	1885.41	62.4724	197.957	249.521	223.739	36.4617	8.42683	-3.07499	9.83082e-28	TT1751-like protein	N	N	178
cci:CC1G_03046	A8PEP9	XP_001840817.1	581.111	47.841	314.476	377.079	53.0241	21.6975	37.3608	22.1513	8.41726	-3.07335	3.67903e-05	lysozyme	Y	N	112
cci:CC1G_09094	A8P340	XP_001838466.2	3281.38	2336.23	2808.81	668.319	349.959	318.23	334.095	22.4359	8.40722	-3.07163	2.90201e-29	arylalcohol dehydrogenase	N	N	384
cci:CC1G_12173	A8NHM2	XP_001833791.2	369.511	442.529	406.02	51.6318	35.3494	61.4763	48.4128	18.4745	8.38661	-3.06809	5.3222e-14	hypothetical protein	N	N	637
cci:CC1G_10069	A8NV01	XP_001836575.1	6366.95	3934.92	5150.94	1719.71	583.265	647.309	615.287	45.2856	8.3716	-3.0655	8.32158e-31	hypothetical protein	Y	N	220
cci:CC1G_02380	A8N7X3	XP_001830929.1	18257.6	19901.8	19079.7	1162.65	2350.74	2220.38	2285.56	92.1771	8.34795	-3.06142	4.21996e-52	Clavaminate synthase-like protein	N	N	365
cci:CC1G_05454	A8P5B3	XP_001838901.1	5327.9	9651.91	7489.91	3057.54	908.48	885.981	897.231	15.9089	8.34781	-3.0614	2.12839e-31	glycosyl transferase	N	N	533
cci:CC1G_00676	A8N3N1	XP_001829497.1	2024.41	2212.64	2118.53	133.1	250.981	256.754	253.867	4.0821	8.34502	-3.06092	4.92565e-28	hypothetical protein	N	N	74
cci:CC1G_09470	A8PDE9	XP_001840586.2	5394.22	4377.45	4885.84	718.968	597.405	574.984	586.194	15.8542	8.33484	-3.05915	4.27675e-37	2-5A-dependent ribonuclease	N	N	858
cci:CC1G_08901	A8P894	XP_001839522.1	8132.39	6550.23	7341.31	1118.76	731.733	1030.63	881.182	211.353	8.3312	-3.05852	3.65989e-38	hypothetical protein	Y	N	148
cci:CC1G_13633	D6RK35	XP_002912101.1	3312.96	3907.01	3609.99	420.057	339.354	527.973	433.663	133.373	8.3244	-3.05735	8.60232e-30	dimethylaniline monooxygenase	Y	N	523
cci:CC1G_15680	D6RQE0	XP_002910250.1	881.14	809.31	845.225	50.7921	106.048	97.6388	101.844	5.9464	8.29925	-3.05298	1.82421e-18	hypothetical protein	N	N	84
cci:CC1G_02244	A8NK12	XP_001834508.1	5056.29	5166.82	5111.56	78.1568	639.824	593.065	616.445	33.0638	8.292	-3.05172	4.37182e-37	cytochrome P450 monooxygenase pc-1	N	2	610
cci:CC1G_12719	A8P3N7	XP_001838583.1	24056.1	27424.8	25740.5	2382.07	2728.97	3493.3	3111.14	540.458	8.27365	-3.04852	5.31116e-52	GroES-like protein	N	N	343
cci:CC1G_14018	D6RL08	XP_002911980.1	2267.59	2531.58	2399.59	186.669	243.911	336.311	290.111	65.3369	8.27128	-3.04811	2.1623e-28	KEX1 protease precursor	N	N	99
cci:CC1G_15780	D6RR23	XP_002910060.1	590.585	1004.66	797.623	292.795	98.9784	94.0225	96.5004	3.50431	8.26548	-3.0471	1.72919e-16	hypothetical protein	Y	1	134
cci:CC1G_11459	A8P037	XP_001837814.1	3947.76	3293.05	3620.41	462.949	392.378	484.578	438.478	65.1946	8.25676	-3.04558	8.51617e-36	SET domain-containing protein	N	N	540
cci:CC1G_06082	A8PA33	XP_001839892.2	896.932	601.999	749.465	208.549	123.723	57.86	90.7915	46.5721	8.2548	-3.04523	5.92938e-15	hydrophobin-251	Y	N	114
cci:CC1G_06470	A8NN80	XP_001835067.2	4266.74	8117.02	6191.88	2722.56	622.15	878.749	750.449	181.443	8.2509	-3.04455	3.09994e-26	acyl-CoA oxidase	N	N	566
cci:CC1G_07324	A8NNR5	XP_001835182.2	5337.37	4126.28	4731.83	856.371	643.359	506.275	574.817	96.9332	8.23188	-3.04122	1.25238e-36	hypothetical protein	N	N	559
cci:CC1G_01658	A8NIE4	XP_001833981.2	11063.2	8340.27	9701.74	1925.4	1099.37	1262.07	1180.72	115.05	8.21681	-3.03858	2.45544e-38	aryl-alcohol oxidase	Y	N	606
cci:CC1G_10616	A8P8S1	XP_001839623.1	6872.26	4237.91	5555.09	1862.77	554.986	799.191	677.089	172.679	8.20437	-3.03639	1.52924e-30	hypothetical protein	N	N	460
cci:CC1G_12332	A8P2Q6	XP_001838382.2	625.326	633.893	629.609	6.05797	84.8386	68.7088	76.7737	11.4055	8.20085	-3.03577	5.05383e-17	ubiquitin C-terminal hydrolase	N	N	429
cci:CC1G_14017	D6RL07	XP_002911979.1	252.657	358.807	305.732	75.0597	53.0241	21.6975	37.3608	22.1513	8.18323	-3.03267	1.24238e-11	O-methylsterigmatocystin oxidoreductase	N	N	107
cci:CC1G_02028	A8N6C3	XP_001830392.1	6316.42	5290.41	5803.42	725.496	703.453	719.634	711.544	11.4414	8.15609	-3.02788	5.75351e-37	hypothetical protein	N	7	290
cci:CC1G_07683	A8NC79	XP_001832423.2	1610.69	813.296	1211.99	563.84	123.723	173.58	148.651	35.2543	8.15324	-3.02737	5.65038e-16	polysaccharide export protein	N	N	326
cci:CC1G_15097	D6RNZ3	XP_002910763.1	148.436	143.523	145.979	3.47399	10.6048	25.3138	17.9593	10.4008	8.12835	-3.02296	5.3175e-09	Ras family GTP-binding protein Rho1p	N	N	142
cci:CC1G_09938	A8PGN7	XP_001841246.1	32422.2	32511.9	32467.1	63.4568	3966.2	4032.12	3999.16	46.6091	8.11846	-3.02121	2.20539e-51	Ferritin/ribonucleotide reductase-like-protein	Y	N	386
cci:CC1G_02763	A8MZW2	XP_001828182.2	1822.29	1363.47	1592.88	324.434	212.096	180.813	196.455	22.1211	8.10812	-3.01937	6.22514e-23	hypothetical protein	N	N	376
cci:CC1G_10675	A8NDP9	XP_001832826.2	37052.1	50488.2	43770.1	9500.72	4924.17	5898.1	5411.14	688.673	8.0889	-3.01594	2.19749e-51	hypothetical protein	N	N	208
cci:CC1G_13402	A8PIC0	XP_001841549.1	10857.9	13850	12353.9	2115.69	1516.49	1547.76	1532.12	22.108	8.06329	-3.01137	3.0635e-49	FYVE-domain-containing protein	N	N	380
cci:CC1G_11802	A8N809	XP_001830965.1	167.385	91.6952	129.54	53.5209	17.6747	14.465	16.0699	2.2696	8.06107	-3.01097	9.39343e-08	hypothetical protein	Y	N	211
cci:CC1G_10239	A8NPD3	XP_001835312.1	1822.29	2455.84	2139.06	447.987	183.817	347.16	265.489	115.501	8.05708	-3.01026	7.26368e-21	hypothetical protein	N	N	382
cci:CC1G_00200	A8NX45	XP_001837064.2	2949.77	2970.13	2959.95	14.3958	381.774	354.393	368.083	19.3614	8.04152	-3.00747	3.33237e-34	ribonucleotide reductase small subunit	N	N	379
cci:CC1G_09278	A8N857	XP_001831013.1	688.49	490.37	589.43	140.092	60.094	86.79	73.442	18.8769	8.02579	-3.00464	3.40726e-15	hypothetical protein	N	7	333
cci:CC1G_02594	A8PB98	XP_001840131.2	1945.46	2224.6	2085.03	197.387	190.887	329.079	259.983	97.7165	8.01988	-3.00358	1.54169e-23	carbamoylphosphate synthase large subunit	N	N	404
cci:CC1G_15090	D6RPF7	XP_002910756.1	6379.58	6370.82	6375.2	6.19553	699.918	893.214	796.566	136.681	8.00336	-3.00061	6.27804e-47	hypothetical protein	N	N	79
