# Supplementary material for: Comparative transcriptomics of the model mushroom Coprinopsis cinerea reveals tissue-specific armories and a conserved circuitry for sexual development
Source: BMC Genomics. 2014 Jun 19;15(1):492. doi: 10.1186/1471-2164-15-492 (PMC4082614; doi:10.1186/1471-2164-15-492)
Supplement: Supplementary file 5 — Additional file 5: Table S4: DAVID functional annotation enrichment of genes up-regulated in S1P and VM. (XLSX 54 KB) [file 12864_2014_6189_MOESM5_ESM.xlsx]

## Sheet: S1P_functional_enrichment
Table S4. DAVID functional annotation enrichment of genes up-regulated in S1P
Annotation Cluster 1	Enrichment Score: 4.649212374891665
Category	Term	Count	%	PValue	Genes	List Total	Pop Hits	Pop Total	Fold Enrichment	Bonferroni	Benjamini	FDR
SMART	SM00075:HYDRO	10	1.7452	1.63781e-06	2874840, 2870814, 2875500, 2870009, 2873139, 2881886, 2880655, 2869924, 2874361, 2870010	78	32	1993	7.98478	7.69744e-05	7.69744e-05	0.00155562
PIR_SUPERFAMILY	PIRSF004610:1G2 protein	8	1.39616	3.47306e-06	2870814, 2870009, 2873139, 2881886, 2880655, 2869924, 2874361, 2870010	48	17	1036	10.1569	0.00013544	0.00013544	0.00315834
GOTERM_CC_FAT	GO:0005618~cell wall	11	1.91972	4.98971e-06	2874840, 2870814, 2875500, 2870009, 2870502, 2873139, 2881886, 2880655, 2869924, 2874361, 2870010	46	36	863	5.73249	0.000124735	0.000124735	0.00404819
INTERPRO	IPR001338:Hydrophobin, fungi	10	1.7452	7.47839e-06	2874840, 2870814, 2875500, 2870009, 2873139, 2881886, 2880655, 2869924, 2874361, 2870010	271	32	5998	6.91651	0.00242754	0.00242754	0.0101148
GOTERM_CC_FAT	GO:0030312~external encapsulating structure	11	1.91972	8.58757e-06	2874840, 2870814, 2875500, 2870009, 2870502, 2873139, 2881886, 2880655, 2869924, 2874361, 2870010	46	38	863	5.43078	0.000214667	0.000107339	0.00696708
GOTERM_MF_FAT	GO:0005199~structural constituent of cell wall	10	1.7452	8.7516e-06	2874840, 2870814, 2875500, 2870009, 2873139, 2881886, 2880655, 2869924, 2874361, 2870010	148	32	3169	6.6913	0.00137306	0.00137306	0.0105328
GOTERM_CC_FAT	GO:0009277~fungal-type cell wall	10	1.7452	1.4459e-05	2874840, 2870814, 2875500, 2870009, 2873139, 2881886, 2880655, 2869924, 2874361, 2870010	46	32	863	5.86277	0.000361413	0.000120485	0.0117303
GOTERM_MF_FAT	GO:0005198~structural molecule activity	10	1.7452	0.277552	2874840, 2870814, 2875500, 2870009, 2873139, 2881886, 2880655, 2869924, 2874361, 2870010	148	153	3169	1.39949	1	0.931877	98.0019
									6.27187
Annotation Cluster 2	Enrichment Score: 2.3618213059239777
Category	Term	Count	%	PValue	Genes	List Total	Pop Hits	Pop Total	Fold Enrichment	Bonferroni	Benjamini	FDR
GOTERM_MF_FAT	GO:0008171~O-methyltransferase activity	5	0.8726	0.000750146	2872777, 2881338, 2877517, 2873263, 2873482	148	10	3169	10.7061	0.111141	0.057207	0.899135
GOTERM_BP_FAT	GO:0006479~protein amino acid methylation	4	0.69808	0.00141585	2872777, 2881338, 2877517, 2873263	82	7	2251	15.6864	0.234928	0.234928	1.74403
GOTERM_BP_FAT	GO:0006481~C-terminal protein amino acid methylation	4	0.69808	0.00141585	2872777, 2881338, 2877517, 2873263	82	7	2251	15.6864	0.234928	0.234928	1.74403
GOTERM_BP_FAT	GO:0008213~protein amino acid alkylation	4	0.69808	0.00141585	2872777, 2881338, 2877517, 2873263	82	7	2251	15.6864	0.234928	0.234928	1.74403
INTERPRO	IPR007269:Isoprenylcysteine carboxyl methyltransferase	4	0.69808	0.00275864	2872777, 2881338, 2877517, 2873263	271	7	5998	12.6473	0.592534	0.201044	3.66756
GOTERM_MF_FAT	GO:0003880~C-terminal protein carboxyl methyltransferase activity	4	0.69808	0.00298299	2872777, 2881338, 2877517, 2873263	148	7	3169	12.2355	0.374391	0.110644	3.53177
GOTERM_MF_FAT	GO:0004671~protein-S-isoprenylcysteine O-methyltransferase activity	4	0.69808	0.00298299	2872777, 2881338, 2877517, 2873263	148	7	3169	12.2355	0.374391	0.110644	3.53177
GOTERM_MF_FAT	GO:0008276~protein methyltransferase activity	4	0.69808	0.00922654	2872777, 2881338, 2877517, 2873263	148	10	3169	8.56486	0.766668	0.187711	10.5566
GOTERM_BP_FAT	GO:0043414~biopolymer methylation	4	0.69808	0.0179189	2872777, 2881338, 2877517, 2873263	82	16	2251	6.8628	0.967202	0.679903	20.1109
GOTERM_BP_FAT	GO:0032259~methylation	4	0.69808	0.0286967	2872777, 2881338, 2877517, 2873263	82	19	2251	5.7792	0.995926	0.66733	30.3413
GOTERM_BP_FAT	GO:0006730~one-carbon metabolic process	4	0.69808	0.0422265	2872777, 2881338, 2877517, 2873263	82	22	2251	4.99113	0.999712	0.688042	41.4771
									11.0074
Annotation Cluster 3	Enrichment Score: 2.1756018386435305
Category	Term	Count	%	PValue	Genes	List Total	Pop Hits	Pop Total	Fold Enrichment	Bonferroni	Benjamini	FDR
INTERPRO	IPR015889:Intradiol ring-cleavage dioxygenase, core	3	0.52356	0.00587705	2873979, 2869355, 2877574	271	3	5998	22.1328	0.852758	0.273327	7.66322
INTERPRO	IPR000627:Intradiol ring-cleavage dioxygenase, C-terminal	3	0.52356	0.00587705	2873979, 2869355, 2877574	271	3	5998	22.1328	0.852758	0.273327	7.66322
GOTERM_MF_FAT	GO:0008199~ferric iron binding	3	0.52356	0.00621758	2873979, 2869355, 2877574	148	3	3169	21.4122	0.624391	0.177857	7.2319
GOTERM_MF_FAT	GO:0016702~oxidoreductase activity, acting on single donors with incorporation of molecular oxygen, incorporation of two atoms of oxygen	4	0.69808	0.00668362	2870183, 2873979, 2869355, 2877574	148	9	3169	9.51652	0.651059	0.160942	7.75416
GOTERM_MF_FAT	GO:0016701~oxidoreductase activity, acting on single donors with incorporation of molecular oxygen	4	0.69808	0.00922654	2870183, 2873979, 2869355, 2877574	148	10	3169	8.56486	0.766668	0.187711	10.5566
Annotation Cluster 4	Enrichment Score: 1.7556023930745601
Category	Term	Count	%	PValue	Genes	List Total	Pop Hits	Pop Total	Fold Enrichment	Bonferroni	Benjamini	FDR
GOTERM_MF_FAT	GO:0050662~coenzyme binding	18	3.14136	0.00287277	2880401, 2877286, 2874030, 2876237, 2875625, 2871746, 2873762, 2874572, 2874547, 2871337, 2876395, 2882392, 2878598, 2880903, 2873574, 2877543, 2875130, 2876392	148	177	3169	2.17751	0.363438	0.139772	3.40333
GOTERM_MF_FAT	GO:0048037~cofactor binding	20	3.4904	0.0104822	2880401, 2877286, 2874030, 2869107, 2876237, 2875625, 2871746, 2882519, 2873762, 2874547, 2874572, 2871337, 2876395, 2882392, 2878598, 2880903, 2873574, 2877543, 2875130, 2876392	148	234	3169	1.8301	0.808793	0.186818	11.9115
GOTERM_MF_FAT	GO:0050660~FAD binding	8	1.39616	0.179655	2877286, 2880401, 2880903, 2878598, 2876237, 2877543, 2871746, 2876392	148	100	3169	1.71297	1	0.839404	90.7768
Annotation Cluster 5	Enrichment Score: 1.5490452312398462
Category	Term	Count	%	PValue	Genes	List Total	Pop Hits	Pop Total	Fold Enrichment	Bonferroni	Benjamini	FDR
SP_PIR_KEYWORDS	heme	11	1.91972	0.00164534	2875609, 2869252, 2872467, 2875129, 2879626, 2881775, 2882198, 2879733, 2877496, 2877622, 2882109	53	109	1640	3.12273	0.0790364	0.0790364	1.57349
SP_PIR_KEYWORDS	Monooxygenase	9	1.57068	0.00211275	2869252, 2872467, 2875129, 2879626, 2882198, 2879733, 2877496, 2877622, 2882109	53	76	1640	3.66435	0.10035	0.0515012	2.01643
SP_PIR_KEYWORDS	iron	11	1.91972	0.00614487	2875609, 2869252, 2872467, 2875129, 2879626, 2881775, 2882198, 2879733, 2877496, 2877622, 2882109	53	130	1640	2.61829	0.265225	0.0976299	5.76386
GOTERM_BP_FAT	GO:0055114~oxidation reduction	20	3.4904	0.0072057	2872467, 2875129, 2879626, 2870183, 2882198, 2879733, 2871786, 2868890, 2877496, 2869252, 2874985, 2873979, 2878859, 2877622, 2882109, 2875751, 2870401, 2876199, 2877574, 2869355	82	297	2251	1.84857	0.745081	0.495105	8.58886
GOTERM_MF_FAT	GO:0005506~iron ion binding	17	2.96684	0.0248316	2872467, 2875609, 2877286, 2875129, 2879626, 2881775, 2882198, 2879733, 2877496, 2871746, 2869252, 2873979, 2878859, 2877622, 2882109, 2877574, 2869355	148	204	3169	1.78435	0.980702	0.32617	26.1136
SP_PIR_KEYWORDS	metal-binding	18	3.14136	0.0255205	2872467, 2875609, 2875129, 2879626, 2881775, 2871486, 2882198, 2877173, 2879733, 2877496, 2868696, 2869252, 2878203, 2873554, 2874985, 2877622, 2882109, 2875751	53	337	1640	1.65276	0.725441	0.227804	22.0411
INTERPRO	IPR001128:Cytochrome P450	11	1.91972	0.0391568	2875609, 2869252, 2872467, 2875129, 2879626, 2881775, 2882198, 2879733, 2877496, 2877622, 2882109	271	118	5998	2.06323	0.999998	0.80264	41.7418
INTERPRO	IPR017972:Cytochrome P450, conserved site	8	1.39616	0.0478148	2869252, 2872467, 2881475, 2879626, 2882198, 2879733, 2877496, 2882109	271	74	5998	2.39274	1	0.734719	48.4551
GOTERM_MF_FAT	GO:0009055~electron carrier activity	16	2.79232	0.0517128	2872467, 2875609, 2877286, 2875129, 2879626, 2881775, 2882198, 2879733, 2877496, 2876237, 2871746, 2869252, 2872296, 2872450, 2877622, 2882109	148	206	3169	1.66308	0.99976	0.500774	47.2221
SP_PIR_KEYWORDS	oxidoreductase	11	1.91972	0.0637302	2869252, 2872467, 2875129, 2874985, 2879626, 2882198, 2879733, 2877496, 2877622, 2882109, 2875751	53	187	1640	1.8202	0.962842	0.422336	46.9664
COG_ONTOLOGY	Secondary metabolites biosynthesis, transport, and catabolism	11	1.91972	0.088766	2875609, 2869252, 2872467, 2875129, 2879626, 2881775, 2882198, 2879733, 2877496, 2877622, 2882109	52	126	1015	1.70406	0.794075	0.794075	48.9848
INTERPRO	IPR002401:Cytochrome P450, E-class, group I	8	1.39616	0.0913952	2869252, 2872467, 2875129, 2879626, 2882198, 2879733, 2877622, 2882109	271	86	5998	2.05887	1	0.89193	72.6486
INTERPRO	IPR017973:Cytochrome P450, C-terminal region	6	1.04712	0.100004	2872467, 2875129, 2879626, 2882198, 2879733, 2877622	271	55	5998	2.41449	1	0.898012	75.9531
GOTERM_MF_FAT	GO:0046906~tetrapyrrole binding	12	2.09424	0.109098	2875609, 2869252, 2872467, 2875129, 2879626, 2881775, 2882198, 2879733, 2877496, 2877622, 2882109, 2871746	148	157	3169	1.6366	1	0.752202	75.1022
GOTERM_MF_FAT	GO:0020037~heme binding	12	2.09424	0.109098	2875609, 2869252, 2872467, 2875129, 2879626, 2881775, 2882198, 2879733, 2877496, 2877622, 2882109, 2871746	148	157	3169	1.6366	1	0.752202	75.1022
Annotation Cluster 6	Enrichment Score: 1.1595915295211776
Category	Term	Count	%	PValue	Genes	List Total	Pop Hits	Pop Total	Fold Enrichment	Bonferroni	Benjamini	FDR
GOTERM_MF_FAT	GO:0030246~carbohydrate binding	9	1.57068	0.0123125	2876242, 2875896, 2872782, 2869988, 2870752, 2870502, 2876985, 2873250, 2878661	148	68	3169	2.83396	0.857023	0.19436	13.8527
GOTERM_CC_FAT	GO:0005576~extracellular region	8	1.39616	0.0332475	2876242, 2875896, 2869988, 2870752, 2870502, 2876985, 2873250, 2878661	46	61	863	2.46044	0.57058	0.190493	23.9919
SMART	SM00236:fCBD	5	0.8726	0.0707935	2876242, 2875896, 2869988, 2873250, 2878661	78	41	1993	3.11601	0.968284	0.683463	50.2122
INTERPRO	IPR000254:Cellulose-binding region, fungal	5	0.8726	0.111001	2876242, 2875896, 2869988, 2873250, 2878661	271	41	5998	2.69913	1	0.894534	79.6372
GOTERM_MF_FAT	GO:0030248~cellulose binding	5	0.8726	0.127903	2876242, 2875896, 2869988, 2873250, 2878661	148	42	3169	2.54907	1	0.784486	80.7404
GOTERM_MF_FAT	GO:0030247~polysaccharide binding	5	0.8726	0.136231	2876242, 2875896, 2869988, 2873250, 2878661	148	43	3169	2.48979	1	0.784079	82.841
GOTERM_MF_FAT	GO:0001871~pattern binding	5	0.8726	0.136231	2876242, 2875896, 2869988, 2873250, 2878661	148	43	3169	2.48979	1	0.784079	82.841
Annotation Cluster 7	Enrichment Score: 1.1205756153795283
Category	Term	Count	%	PValue	Genes	List Total	Pop Hits	Pop Total	Fold Enrichment	Bonferroni	Benjamini	FDR
SP_PIR_KEYWORDS	glycosidase	5	0.8726	0.00694405	2871054, 2869561, 2870752, 2869514, 2878891	53	25	1640	6.18868	0.294193	0.0834176	6.49117
GOTERM_BP_FAT	GO:0006032~chitin catabolic process	3	0.52356	0.0238814	2869561, 2870752, 2869514	82	7	2251	11.7648	0.989625	0.680848	25.9295
SMART	SM00636:Glyco_18	3	0.52356	0.0272784	2869561, 2870752, 2869514	78	7	1993	10.9505	0.72744	0.477927	23.1024
INTERPRO	IPR011583:Chitinase II	3	0.52356	0.0364926	2869561, 2870752, 2869514	271	7	5998	9.4855	0.999994	0.822003	39.5185
GOTERM_MF_FAT	GO:0004568~chitinase activity	3	0.52356	0.0384928	2869561, 2870752, 2869514	148	7	3169	9.17664	0.997894	0.428934	37.6524
INTERPRO	IPR013781:Glycoside hydrolase, subgroup, catalytic core	7	1.22164	0.0449393	2871054, 2878368, 2869561, 2870752, 2869514, 2875154, 2878891	271	58	5998	2.6712	1	0.775608	46.3094
INTERPRO	IPR001579:Glycoside hydrolase, chitinase active site	3	0.52356	0.0472343	2869561, 2870752, 2869514	271	8	5998	8.29982	1	0.760594	48.0285
INTERPRO	IPR001223:Glycoside hydrolase, family 18, catalytic domain	3	0.52356	0.0472343	2869561, 2870752, 2869514	271	8	5998	8.29982	1	0.760594	48.0285
GOTERM_BP_FAT	GO:0006026~aminoglycan catabolic process	3	0.52356	0.0668224	2869561, 2870752, 2869514	82	12	2251	6.8628	0.999998	0.729401	57.6334
GOTERM_BP_FAT	GO:0006030~chitin metabolic process	3	0.52356	0.0668224	2869561, 2870752, 2869514	82	12	2251	6.8628	0.999998	0.729401	57.6334
GOTERM_BP_FAT	GO:0006022~aminoglycan metabolic process	3	0.52356	0.122798	2869561, 2870752, 2869514	82	17	2251	4.84433	1	0.894719	80.3472
GOTERM_BP_FAT	GO:0016052~carbohydrate catabolic process	5	0.8726	0.16027	2873574, 2869561, 2870752, 2869514, 2873250	82	59	2251	2.32637	1	0.936144	88.5716
GOTERM_BP_FAT	GO:0000272~polysaccharide catabolic process	3	0.52356	0.226358	2869561, 2870752, 2869514	82	25	2251	3.29415	1	0.951763	95.8704
SP_PIR_KEYWORDS	hydrolase	9	1.57068	0.28113	2871054, 2869561, 2870752, 2877173, 2877330, 2869514, 2877976, 2878891, 2878584	53	197	1640	1.41366	1	0.872924	95.8376
GOTERM_BP_FAT	GO:0005976~polysaccharide metabolic process	3	0.52356	0.400194	2869561, 2870752, 2869514	82	38	2251	2.1672	1	0.993809	99.8249
GOTERM_BP_FAT	GO:0009057~macromolecule catabolic process	3	0.52356	0.825493	2869561, 2870752, 2869514	82	86	2251	0.957601	1	0.999995	100
Annotation Cluster 8	Enrichment Score: 0.8196893332111633
Category	Term	Count	%	PValue	Genes	List Total	Pop Hits	Pop Total	Fold Enrichment	Bonferroni	Benjamini	FDR
INTERPRO	IPR004853:Protein of unknown function DUF250	3	0.52356	0.0364926	2880652, 2869987, 2872272	271	7	5998	9.4855	0.999994	0.822003	39.5185
SP_PIR_KEYWORDS	membrane	7	1.22164	0.247056	2880652, 2870502, 2877765, 2869987, 2880706, 2872272, 2876264	53	134	1640	1.61645	0.999999	0.868255	93.4979
SP_PIR_KEYWORDS	transmembrane	7	1.22164	0.385418	2880652, 2877765, 2869987, 2880706, 2872272, 2876264, 2882119	53	158	1640	1.37091	1	0.91232	99.0801
Annotation Cluster 9	Enrichment Score: 0.8005143014474558
Category	Term	Count	%	PValue	Genes	List Total	Pop Hits	Pop Total	Fold Enrichment	Bonferroni	Benjamini	FDR
GOTERM_MF_FAT	GO:0005506~iron ion binding	17	2.96684	0.0248316	2872467, 2875609, 2877286, 2875129, 2879626, 2881775, 2882198, 2879733, 2877496, 2871746, 2869252, 2873979, 2878859, 2877622, 2882109, 2877574, 2869355	148	204	3169	1.78435	0.980702	0.32617	26.1136
SP_PIR_KEYWORDS	metal-binding	18	3.14136	0.0255205	2872467, 2875609, 2875129, 2879626, 2881775, 2871486, 2882198, 2877173, 2879733, 2877496, 2868696, 2869252, 2878203, 2873554, 2874985, 2877622, 2882109, 2875751	53	337	1640	1.65276	0.725441	0.227804	22.0411
GOTERM_MF_FAT	GO:0043169~cation binding	46	8.02792	0.159908	2876357, 2872467, 2875609, 2869369, 2875129, 2871054, 2876547, 2878368, 2875491, 2871486, 2869561, 2877173, 2877496, 2869385, 2878203, 2873979, 2873246, 2870752, 2879171, 2871966, 2882109, 2870401, 2869355, 2877286, 2879626, 2881775, 2882198, 2879733, 2870721, 2871746, 2878891, 2868696, 2869252, 2873554, 2874985, 2882256, 2879360, 2882392, 2878859, 2877980, 2877622, 2875751, 2869514, 2875154, 287…	148	847	3169	1.16288	1	0.819092	87.7196
GOTERM_MF_FAT	GO:0043167~ion binding	46	8.02792	0.159908	2876357, 2872467, 2875609, 2869369, 2875129, 2871054, 2876547, 2878368, 2875491, 2871486, 2869561, 2877173, 2877496, 2869385, 2878203, 2873979, 2873246, 2870752, 2879171, 2871966, 2882109, 2870401, 2869355, 2877286, 2879626, 2881775, 2882198, 2879733, 2870721, 2871746, 2878891, 2868696, 2869252, 2873554, 2874985, 2882256, 2879360, 2882392, 2878859, 2877980, 2877622, 2875751, 2869514, 2875154, 287…	148	847	3169	1.16288	1	0.819092	87.7196
GOTERM_MF_FAT	GO:0046914~transition metal ion binding	35	6.1082	0.395912	2875609, 2872467, 2875129, 2876547, 2875491, 2871486, 2877173, 2877496, 2869385, 2878203, 2873979, 2873246, 2879171, 2871966, 2882109, 2869355, 2877286, 2879626, 2881775, 2882198, 2879733, 2870721, 2871746, 2868696, 2869252, 2873554, 2882256, 2874985, 2879360, 2882392, 2878859, 2877980, 2877622, 2872573, 2877574	148	696	3169	1.07676	1	0.972594	99.7681
GOTERM_MF_FAT	GO:0046872~metal ion binding	39	6.80628	0.428131	2876357, 2875609, 2872467, 2869369, 2875129, 2876547, 2875491, 2871486, 2877173, 2877496, 2869385, 2878203, 2873979, 2873246, 2879171, 2871966, 2882109, 2870401, 2869355, 2877286, 2879626, 2881775, 2882198, 2879733, 2870721, 2871746, 2868696, 2869252, 2873554, 2882256, 2874985, 2879360, 2882392, 2878859, 2877980, 2877622, 2875751, 2872573, 2877574	148	790	3169	1.05706	1	0.970089	99.8801
GOTERM_MF_FAT	GO:0008270~zinc ion binding	17	2.96684	0.906972	2876547, 2871486, 2875491, 2877173, 2870721, 2868696, 2869385, 2878203, 2873554, 2882256, 2882392, 2879360, 2873246, 2877980, 2879171, 2871966, 2872573	148	450	3169	0.808904	1	0.999983	100
Annotation Cluster 10	Enrichment Score: 0.6472968739826955
Category	Term	Count	%	PValue	Genes	List Total	Pop Hits	Pop Total	Fold Enrichment	Bonferroni	Benjamini	FDR
GOTERM_BP_FAT	GO:0045454~cell redox homeostasis	3	0.52356	0.160299	2872296, 2878343, 2870665	82	20	2251	4.11768	1	0.921135	88.5766
GOTERM_BP_FAT	GO:0019725~cellular homeostasis	3	0.52356	0.186335	2872296, 2878343, 2870665	82	22	2251	3.74335	1	0.938196	92.2744
GOTERM_BP_FAT	GO:0042592~homeostatic process	3	0.52356	0.212923	2872296, 2878343, 2870665	82	24	2251	3.4314	1	0.951043	94.886
INTERPRO	IPR012335:Thioredoxin fold	4	0.69808	0.404914	2870544, 2872296, 2878343, 2870665	271	51	5998	1.73591	1	0.998479	99.9107
Annotation Cluster 11	Enrichment Score: 0.6398616518915202
Category	Term	Count	%	PValue	Genes	List Total	Pop Hits	Pop Total	Fold Enrichment	Bonferroni	Benjamini	FDR
INTERPRO	IPR007087:Zinc finger, C2H2-type	7	1.22164	0.0709736	2876547, 2879360, 2875491, 2877980, 2879171, 2871966, 2872573	271	65	5998	2.38354	1	0.841254	63.0558
SMART	SM00355:ZnF_C2H2	6	1.04712	0.16706	2876547, 2875491, 2877980, 2879171, 2871966, 2872573	78	76	1993	2.01721	0.999814	0.883263	82.3814
INTERPRO	IPR015880:Zinc finger, C2H2-like	6	1.04712	0.256442	2876547, 2875491, 2877980, 2879171, 2871966, 2872573	271	76	5998	1.74733	1	0.987441	98.1828
GOTERM_MF_FAT	GO:0008270~zinc ion binding	17	2.96684	0.906972	2876547, 2871486, 2875491, 2877173, 2870721, 2868696, 2869385, 2878203, 2873554, 2882256, 2882392, 2879360, 2873246, 2877980, 2879171, 2871966, 2872573	148	450	3169	0.808904	1	0.999983	100
Annotation Cluster 12	Enrichment Score: 0.6288456486257509
Category	Term	Count	%	PValue	Genes	List Total	Pop Hits	Pop Total	Fold Enrichment	Bonferroni	Benjamini	FDR
GOTERM_MF_FAT	GO:0050660~FAD binding	8	1.39616	0.179655	2877286, 2880401, 2880903, 2878598, 2876237, 2877543, 2871746, 2876392	148	100	3169	1.71297	1	0.839404	90.7768
INTERPRO	IPR016166:FAD-binding, type 2	3	0.52356	0.260497	2880903, 2878598, 2876392	271	22	5998	3.01811	1	0.985937	98.3124
INTERPRO	IPR006094:FAD linked oxidase, N-terminal	3	0.52356	0.277474	2880903, 2878598, 2876392	271	23	5998	2.88689	1	0.987736	98.7673
Annotation Cluster 13	Enrichment Score: 0.4590323070250285
Category	Term	Count	%	PValue	Genes	List Total	Pop Hits	Pop Total	Fold Enrichment	Bonferroni	Benjamini	FDR
SMART	SM00360:RRM	5	0.8726	0.232306	2875730, 2880641, 2875115, 2868864, 2872359	78	64	1993	1.99619	0.999996	0.916677	91.8812
INTERPRO	IPR000504:RNA recognition motif, RNP-1	5	0.8726	0.325255	2875730, 2880641, 2875115, 2868864, 2872359	271	64	5998	1.72913	1	0.993991	99.5114
INTERPRO	IPR012677:Nucleotide-binding, alpha-beta plait	4	0.69808	0.555415	2875730, 2880641, 2875115, 2872359	271	64	5998	1.3833	1	0.999887	99.9983
Annotation Cluster 14	Enrichment Score: 0.3559819369797738
Category	Term	Count	%	PValue	Genes	List Total	Pop Hits	Pop Total	Fold Enrichment	Bonferroni	Benjamini	FDR
INTERPRO	IPR000209:Peptidase S8 and S53, subtilisin, kexin, sedolisin	3	0.52356	0.226615	2878672, 2877330, 2877976	271	20	5998	3.31993	1	0.981259	96.9066
GOTERM_MF_FAT	GO:0004252~serine-type endopeptidase activity	3	0.52356	0.236827	2878672, 2877330, 2877976	148	20	3169	3.21182	1	0.90533	96.1339
SP_PIR_KEYWORDS	Protease	3	0.52356	0.364486	2877173, 2877330, 2877976	53	40	1640	2.32075	1	0.919415	98.73
GOTERM_MF_FAT	GO:0004175~endopeptidase activity	6	1.04712	0.387626	2878672, 2870471, 2869184, 2877173, 2877330, 2877976	148	88	3169	1.45992	1	0.974432	99.7267
GOTERM_MF_FAT	GO:0017171~serine hydrolase activity	3	0.52356	0.409052	2878672, 2877330, 2877976	148	30	3169	2.14122	1	0.972421	99.822
GOTERM_MF_FAT	GO:0008236~serine-type peptidase activity	3	0.52356	0.409052	2878672, 2877330, 2877976	148	30	3169	2.14122	1	0.972421	99.822
GOTERM_MF_FAT	GO:0070011~peptidase activity, acting on L-amino acid peptides	6	1.04712	0.724629	2878672, 2870471, 2869184, 2877173, 2877330, 2877976	148	129	3169	0.995915	1	0.999276	100
GOTERM_BP_FAT	GO:0006508~proteolysis	6	1.04712	0.817796	2878672, 2870471, 2869184, 2877173, 2877330, 2877976	82	187	2251	0.880788	1	0.999996	100
GOTERM_MF_FAT	GO:0008233~peptidase activity	6	1.04712	0.831826	2878672, 2870471, 2869184, 2877173, 2877330, 2877976	148	149	3169	0.862235	1	0.99988	100
Annotation Cluster 15	Enrichment Score: 0.26984134628606804
Category	Term	Count	%	PValue	Genes	List Total	Pop Hits	Pop Total	Fold Enrichment	Bonferroni	Benjamini	FDR
GOTERM_BP_FAT	GO:0006355~regulation of transcription, DNA-dependent	7	1.22164	0.364194	2882392, 2873246, 2871486, 2879054, 2870721, 2877089, 2869385	82	136	2251	1.41293	1	0.991392	99.6388
GOTERM_BP_FAT	GO:0051252~regulation of RNA metabolic process	7	1.22164	0.364194	2882392, 2873246, 2871486, 2879054, 2870721, 2877089, 2869385	82	136	2251	1.41293	1	0.991392	99.6388
GOTERM_MF_FAT	GO:0003700~transcription factor activity	6	1.04712	0.453022	2873246, 2871486, 2879054, 2870721, 2877089, 2869385	148	95	3169	1.35235	1	0.973834	99.9298
SMART	SM00066:GAL4	3	0.52356	0.462524	2873246, 2871486, 2869385	78	40	1993	1.91635	1	0.984528	99.7253
GOTERM_BP_FAT	GO:0045449~regulation of transcription	8	1.39616	0.474179	2882392, 2873246, 2871486, 2879054, 2875130, 2870721, 2877089, 2869385	82	180	2251	1.22005	1	0.997699	99.9658
INTERPRO	IPR001138:Fungal transcriptional regulatory protein, N-terminal	3	0.52356	0.543599	2873246, 2871486, 2869385	271	40	5998	1.65996	1	0.999921	99.9975
GOTERM_MF_FAT	GO:0043565~sequence-specific DNA binding	3	0.52356	0.69363	2879054, 2870721, 2877089	148	51	3169	1.25954	1	0.998971	99.9999
GOTERM_MF_FAT	GO:0030528~transcription regulator activity	6	1.04712	0.844569	2873246, 2871486, 2879054, 2870721, 2877089, 2869385	148	152	3169	0.845217	1	0.999892	100
GOTERM_MF_FAT	GO:0003677~DNA binding	13	2.26876	0.888224	2876453, 2868975, 2872075, 2879054, 2871486, 2879081, 2881025, 2870721, 2869385, 2868696, 2873246, 2876980, 2877089	148	343	3169	0.81154	1	0.99997	100
Annotation Cluster 16	Enrichment Score: 0.1601117093382158
Category	Term	Count	%	PValue	Genes	List Total	Pop Hits	Pop Total	Fold Enrichment	Bonferroni	Benjamini	FDR
GOTERM_BP_FAT	GO:0006281~DNA repair	3	0.52356	0.625819	2876453, 2879651, 2879081	82	58	2251	1.41989	1	0.999785	99.9995
GOTERM_BP_FAT	GO:0006974~response to DNA damage stimulus	3	0.52356	0.635234	2876453, 2879651, 2879081	82	59	2251	1.39582	1	0.999748	99.9996
GOTERM_BP_FAT	GO:0033554~cellular response to stress	3	0.52356	0.679586	2876453, 2879651, 2879081	82	64	2251	1.28678	1	0.999872	99.9999
GOTERM_BP_FAT	GO:0006259~DNA metabolic process	4	0.69808	0.847084	2876453, 2879651, 2879081, 2881025	82	127	2251	0.864605	1	0.999995	100
Annotation Cluster 17	Enrichment Score: 0.13936896729324183
Category	Term	Count	%	PValue	Genes	List Total	Pop Hits	Pop Total	Fold Enrichment	Bonferroni	Benjamini	FDR
GOTERM_CC_FAT	GO:0005694~chromosome	5	0.8726	0.382846	2880528, 2878545, 2876980, 2873276, 2881025	46	60	863	1.56341	0.999994	0.821596	98.0074
GOTERM_CC_FAT	GO:0043232~intracellular non-membrane-bounded organelle	5	0.8726	0.998699	2880528, 2878545, 2876980, 2873276, 2881025	46	215	863	0.436299	1	1	100
GOTERM_CC_FAT	GO:0043228~non-membrane-bounded organelle	5	0.8726	0.998699	2880528, 2878545, 2876980, 2873276, 2881025	46	215	863	0.436299	1	1	100
Annotation Cluster 18	Enrichment Score: 0.0572694970067288
Category	Term	Count	%	PValue	Genes	List Total	Pop Hits	Pop Total	Fold Enrichment	Bonferroni	Benjamini	FDR
GOTERM_BP_FAT	GO:0006468~protein amino acid phosphorylation	7	1.22164	0.577047	2877719, 2870145, 2879651, 2874962, 2882512, 2872595, 2876266	82	169	2251	1.13703	1	0.999567	99.9977
INTERPRO	IPR017442:Serine/threonine protein kinase-related	5	0.8726	0.737104	2877719, 2874962, 2882512, 2872595, 2876266	271	110	5998	1.00604	1	0.999999	100
GOTERM_BP_FAT	GO:0016310~phosphorylation	7	1.22164	0.740826	2877719, 2870145, 2879651, 2874962, 2882512, 2872595, 2876266	82	200	2251	0.960793	1	0.999963	100
INTERPRO	IPR000719:Protein kinase, core	6	1.04712	0.773724	2877719, 2879651, 2874962, 2882512, 2872595, 2876266	271	142	5998	0.93519	1	1	100
GOTERM_MF_FAT	GO:0004672~protein kinase activity	7	1.22164	0.820849	2877719, 2870145, 2879651, 2874962, 2882512, 2872595, 2876266	148	172	3169	0.871425	1	0.999876	100
GOTERM_BP_FAT	GO:0006793~phosphorus metabolic process	7	1.22164	0.839693	2877719, 2870145, 2879651, 2874962, 2882512, 2872595, 2876266	82	226	2251	0.850259	1	0.999996	100
GOTERM_BP_FAT	GO:0006796~phosphate metabolic process	7	1.22164	0.839693	2877719, 2870145, 2879651, 2874962, 2882512, 2872595, 2876266	82	226	2251	0.850259	1	0.999996	100
GOTERM_MF_FAT	GO:0000166~nucleotide binding	34	5.93368	0.912813	2875115, 2876237, 2872446, 2878102, 2877719, 2871337, 2879651, 2878598, 2877543, 2869245, 2873460, 2876392, 2877286, 2880401, 2875730, 2868975, 2878545, 2872062, 2882512, 2881025, 2872359, 2871746, 2868696, 2877120, 2874572, 2870145, 2880641, 2882392, 2874962, 2880903, 2870938, 2872595, 2876266, 2875130	148	853	3169	0.853474	1	0.999982	100
INTERPRO	IPR008271:Serine/threonine protein kinase, active site	3	0.52356	0.918546	2879651, 2874962, 2882512	271	90	5998	0.737761	1	1	100
GOTERM_MF_FAT	GO:0001883~purine nucleoside binding	23	4.01396	0.947947	2880401, 2877286, 2868975, 2878545, 2872062, 2882512, 2876237, 2881025, 2871746, 2868696, 2877719, 2870145, 2879651, 2874962, 2878598, 2880903, 2870938, 2872595, 2877543, 2876266, 2869245, 2876392, 2873460	148	625	3169	0.787968	1	0.999996	100
GOTERM_MF_FAT	GO:0030554~adenyl nucleotide binding	23	4.01396	0.947947	2880401, 2877286, 2868975, 2878545, 2872062, 2882512, 2876237, 2881025, 2871746, 2868696, 2877719, 2870145, 2879651, 2874962, 2878598, 2880903, 2870938, 2872595, 2877543, 2876266, 2869245, 2876392, 2873460	148	625	3169	0.787968	1	0.999996	100
GOTERM_MF_FAT	GO:0001882~nucleoside binding	23	4.01396	0.952799	2880401, 2877286, 2868975, 2878545, 2872062, 2882512, 2876237, 2881025, 2871746, 2868696, 2877719, 2870145, 2879651, 2874962, 2878598, 2880903, 2870938, 2872595, 2877543, 2876266, 2869245, 2876392, 2873460	148	630	3169	0.781714	1	0.999997	100
GOTERM_MF_FAT	GO:0004674~protein serine/threonine kinase activity	3	0.52356	0.962182	2879651, 2874962, 2882512	148	106	3169	0.606005	1	0.999997	100
GOTERM_MF_FAT	GO:0017076~purine nucleotide binding	26	4.53752	0.971294	2876237, 2872446, 2878102, 2877719, 2879651, 2878598, 2877543, 2869245, 2873460, 2876392, 2880401, 2877286, 2868975, 2878545, 2872062, 2882512, 2881025, 2871746, 2868696, 2877120, 2870145, 2874962, 2880903, 2870938, 2872595, 2876266	148	727	3169	0.765772	1	0.999999	100
GOTERM_MF_FAT	GO:0005524~ATP binding	15	2.6178	0.99544	2868975, 2872062, 2878545, 2882512, 2881025, 2868696, 2877719, 2870145, 2874962, 2879651, 2870938, 2872595, 2876266, 2869245, 2873460	148	524	3169	0.612944	1	1	100
GOTERM_MF_FAT	GO:0032559~adenyl ribonucleotide binding	15	2.6178	0.99544	2868975, 2872062, 2878545, 2882512, 2881025, 2868696, 2877719, 2870145, 2874962, 2879651, 2870938, 2872595, 2876266, 2869245, 2873460	148	524	3169	0.612944	1	1	100
GOTERM_MF_FAT	GO:0032555~purine ribonucleotide binding	18	3.14136	0.996452	2868975, 2878545, 2872062, 2882512, 2881025, 2872446, 2878102, 2868696, 2877120, 2877719, 2870145, 2874962, 2879651, 2870938, 2872595, 2876266, 2869245, 2873460	148	613	3169	0.628742	1	1	100
GOTERM_MF_FAT	GO:0032553~ribonucleotide binding	18	3.14136	0.996452	2868975, 2878545, 2872062, 2882512, 2881025, 2872446, 2878102, 2868696, 2877120, 2877719, 2870145, 2874962, 2879651, 2870938, 2872595, 2876266, 2869245, 2873460	148	613	3169	0.628742	1	1	100
Annotation Cluster 19	Enrichment Score: 0.026837972004514963
Category	Term	Count	%	PValue	Genes	List Total	Pop Hits	Pop Total	Fold Enrichment	Bonferroni	Benjamini	FDR
GOTERM_MF_FAT	GO:0005525~GTP binding	3	0.52356	0.93077	2877120, 2872446, 2878102	148	91	3169	0.705895	1	0.999991	100
GOTERM_MF_FAT	GO:0032561~guanyl ribonucleotide binding	3	0.52356	0.93077	2877120, 2872446, 2878102	148	91	3169	0.705895	1	0.999991	100
GOTERM_MF_FAT	GO:0019001~guanyl nucleotide binding	3	0.52356	0.958961	2877120, 2872446, 2878102	148	104	3169	0.617659	1	0.999997	100
Annotation Cluster 20	Enrichment Score: 0.0247646071055634
Category	Term	Count	%	PValue	Genes	List Total	Pop Hits	Pop Total	Fold Enrichment	Bonferroni	Benjamini	FDR
SMART	SM00382:AAA	3	0.52356	0.888227	2872062, 2870938, 2873460	78	94	1993	0.815466	1	0.999997	100
INTERPRO	IPR003593:ATPase, AAA+ type, core	3	0.52356	0.929972	2872062, 2870938, 2873460	271	94	5998	0.706367	1	1	100
SP_PIR_KEYWORDS	nucleotide-binding	7	1.22164	0.977288	2877120, 2872062, 2879651, 2882512, 2870938, 2872446, 2873460	53	346	1640	0.626022	1	0.999997	100
SP_PIR_KEYWORDS	atp-binding	5	0.8726	0.98611	2872062, 2879651, 2882512, 2870938, 2873460	53	281	1640	0.550594	1	0.999998	100

## Sheet: VM_functional_enrichment
Table S4. DAVID functional annotation enrichment of genes up-regulated in VM
Annotation Cluster 1	Enrichment Score: 3.6190770600180073
Category	Term	Count	%	PValue	Genes	List Total	Pop Hits	Pop Total	Fold Enrichment	Bonferroni	Benjamini	FDR
GOTERM_CC_FAT	GO:0009277~fungal-type cell wall	8	1.18871	3.94022e-06	2869352, 2869192, 2874221, 2870031, 2878896, 2873838, 2882216, 2872381	22	32	863	9.80682	2.36411e-05	2.36411e-05	0.00188572
GOTERM_CC_FAT	GO:0005618~cell wall	8	1.18871	9.21317e-06	2869352, 2869192, 2874221, 2870031, 2878896, 2873838, 2882216, 2872381	22	36	863	8.71717	5.52778e-05	2.76393e-05	0.00440923
GOTERM_CC_FAT	GO:0030312~external encapsulating structure	8	1.18871	1.35235e-05	2869352, 2869192, 2874221, 2870031, 2878896, 2873838, 2882216, 2872381	22	38	863	8.25837	8.11385e-05	2.70469e-05	0.00647203
SMART	SM00075:HYDRO	8	1.18871	3.65505e-05	2869352, 2869192, 2874221, 2870031, 2878896, 2873838, 2882216, 2872381	63	32	1993	7.90873	0.00131498	0.00131498	0.0325957
INTERPRO	IPR019778:Hydrophobin, fungi, conserved site	5	0.742942	9.04995e-05	2874221, 2870031, 2878896, 2873838, 2872381	249	7	5998	17.206	0.023433	0.011786	0.11837
GOTERM_MF_FAT	GO:0005199~structural constituent of cell wall	8	1.18871	0.00011562	2869352, 2869192, 2874221, 2870031, 2878896, 2873838, 2882216, 2872381	117	32	3169	6.77137	0.0138934	0.0034916	0.132843
INTERPRO	IPR001338:Hydrophobin, fungi	8	1.18871	0.000262896	2869352, 2869192, 2874221, 2870031, 2878896, 2873838, 2882216, 2872381	249	32	5998	6.02209	0.0665686	0.022701	0.343499
PIR_SUPERFAMILY	PIRSF004610:1G2 protein	3	0.445765	0.166197	2869352, 2869192, 2882216	46	17	1036	3.97442	0.99856	0.805207	80.2328
GOTERM_MF_FAT	GO:0005198~structural molecule activity	8	1.18871	0.32682	2869352, 2869192, 2874221, 2870031, 2878896, 2873838, 2882216, 2872381	117	153	3169	1.41623	1	0.897739	98.9429
Annotation Cluster 2	Enrichment Score: 3.486864779588666
Category	Term	Count	%	PValue	Genes	List Total	Pop Hits	Pop Total	Fold Enrichment	Bonferroni	Benjamini	FDR
GOTERM_BP_FAT	GO:0055114~oxidation reduction	26	3.8633	1.27631e-06	2879836, 2880767, 2876444, 2877193, 2875062, 2879514, 2875700, 2879316, 2878753, 2878600, 2881243, 2874211, 2872685, 2876614, 2869597, 2869675, 2872330, 2870508, 2876982, 2871859, 2869895, 2871045, 2869326, 2877627, 2875155, 2877220	72	297	2251	2.73691	0.00018122	0.00018122	0.00150966
GOTERM_MF_FAT	GO:0020037~heme binding	20	2.97177	2.46222e-06	2873156, 2879836, 2876444, 2873073, 2876614, 2880114, 2875062, 2876400, 2879514, 2869675, 2872330, 2873808, 2870508, 2879316, 2873881, 2872543, 2878600, 2878312, 2869326, 2877220	117	157	3169	3.45038	0.000297885	0.000297885	0.00283067
GOTERM_MF_FAT	GO:0046906~tetrapyrrole binding	20	2.97177	2.46222e-06	2873156, 2879836, 2876444, 2873073, 2876614, 2880114, 2875062, 2876400, 2879514, 2869675, 2872330, 2873808, 2870508, 2879316, 2873881, 2872543, 2878600, 2878312, 2869326, 2877220	117	157	3169	3.45038	0.000297885	0.000297885	0.00283067
INTERPRO	IPR001128:Cytochrome P450	18	2.67459	5.74484e-06	2879836, 2876444, 2873073, 2876614, 2880114, 2875062, 2876400, 2879514, 2872330, 2873808, 2870508, 2879316, 2873881, 2872543, 2878600, 2878312, 2869326, 2877220	249	118	5998	3.67449	0.00150402	0.00150402	0.00751787
GOTERM_MF_FAT	GO:0005506~iron ion binding	22	3.26895	9.63078e-06	2873156, 2879836, 2876444, 2873073, 2876614, 2880114, 2875062, 2876400, 2879514, 2869675, 2872330, 2873808, 2870508, 2879316, 2873881, 2872543, 2878600, 2878312, 2870334, 2871045, 2869326, 2877220	117	204	3169	2.92098	0.00116465	0.000582495	0.0110715
SP_PIR_KEYWORDS	heme	15	2.22883	1.87648e-05	2879836, 2876614, 2880114, 2875062, 2879514, 2869675, 2873808, 2872330, 2870508, 2879316, 2872543, 2878600, 2878312, 2869326, 2877220	61	109	1640	3.6998	0.000694063	0.000694063	0.0168479
SP_PIR_KEYWORDS	iron	16	2.37741	3.35818e-05	2879836, 2876614, 2880114, 2875062, 2879514, 2869675, 2873808, 2872330, 2870508, 2879316, 2872543, 2878600, 2878312, 2871045, 2869326, 2877220	61	130	1640	3.30895	0.00124177	0.00062108	0.0301496
GOTERM_MF_FAT	GO:0009055~electron carrier activity	21	3.12036	3.88219e-05	2879836, 2876444, 2873073, 2876614, 2881223, 2880114, 2875062, 2876400, 2879514, 2872330, 2873808, 2870508, 2879316, 2873881, 2872543, 2873750, 2878600, 2878312, 2870334, 2869326, 2877220	117	206	3169	2.76114	0.00468652	0.00156462	0.0446227
INTERPRO	IPR017973:Cytochrome P450, C-terminal region	10	1.48588	0.000366324	2870508, 2879836, 2872543, 2876614, 2878600, 2878312, 2875062, 2879514, 2869326, 2877220	249	55	5998	4.3797	0.0915309	0.0237129	0.478339
INTERPRO	IPR002401:Cytochrome P450, E-class, group I	12	1.78306	0.000756141	2872330, 2870508, 2879836, 2879316, 2873073, 2876614, 2878600, 2875062, 2876400, 2879514, 2869326, 2877220	249	86	5998	3.36117	0.179781	0.0388615	0.985033
COG_ONTOLOGY	Secondary metabolites biosynthesis, transport, and catabolism	17	2.526	0.000828549	2879836, 2876444, 2873073, 2876614, 2880114, 2875062, 2876400, 2879514, 2872330, 2873808, 2870508, 2879316, 2872543, 2878600, 2878312, 2869326, 2877220	58	126	1015	2.36111	0.0139923	0.0139923	0.598363
SP_PIR_KEYWORDS	Monooxygenase	10	1.48588	0.00132539	2872330, 2870508, 2879836, 2879316, 2876614, 2878600, 2875062, 2879514, 2869326, 2877220	61	76	1640	3.53753	0.0478875	0.0162243	1.18382
SP_PIR_KEYWORDS	oxidoreductase	16	2.37741	0.00206035	2879836, 2880767, 2876614, 2875062, 2879514, 2869675, 2872330, 2870508, 2879316, 2876982, 2871859, 2878600, 2871045, 2869326, 2877220, 2875155	61	187	1640	2.30034	0.0734727	0.0188971	1.83489
INTERPRO	IPR017972:Cytochrome P450, conserved site	9	1.3373	0.0108636	2872330, 2870508, 2879836, 2879316, 2876614, 2880114, 2875062, 2879514, 2869326	249	74	5998	2.92966	0.942837	0.300738	13.32
GOTERM_MF_FAT	GO:0046914~transition metal ion binding	37	5.49777	0.0131764	2873156, 2879836, 2876444, 2873587, 2875062, 2877176, 2876400, 2879514, 2869662, 2875700, 2879316, 2878753, 2872543, 2873881, 2878600, 2881243, 2872685, 2873407, 2876391, 2869329, 2873073, 2876614, 2881223, 2880114, 2869675, 2876203, 2872330, 2873808, 2870508, 2869895, 2870334, 2878312, 2871875, 2871045, 2869326, 2871328, 2877220	117	696	3169	1.43989	0.799099	0.181775	14.1433
GOTERM_MF_FAT	GO:0043167~ion binding	43	6.3893	0.014183	2873156, 2879836, 2876444, 2873587, 2875062, 2879514, 2877176, 2876400, 2869662, 2875700, 2875260, 2879316, 2878753, 2879208, 2872543, 2873881, 2878600, 2881243, 2872685, 2873407, 2876391, 2873271, 2869329, 2873073, 2876614, 2881223, 2880114, 2869675, 2876203, 2879237, 2872330, 2873808, 2870508, 2873239, 2869895, 2870334, 2878312, 2871875, 2871045, 2869326, 2871328, 2875301, 2877220	117	847	3169	1.37506	0.822438	0.174733	15.1448
GOTERM_MF_FAT	GO:0043169~cation binding	43	6.3893	0.014183	2873156, 2879836, 2876444, 2873587, 2875062, 2879514, 2877176, 2876400, 2869662, 2875700, 2875260, 2879316, 2878753, 2879208, 2872543, 2873881, 2878600, 2881243, 2872685, 2873407, 2876391, 2873271, 2869329, 2873073, 2876614, 2881223, 2880114, 2869675, 2876203, 2879237, 2872330, 2873808, 2870508, 2873239, 2869895, 2870334, 2878312, 2871875, 2871045, 2869326, 2871328, 2875301, 2877220	117	847	3169	1.37506	0.822438	0.174733	15.1448
GOTERM_MF_FAT	GO:0046872~metal ion binding	39	5.79495	0.0328491	2873156, 2879836, 2876444, 2873587, 2875062, 2877176, 2876400, 2879514, 2869662, 2875700, 2879316, 2878753, 2879208, 2872543, 2873881, 2878600, 2881243, 2872685, 2873407, 2876391, 2873271, 2869329, 2873073, 2876614, 2881223, 2880114, 2869675, 2876203, 2872330, 2873808, 2870508, 2869895, 2870334, 2878312, 2871875, 2871045, 2869326, 2871328, 2877220	117	790	3169	1.33713	0.982429	0.307473	31.8865
SP_PIR_KEYWORDS	metal-binding	18	2.67459	0.0904874	2879836, 2876614, 2873587, 2880114, 2875062, 2879514, 2877176, 2869675, 2872330, 2873808, 2870508, 2879316, 2872543, 2878600, 2878312, 2869326, 2871328, 2877220	61	337	1640	1.43601	0.970083	0.442831	57.3286
Annotation Cluster 3	Enrichment Score: 2.0386673611216533
Category	Term	Count	%	PValue	Genes	List Total	Pop Hits	Pop Total	Fold Enrichment	Bonferroni	Benjamini	FDR
GOTERM_MF_FAT	GO:0004197~cysteine-type endopeptidase activity	6	0.89153	0.000766406	2872612, 2873880, 2872197, 2879875, 2874167, 2874441	117	21	3169	7.73871	0.0885976	0.0183831	0.877569
SMART	SM00720:calpain_III	4	0.594354	0.00143706	2872612, 2873880, 2879875, 2874441	63	8	1993	15.8175	0.050454	0.0255535	1.27448
SMART	SM00230:CysPc	4	0.594354	0.00143706	2872612, 2873880, 2879875, 2874441	63	8	1993	15.8175	0.050454	0.0255535	1.27448
GOTERM_MF_FAT	GO:0004198~calcium-dependent cysteine-type endopeptidase activity	4	0.594354	0.00233972	2872612, 2873880, 2879875, 2874441	117	8	3169	13.5427	0.24681	0.0461412	2.65709
INTERPRO	IPR001300:Peptidase C2, calpain	4	0.594354	0.00335077	2872612, 2873880, 2879875, 2874441	249	8	5998	12.0442	0.584958	0.136328	4.29736
GOTERM_MF_FAT	GO:0008234~cysteine-type peptidase activity	6	0.89153	0.0102898	2872612, 2873880, 2872197, 2879875, 2874167, 2874441	117	37	3169	4.39224	0.713929	0.163717	11.2113
GOTERM_BP_FAT	GO:0006508~proteolysis	13	1.93165	0.0122542	2872646, 2880880, 2876336, 2872612, 2876894, 2874167, 2879875, 2874209, 2874441, 2880153, 2873880, 2872197, 2875837	72	187	2251	2.17343	0.826372	0.583313	13.5706
INTERPRO	IPR000169:Peptidase, cysteine peptidase active site	4	0.594354	0.0262357	2879869, 2872612, 2873880, 2874441	249	16	5998	6.02209	0.999056	0.469126	29.3848
GOTERM_MF_FAT	GO:0008233~peptidase activity	10	1.48588	0.0927182	2880153, 2880880, 2876336, 2872612, 2873880, 2876894, 2872197, 2879875, 2874167, 2874441	117	149	3169	1.81782	0.999992	0.568707	67.3276
GOTERM_MF_FAT	GO:0070011~peptidase activity, acting on L-amino acid peptides	9	1.3373	0.0976393	2880880, 2876336, 2872612, 2873880, 2876894, 2872197, 2879875, 2874167, 2874441	117	129	3169	1.88968	0.999996	0.563417	69.308
GOTERM_MF_FAT	GO:0004175~endopeptidase activity	7	1.04012	0.101058	2876336, 2872612, 2873880, 2872197, 2879875, 2874167, 2874441	117	88	3169	2.15453	0.999997	0.553216	70.6184
Annotation Cluster 4	Enrichment Score: 1.5845162117736977
Category	Term	Count	%	PValue	Genes	List Total	Pop Hits	Pop Total	Fold Enrichment	Bonferroni	Benjamini	FDR
SMART	SM00248:ANK	8	1.18871	0.0146239	2874729, 2879596, 2880602, 2877825, 2882321, 2871079, 2874016, 2875844	63	85	1993	2.9774	0.4116	0.162038	12.3131
SP_PIR_KEYWORDS	ank repeat	8	1.18871	0.0197819	2874729, 2879596, 2880602, 2877825, 2882321, 2871079, 2874016, 2875844	61	77	1640	2.79327	0.522535	0.137442	16.4232
INTERPRO	IPR002110:Ankyrin	8	1.18871	0.0609707	2874729, 2879596, 2880602, 2877825, 2882321, 2871079, 2874016, 2875844	249	85	5998	2.26714	1	0.643039	56.1005
Annotation Cluster 5	Enrichment Score: 1.459243593954857
Category	Term	Count	%	PValue	Genes	List Total	Pop Hits	Pop Total	Fold Enrichment	Bonferroni	Benjamini	FDR
GOTERM_MF_FAT	GO:0005186~pheromone activity	3	0.445765	0.0321937	2871755, 2878399, 2880454	117	8	3169	10.1571	0.980928	0.326961	31.3539
GOTERM_MF_FAT	GO:0000772~mating pheromone activity	3	0.445765	0.0321937	2871755, 2878399, 2880454	117	8	3169	10.1571	0.980928	0.326961	31.3539
INTERPRO	IPR012597:Fungal mating-type pheromone	3	0.445765	0.0404322	2871755, 2878399, 2880454	249	8	5998	9.03313	0.99998	0.564733	41.7322
Annotation Cluster 6	Enrichment Score: 1.4559152829688657
Category	Term	Count	%	PValue	Genes	List Total	Pop Hits	Pop Total	Fold Enrichment	Bonferroni	Benjamini	FDR
INTERPRO	IPR016040:NAD(P)-binding domain	14	2.08024	0.00531593	2880767, 2880598, 2882285, 2875700, 2881531, 2880457, 2878753, 2876982, 2871859, 2870958, 2882384, 2881243, 2873624, 2872685	249	141	5998	2.39175	0.752536	0.180859	6.73766
INTERPRO	IPR002198:Short-chain dehydrogenase/reductase SDR	6	0.89153	0.080393	2881531, 2880457, 2876982, 2870958, 2873624, 2882285	249	56	5998	2.5809	1	0.704736	66.6057
INTERPRO	IPR002347:Glucose/ribitol dehydrogenase	5	0.742942	0.100336	2881531, 2876982, 2870958, 2873624, 2882285	249	43	5998	2.80097	1	0.732639	74.9353
Annotation Cluster 7	Enrichment Score: 1.4170026534913793
Category	Term	Count	%	PValue	Genes	List Total	Pop Hits	Pop Total	Fold Enrichment	Bonferroni	Benjamini	FDR
INTERPRO	IPR017933:Glutathione S-transferase/chloride channel, C-terminal	5	0.742942	0.0135823	2878113, 2876043, 2874089, 2875590, 2870952	249	23	5998	5.2366	0.972206	0.328408	16.3866
INTERPRO	IPR004045:Glutathione S-transferase, N-terminal	5	0.742942	0.0135823	2878113, 2876043, 2875409, 2874811, 2870952	249	23	5998	5.2366	0.972206	0.328408	16.3866
COG_ONTOLOGY	Posttranslational modification, protein turnover, chaperones	9	1.3373	0.0556826	2878113, 2876043, 2874089, 2873320, 2874811, 2875604, 2875590, 2870952, 2876543	58	76	1015	2.07237	0.622423	0.277227	33.9548
INTERPRO	IPR012335:Thioredoxin fold	6	0.89153	0.0581933	2878113, 2876043, 2875409, 2881279, 2874811, 2870952	249	51	5998	2.83392	1	0.649088	54.3706
INTERPRO	IPR010987:Glutathione S-transferase, C-terminal-like	3	0.445765	0.0615519	2874089, 2875590, 2870952	249	10	5998	7.22651	1	0.624341	56.4548
INTERPRO	IPR004046:Glutathione S-transferase, C-terminal	3	0.445765	0.085547	2874089, 2875590, 2870952	249	12	5998	6.02209	1	0.708636	68.9738
Annotation Cluster 8	Enrichment Score: 1.413411699049723
Category	Term	Count	%	PValue	Genes	List Total	Pop Hits	Pop Total	Fold Enrichment	Bonferroni	Benjamini	FDR
INTERPRO	IPR013154:Alcohol dehydrogenase GroES-like	5	0.742942	0.0135823	2878753, 2869895, 2881243, 2872685, 2875700	249	23	5998	5.2366	0.972206	0.328408	16.3866
INTERPRO	IPR013149:Alcohol dehydrogenase, zinc-binding	5	0.742942	0.0135823	2878753, 2869895, 2881243, 2872685, 2875700	249	23	5998	5.2366	0.972206	0.328408	16.3866
INTERPRO	IPR002085:Alcohol dehydrogenase superfamily, zinc-containing	5	0.742942	0.0157817	2878753, 2869895, 2881243, 2872685, 2875700	249	24	5998	5.01841	0.984513	0.340833	18.7938
COG_ONTOLOGY	Energy production and conversion / General function prediction only	4	0.594354	0.0321371	2878753, 2869895, 2881243, 2875700	58	13	1015	5.38462	0.426101	0.242439	21.0622
GOTERM_MF_FAT	GO:0008270~zinc ion binding	13	1.93165	0.915875	2869329, 2873587, 2877176, 2869662, 2876203, 2875700, 2878753, 2869895, 2881243, 2872685, 2873407, 2876391, 2871328	117	450	3169	0.782469	1	0.99999	100
Annotation Cluster 9	Enrichment Score: 0.8383017794913968
Category	Term	Count	%	PValue	Genes	List Total	Pop Hits	Pop Total	Fold Enrichment	Bonferroni	Benjamini	FDR
GOTERM_MF_FAT	GO:0050662~coenzyme binding	12	1.78306	0.0566407	2880767, 2875504, 2873271, 2875161, 2871859, 2873034, 2874781, 2880598, 2870334, 2876532, 2868689, 2878850	117	177	3169	1.8363	0.999137	0.44453	48.8467
GOTERM_MF_FAT	GO:0048037~cofactor binding	14	2.08024	0.0828389	2880767, 2873271, 2880598, 2878850, 2868689, 2875504, 2871859, 2875161, 2873034, 2874781, 2870334, 2873320, 2876532, 2869168	117	234	3169	1.6205	0.999971	0.552848	62.9956
INTERPRO	IPR012132:Glucose-methanol-choline oxidoreductase	4	0.594354	0.090272	2875504, 2874781, 2876532, 2868689	249	26	5998	3.7059	1	0.710438	71.0074
PIR_SUPERFAMILY	PIRSF000137:Alcohol_oxidase	4	0.594354	0.0991005	2875504, 2874781, 2876532, 2868689	46	26	1036	3.46488	0.976647	0.847182	60.5774
COG_ONTOLOGY	Amino acid transport and metabolism	6	0.89153	0.109608	2875504, 2876894, 2874781, 2876110, 2876532, 2868689	58	46	1015	2.28261	0.861042	0.389451	56.8538
INTERPRO	IPR000172:Glucose-methanol-choline oxidoreductase, N-terminal	4	0.594354	0.125296	2875504, 2874781, 2876532, 2868689	249	30	5998	3.21178	1	0.796942	82.6558
INTERPRO	IPR007867:Glucose-methanol-choline oxidoreductase, C-terminal	4	0.594354	0.134719	2875504, 2874781, 2876532, 2868689	249	31	5998	3.10817	1	0.793953	84.9481
SP_PIR_KEYWORDS	Flavoprotein	4	0.594354	0.177695	2875504, 2874781, 2876532, 2868689	61	40	1640	2.68852	0.999282	0.595399	82.739
GOTERM_MF_FAT	GO:0050660~FAD binding	6	0.89153	0.3027	2875504, 2875161, 2874781, 2870334, 2876532, 2868689	117	100	3169	1.62513	1	0.899346	98.4156
GOTERM_MF_FAT	GO:0000166~nucleotide binding	22	3.26895	0.991049	2880767, 2881227, 2868689, 2878850, 2876774, 2870002, 2873567, 2875504, 2871130, 2882217, 2874574, 2874562, 2871859, 2875161, 2873034, 2873020, 2874781, 2881605, 2870334, 2878347, 2876532, 2878458	117	853	3169	0.69857	1	1	100
Annotation Cluster 10	Enrichment Score: 0.6669523570575868
Category	Term	Count	%	PValue	Genes	List Total	Pop Hits	Pop Total	Fold Enrichment	Bonferroni	Benjamini	FDR
GOTERM_MF_FAT	GO:0004601~peroxidase activity	3	0.445765	0.178073	2873156, 2878393, 2869675	117	21	3169	3.86935	1	0.752365	89.5077
GOTERM_MF_FAT	GO:0016684~oxidoreductase activity, acting on peroxide as acceptor	3	0.445765	0.178073	2873156, 2878393, 2869675	117	21	3169	3.86935	1	0.752365	89.5077
GOTERM_MF_FAT	GO:0016209~antioxidant activity	3	0.445765	0.314735	2873156, 2878393, 2869675	117	31	3169	2.62117	1	0.898388	98.703
Annotation Cluster 11	Enrichment Score: 0.6356541140747095
Category	Term	Count	%	PValue	Genes	List Total	Pop Hits	Pop Total	Fold Enrichment	Bonferroni	Benjamini	FDR
SP_PIR_KEYWORDS	sh3 domain	3	0.445765	0.17762	2878731, 2877794, 2882138	61	21	1640	3.84075	0.999279	0.644288	82.7248
SMART	SM00326:SH3	3	0.445765	0.215733	2878731, 2877794, 2882138	63	28	1993	3.38946	0.999841	0.887753	88.5529
INTERPRO	IPR001452:Src homology-3 domain	3	0.445765	0.323318	2878731, 2877794, 2882138	249	28	5998	2.5809	1	0.97065	99.397
Annotation Cluster 12	Enrichment Score: 0.590786261839184
Category	Term	Count	%	PValue	Genes	List Total	Pop Hits	Pop Total	Fold Enrichment	Bonferroni	Benjamini	FDR
INTERPRO	IPR003663:Sugar/inositol transporter	3	0.445765	0.125639	2876063, 2879669, 2875362	249	15	5998	4.81767	1	0.783339	82.7448
INTERPRO	IPR005828:General substrate transporter	3	0.445765	0.154364	2876063, 2879669, 2875362	249	17	5998	4.25089	1	0.827463	88.8553
GOTERM_CC_FAT	GO:0016021~integral to membrane	11	1.63447	0.159326	2882290, 2875884, 2876063, 2869031, 2876867, 2879669, 2870334, 2875362, 2876114, 2870002, 2875970	22	302	863	1.42881	0.647007	0.2292	56.421
GOTERM_CC_FAT	GO:0031224~intrinsic to membrane	11	1.63447	0.173798	2882290, 2875884, 2876063, 2869031, 2876867, 2879669, 2870334, 2875362, 2876114, 2870002, 2875970	22	307	863	1.40554	0.681933	0.20475	59.8962
INTERPRO	IPR005829:Sugar transporter, conserved site	3	0.445765	0.276833	2876063, 2879669, 2875362	249	25	5998	2.8906	1	0.951819	98.5616
SP_PIR_KEYWORDS	transmembrane	8	1.18871	0.355506	2882290, 2876063, 2876867, 2879669, 2875362, 2876114, 2870002, 2875970	61	158	1640	1.36128	1	0.835685	98.0638
GOTERM_BP_FAT	GO:0055085~transmembrane transport	3	0.445765	0.384728	2876063, 2879669, 2875362	72	42	2251	2.23313	1	0.99999	99.6801
SP_PIR_KEYWORDS	transport	5	0.742942	0.429311	2876063, 2876867, 2879669, 2875362, 2875970	61	91	1640	1.47721	1	0.87449	99.3504
SP_PIR_KEYWORDS	membrane	6	0.89153	0.551989	2882290, 2876063, 2879669, 2875362, 2876114, 2870002	61	134	1640	1.20382	1	0.932847	99.9261
Annotation Cluster 13	Enrichment Score: 0.5572984694806625
Category	Term	Count	%	PValue	Genes	List Total	Pop Hits	Pop Total	Fold Enrichment	Bonferroni	Benjamini	FDR
GOTERM_BP_FAT	GO:0044272~sulfur compound biosynthetic process	3	0.445765	0.1295	2879208, 2871157, 2871195	72	20	2251	4.68958	1	0.998591	80.6107
GOTERM_BP_FAT	GO:0006790~sulfur metabolic process	3	0.445765	0.185333	2879208, 2871157, 2871195	72	25	2251	3.75167	1	0.999308	91.148
GOTERM_BP_FAT	GO:0044271~nitrogen compound biosynthetic process	4	0.594354	0.886913	2879208, 2871157, 2871195, 2870002	72	158	2251	0.791491	1	1	100
Annotation Cluster 14	Enrichment Score: 0.2710428966851227
Category	Term	Count	%	PValue	Genes	List Total	Pop Hits	Pop Total	Fold Enrichment	Bonferroni	Benjamini	FDR
GOTERM_MF_FAT	GO:0043565~sequence-specific DNA binding	4	0.594354	0.286241	2868893, 2881085, 2870439, 2876880	117	51	3169	2.12435	1	0.896357	97.9282
GOTERM_BP_FAT	GO:0045449~regulation of transcription	8	1.18871	0.338676	2872646, 2871820, 2872930, 2868893, 2873940, 2870439, 2873407, 2876880	72	180	2251	1.38951	1	0.999992	99.2487
GOTERM_BP_FAT	GO:0006355~regulation of transcription, DNA-dependent	6	0.89153	0.43	2871820, 2868893, 2873940, 2870439, 2873407, 2876880	72	136	2251	1.37929	1	0.999989	99.8705
GOTERM_BP_FAT	GO:0051252~regulation of RNA metabolic process	6	0.89153	0.43	2871820, 2868893, 2873940, 2870439, 2873407, 2876880	72	136	2251	1.37929	1	0.999989	99.8705
GOTERM_MF_FAT	GO:0003700~transcription factor activity	5	0.742942	0.46189	2868893, 2873940, 2870439, 2873407, 2876880	117	95	3169	1.42555	1	0.966903	99.9195
SP_PIR_KEYWORDS	dna-binding	4	0.594354	0.611691	2872930, 2868893, 2870439, 2876880	61	85	1640	1.26519	1	0.932277	99.9795
GOTERM_MF_FAT	GO:0030528~transcription regulator activity	5	0.742942	0.817504	2868893, 2873940, 2870439, 2873407, 2876880	117	152	3169	0.890969	1	0.999734	100
SP_PIR_KEYWORDS	nucleus	3	0.445765	0.928591	2872930, 2868893, 2876880	61	113	1640	0.713768	1	0.999065	100
GOTERM_MF_FAT	GO:0003677~DNA binding	9	1.3373	0.945748	2872930, 2868893, 2871013, 2881085, 2873940, 2870439, 2873407, 2876880, 2876391	117	343	3169	0.710697	1	0.999998	100
Annotation Cluster 15	Enrichment Score: 0.1202173847692549
Category	Term	Count	%	PValue	Genes	List Total	Pop Hits	Pop Total	Fold Enrichment	Bonferroni	Benjamini	FDR
SMART	SM00355:ZnF_C2H2	3	0.445765	0.694307	2869329, 2876203, 2869662	63	76	1993	1.24875	1	0.999184	99.9974
INTERPRO	IPR007087:Zinc finger, C2H2-type	3	0.445765	0.757219	2869329, 2876203, 2869662	249	65	5998	1.11177	1	0.999991	100
INTERPRO	IPR015880:Zinc finger, C2H2-like	3	0.445765	0.82904	2869329, 2876203, 2869662	249	76	5998	0.950856	1	0.999999	100
Annotation Cluster 16	Enrichment Score: 0.11883663809152796
Category	Term	Count	%	PValue	Genes	List Total	Pop Hits	Pop Total	Fold Enrichment	Bonferroni	Benjamini	FDR
SP_PIR_KEYWORDS	gtp-binding	4	0.594354	0.60345	2871130, 2874562, 2873020, 2881605	61	84	1640	1.28025	1	0.942268	99.9753
GOTERM_MF_FAT	GO:0019001~guanyl nucleotide binding	4	0.594354	0.742427	2871130, 2874562, 2873020, 2881605	117	104	3169	1.04175	1	0.998929	100
SP_PIR_KEYWORDS	nucleotide-binding	8	1.18871	0.98219	2873567, 2871130, 2874562, 2873020, 2881605, 2878347, 2878458, 2870002	61	346	1640	0.621624	1	0.999952	100
Annotation Cluster 17	Enrichment Score: 0.007369193575251682
Category	Term	Count	%	PValue	Genes	List Total	Pop Hits	Pop Total	Fold Enrichment	Bonferroni	Benjamini	FDR
GOTERM_BP_FAT	GO:0016310~phosphorylation	4	0.594354	0.959608	2873567, 2874574, 2882217, 2881189	72	200	2251	0.625278	1	1	100
GOTERM_BP_FAT	GO:0006468~protein amino acid phosphorylation	3	0.445765	0.975081	2873567, 2874574, 2882217	72	169	2251	0.55498	1	1	100
GOTERM_BP_FAT	GO:0006793~phosphorus metabolic process	4	0.594354	0.979646	2873567, 2874574, 2882217, 2881189	72	226	2251	0.553343	1	1	100
GOTERM_BP_FAT	GO:0006796~phosphate metabolic process	4	0.594354	0.979646	2873567, 2874574, 2882217, 2881189	72	226	2251	0.553343	1	1	100
INTERPRO	IPR000719:Protein kinase, core	3	0.445765	0.983166	2873567, 2874574, 2882217	249	142	5998	0.508909	1	1	100
GOTERM_MF_FAT	GO:0004672~protein kinase activity	3	0.445765	0.989192	2873567, 2874574, 2882217	117	172	3169	0.472421	1	1	100
GOTERM_MF_FAT	GO:0032559~adenyl ribonucleotide binding	8	1.18871	0.999846	2873567, 2874574, 2882217, 2881227, 2878347, 2876774, 2878458, 2870002	117	524	3169	0.413519	1	1	100
GOTERM_MF_FAT	GO:0005524~ATP binding	8	1.18871	0.999846	2873567, 2874574, 2882217, 2881227, 2878347, 2876774, 2878458, 2870002	117	524	3169	0.413519	1	1	100
Annotation Cluster 18	Enrichment Score: 0.0019808740646479234
Category	Term	Count	%	PValue	Genes	List Total	Pop Hits	Pop Total	Fold Enrichment	Bonferroni	Benjamini	FDR
SP_PIR_KEYWORDS	nucleotide-binding	8	1.18871	0.98219	2873567, 2871130, 2874562, 2873020, 2881605, 2878347, 2878458, 2870002	61	346	1640	0.621624	1	0.999952	100
GOTERM_MF_FAT	GO:0000166~nucleotide binding	22	3.26895	0.991049	2880767, 2881227, 2868689, 2878850, 2876774, 2870002, 2873567, 2875504, 2871130, 2882217, 2874574, 2874562, 2871859, 2875161, 2873034, 2873020, 2874781, 2881605, 2870334, 2878347, 2876532, 2878458	117	853	3169	0.69857	1	1	100
GOTERM_MF_FAT	GO:0017076~purine nucleotide binding	18	2.67459	0.991207	2881227, 2868689, 2876774, 2870002, 2873567, 2875504, 2871130, 2882217, 2874574, 2874562, 2875161, 2873020, 2881605, 2874781, 2870334, 2878347, 2876532, 2878458	117	727	3169	0.670617	1	1	100
GOTERM_MF_FAT	GO:0030554~adenyl nucleotide binding	14	2.08024	0.995553	2881227, 2868689, 2876774, 2870002, 2873567, 2875504, 2882217, 2874574, 2875161, 2874781, 2870334, 2876532, 2878347, 2878458	117	625	3169	0.606715	1	1	100
GOTERM_MF_FAT	GO:0001883~purine nucleoside binding	14	2.08024	0.995553	2881227, 2868689, 2876774, 2870002, 2873567, 2875504, 2882217, 2874574, 2875161, 2874781, 2870334, 2876532, 2878347, 2878458	117	625	3169	0.606715	1	1	100
GOTERM_MF_FAT	GO:0001882~nucleoside binding	14	2.08024	0.996053	2881227, 2868689, 2876774, 2870002, 2873567, 2875504, 2882217, 2874574, 2875161, 2874781, 2870334, 2876532, 2878347, 2878458	117	630	3169	0.601899	1	1	100
SP_PIR_KEYWORDS	atp-binding	4	0.594354	0.99903	2873567, 2878347, 2878458, 2870002	61	281	1640	0.382708	1	0.999999	100
GOTERM_MF_FAT	GO:0032559~adenyl ribonucleotide binding	8	1.18871	0.999846	2873567, 2874574, 2882217, 2881227, 2878347, 2876774, 2878458, 2870002	117	524	3169	0.413519	1	1	100
GOTERM_MF_FAT	GO:0005524~ATP binding	8	1.18871	0.999846	2873567, 2874574, 2882217, 2881227, 2878347, 2876774, 2878458, 2870002	117	524	3169	0.413519	1	1	100
GOTERM_MF_FAT	GO:0032555~purine ribonucleotide binding	10	1.48588	0.999884	2873567, 2874574, 2882217, 2874562, 2881605, 2881227, 2878347, 2876774, 2878458, 2870002	117	613	3169	0.441851	1	1	100
GOTERM_MF_FAT	GO:0032553~ribonucleotide binding	10	1.48588	0.999884	2873567, 2874574, 2882217, 2874562, 2881605, 2881227, 2878347, 2876774, 2878458, 2870002	117	613	3169	0.441851	1	1	100
