# Supplementary material for: Comparative transcriptomics of the model mushroom Coprinopsis cinerea reveals tissue-specific armories and a conserved circuitry for sexual development
Source: BMC Genomics. 2014 Jun 19;15(1):492. doi: 10.1186/1471-2164-15-492 (PMC4082614; doi:10.1186/1471-2164-15-492)
Supplement: Supplementary file 8 — Additional file 8: Table S5: Orthology and expression of C. cinerea, S. commune y L. bicolor genes. (XLSX 83 KB) [file 12864_2014_6189_MOESM8_ESM.xlsx]

## Sheet: Sheet1
Table S5. S. commune and L. bicolor loci showing orthology (best hits from a PSI-BLAST with E-values ≤ 0.005) to up- and down-regulated genes in C. cinerea S1P. Expression data were retrieved from Ohm RA et al 2010 and Martin F et al 2008.
C. cinerea	log2(S1P/VM)	S. commune	log2Stage I (sense)/monokaryon	Laccaria bicolor_JGI	log2(YFB/VM)
cci:CC1G_04061	10.7957	scm:SCHCODRAFT_77028	-4.18099	lbc:LACBIDRAFT_253198	0.311074
cci:CC1G_09616	10.5355	scm:SCHCODRAFT_235946	0.959325	lbc:LACBIDRAFT_310809	2.82159
cci:CC1G_05060	10.4871	scm:SCHCODRAFT_53178	-3.09317	lbc:LACBIDRAFT_322658	0.816427
cci:CC1G_02225	9.93477	scm:SCHCODRAFT_60357	0	lbc:LACBIDRAFT_307647	-0.641753
cci:CC1G_01503	9.84383	scm:SCHCODRAFT_46132	-3.32273	lbc:LACBIDRAFT_229555	1.57117
cci:CC1G_05987	9.75666	scm:SCHCODRAFT_65657	-2.10027	lbc:LACBIDRAFT_191009	0.267526
cci:CC1G_10600	9.61471	scm:SCHCODRAFT_78007	0	lbc:LACBIDRAFT_296569	-0.606826
cci:CC1G_06484	9.45888	scm:SCHCODRAFT_58269	0	lbc:LACBIDRAFT_253198	0.311074
cci:CC1G_04060	9.38986	scm:SCHCODRAFT_13677	8.90729	lbc:LACBIDRAFT_180892	5.19539
cci:CC1G_14926	9.2119	scm:SCHCODRAFT_30443	0	lbc:LACBIDRAFT_293179	-1.02294
cci:CC1G_14256	8.97796	scm:SCHCODRAFT_78645	0	lbc:LACBIDRAFT_191902	-1.41998
cci:CC1G_07897	8.9055	scm:SCHCODRAFT_83714	0.79886	lbc:LACBIDRAFT_323171	-0.733798
cci:CC1G_07312	8.80296	scm:SCHCODRAFT_85820	0	lbc:LACBIDRAFT_293728	1.51202
cci:CC1G_07664	8.7493	scm:SCHCODRAFT_108517	0	lbc:LACBIDRAFT_303753	1.0966
cci:CC1G_02571	8.74786	scm:SCHCODRAFT_76530	1.2995	lbc:LACBIDRAFT_293318	2.22468
cci:CC1G_00038	8.68729	scm:SCHCODRAFT_85141	-1.02825	lbc:LACBIDRAFT_305730	-1.15674
cci:CC1G_02463	8.58033	scm:SCHCODRAFT_81717	-1.91009	lbc:LACBIDRAFT_190652	5.76267
cci:CC1G_03502	8.5611	scm:SCHCODRAFT_60814	-1.511	lbc:LACBIDRAFT_327267	-2.11855
cci:CC1G_07303	8.43701	scm:SCHCODRAFT_40228	-0.203714	lbc:LACBIDRAFT_308437	0.397859
cci:CC1G_10750	8.37007	scm:SCHCODRAFT_86141	3.41184	lbc:LACBIDRAFT_184665	1.279
cci:CC1G_13634	8.08028	scm:SCHCODRAFT_13353	0	lbc:LACBIDRAFT_242884	1.98581
cci:CC1G_10633	7.89221	scm:SCHCODRAFT_230978	-0.784665	lbc:LACBIDRAFT_312576	0.317656
cci:CC1G_12219	7.8909	scm:SCHCODRAFT_28806	3.56225	lbc:LACBIDRAFT_317102	1.82271
cci:CC1G_09161	7.88293	scm:SCHCODRAFT_258260	0	lbc:LACBIDRAFT_310240	0.387256
cci:CC1G_10442	7.8578	scm:SCHCODRAFT_76322	-0.255102	lbc:LACBIDRAFT_304496	4.07551
cci:CC1G_07749	7.80111	scm:SCHCODRAFT_67750	0.739966	lbc:LACBIDRAFT_318118	0.443551
cci:CC1G_00069	7.76934	scm:SCHCODRAFT_48115	1.04204	lbc:LACBIDRAFT_312065	1.07809
cci:CC1G_15151	7.71489	scm:SCHCODRAFT_66984	3.42925	lbc:LACBIDRAFT_191053	-3.4733
cci:CC1G_06495	7.68154	scm:SCHCODRAFT_28865	0	lbc:LACBIDRAFT_315191	0.483607
cci:CC1G_04620	7.64921	scm:SCHCODRAFT_111913	0	lbc:LACBIDRAFT_325938	-1.08893
cci:CC1G_10321	7.62925	scm:SCHCODRAFT_61063	0	lbc:LACBIDRAFT_190903	-4.27701
cci:CC1G_06187	7.53125	scm:SCHCODRAFT_50652	-1.32813	lbc:LACBIDRAFT_306393	4.41492
cci:CC1G_11858	7.46997	scm:SCHCODRAFT_16508	0.136882	lbc:LACBIDRAFT_316882	1.47748
cci:CC1G_10470	7.40993	scm:SCHCODRAFT_258073	-2.17443	lbc:LACBIDRAFT_252993	0.488059
cci:CC1G_08341	7.37501	scm:SCHCODRAFT_257140	0	lbc:LACBIDRAFT_295002	1.7632
cci:CC1G_10973	7.36181	scm:SCHCODRAFT_70004	0	lbc:LACBIDRAFT_165213	1.17516
cci:CC1G_06149	7.34667	scm:SCHCODRAFT_55726	0	lbc:LACBIDRAFT_184995	-0.227945
cci:CC1G_13587	7.33275	scm:SCHCODRAFT_62697	0	lbc:LACBIDRAFT_333964	1.84249
cci:CC1G_06563	7.31247	scm:SCHCODRAFT_46720	0.807613	lbc:LACBIDRAFT_243581	2.10007
cci:CC1G_00618	7.29222	scm:SCHCODRAFT_61214	0	lbc:LACBIDRAFT_301449	-0.755648
cci:CC1G_04659	7.28006	scm:SCHCODRAFT_110821	1.41922	lbc:LACBIDRAFT_298314	0.901677
cci:CC1G_06151	7.25915	scm:SCHCODRAFT_75028	1.56456	lbc:LACBIDRAFT_315580	-1.18479
cci:CC1G_04354	7.16275	scm:SCHCODRAFT_79790	-2.91444	lbc:LACBIDRAFT_294445	0.844857
cci:CC1G_10247	7.16171	scm:SCHCODRAFT_58473	-3.89741	lbc:LACBIDRAFT_315853	-2.79154
cci:CC1G_06209	6.99651	scm:SCHCODRAFT_83978	-1.36661	lbc:LACBIDRAFT_314912	1.7199
cci:CC1G_03531	6.95631	scm:SCHCODRAFT_13812	-0.831129	lbc:LACBIDRAFT_295875	-1.99399
cci:CC1G_09208	6.94654	scm:SCHCODRAFT_82372	0	lbc:LACBIDRAFT_192443	5.9677
cci:CC1G_10894	6.94467	scm:SCHCODRAFT_46865	-1.73606	lbc:LACBIDRAFT_294694	-0.136411
cci:CC1G_06457	6.92262	scm:SCHCODRAFT_30443	0	lbc:LACBIDRAFT_300306	1.62292
cci:CC1G_01874	6.89276	scm:SCHCODRAFT_73392	1.9968	lbc:LACBIDRAFT_301146	2.36498
cci:CC1G_03490	6.8485	scm:SCHCODRAFT_108517	0	lbc:LACBIDRAFT_303753	1.0966
cci:CC1G_01435	6.82214	scm:SCHCODRAFT_80323	-0.834037	lbc:LACBIDRAFT_191088	1.72396
cci:CC1G_08840	6.81026	scm:SCHCODRAFT_83719	0	lbc:LACBIDRAFT_301285	0.518266
cci:CC1G_05510	6.78244	scm:SCHCODRAFT_12964	1.0582	lbc:LACBIDRAFT_299855	-0.411495
cci:CC1G_05862	6.77291	scm:SCHCODRAFT_58206	0	lbc:LACBIDRAFT_300371	0.721737
cci:CC1G_05868	6.63458	scm:SCHCODRAFT_55038	-0.21989	lbc:LACBIDRAFT_298306	3.71834
cci:CC1G_00925	6.59363	scm:SCHCODRAFT_256833	0.765845	lbc:LACBIDRAFT_305518	-1.79088
cci:CC1G_08343	6.5902	scm:SCHCODRAFT_61049	0	lbc:LACBIDRAFT_297503	-1.82857
cci:CC1G_05985	6.5576	scm:SCHCODRAFT_112371	-3.53291	lbc:LACBIDRAFT_190903	-4.27701
cci:CC1G_02335	6.54935	scm:SCHCODRAFT_107682	-2.30541	lbc:LACBIDRAFT_332464	0.794605
cci:CC1G_02548	6.54304	scm:SCHCODRAFT_257452	-1.3978	lbc:LACBIDRAFT_297745	-2.42678
cci:CC1G_03037	6.51922	scm:SCHCODRAFT_53388	0.881322	lbc:LACBIDRAFT_239714	1.48152
cci:CC1G_01806	6.51221	scm:SCHCODRAFT_104321	-0.551637	lbc:LACBIDRAFT_291671	-1.07676
cci:CC1G_14808	6.47195	scm:SCHCODRAFT_12802	0	lbc:LACBIDRAFT_188035	1.84192
cci:CC1G_02004	6.46268	scm:SCHCODRAFT_58114	3.95932	lbc:LACBIDRAFT_247116	-0.372265
cci:CC1G_01606	6.46084	scm:SCHCODRAFT_79289	0	lbc:LACBIDRAFT_312028	-1.88657
cci:CC1G_10327	6.45791	scm:SCHCODRAFT_36941	-1.87357	lbc:LACBIDRAFT_166816	-2.60721
cci:CC1G_14554	6.42436	scm:SCHCODRAFT_104825	0	lbc:LACBIDRAFT_293360	-2.94545
cci:CC1G_14902	6.40332	scm:SCHCODRAFT_70344	-1.50273	lbc:LACBIDRAFT_327997	-0.609003
cci:CC1G_01301	6.38014	scm:SCHCODRAFT_72462	5.26343	lbc:LACBIDRAFT_309640	2.0669
cci:CC1G_07937	6.36951	scm:SCHCODRAFT_269886	-0.892386	lbc:LACBIDRAFT_309465	1.78234
cci:CC1G_08180	6.24368	scm:SCHCODRAFT_237423	3.70729	lbc:LACBIDRAFT_323328	2.25314
cci:CC1G_05861	6.23394	scm:SCHCODRAFT_54259	-0.610531	lbc:LACBIDRAFT_300371	0.721737
cci:CC1G_14414	6.21741	scm:SCHCODRAFT_257176	-2.44063	lbc:LACBIDRAFT_294196	4.49057
cci:CC1G_11784	6.20277	scm:SCHCODRAFT_62845	-4.48234	lbc:LACBIDRAFT_172945	3.93765
cci:CC1G_09963	6.17512	scm:SCHCODRAFT_80238	1.75204	lbc:LACBIDRAFT_303798	-0.692847
cci:CC1G_05854	6.16571	scm:SCHCODRAFT_269962	0	lbc:LACBIDRAFT_300503	-0.252951
cci:CC1G_09580	6.13715	scm:SCHCODRAFT_230877	0	lbc:LACBIDRAFT_299738	-0.941033
cci:CC1G_07175	6.1106	scm:SCHCODRAFT_66851	0	lbc:LACBIDRAFT_322908	2.91316
cci:CC1G_07340	6.0945	scm:SCHCODRAFT_61818	0	lbc:LACBIDRAFT_318111	2.81394
cci:CC1G_04334	6.03426	scm:SCHCODRAFT_114993	-0.951568	lbc:LACBIDRAFT_333918	-2.23107
cci:CC1G_06208	6.02861	scm:SCHCODRAFT_50902	1.03776	lbc:LACBIDRAFT_315777	-1.14127
cci:CC1G_11387	5.9999	scm:SCHCODRAFT_59535	0	lbc:LACBIDRAFT_250402	0.149717
cci:CC1G_00609	5.87012	scm:SCHCODRAFT_84174	0	lbc:LACBIDRAFT_291812	-0.583919
cci:CC1G_06157	5.83552	scm:SCHCODRAFT_111649	-0.691958	lbc:LACBIDRAFT_307642	0.241084
cci:CC1G_15343	5.83517	scm:SCHCODRAFT_81900	0	lbc:LACBIDRAFT_307734	-0.0236003
cci:CC1G_02147	5.81817	scm:SCHCODRAFT_80866	-3.76542	lbc:LACBIDRAFT_317905	-5.60212
cci:CC1G_09253	5.81261	scm:SCHCODRAFT_81922	0	lbc:LACBIDRAFT_295408	-1.59896
cci:CC1G_06928	5.80835	scm:SCHCODRAFT_68516	0.719361	lbc:LACBIDRAFT_316979	-1.36691
cci:CC1G_00697	5.78611	scm:SCHCODRAFT_258820	0	lbc:LACBIDRAFT_321144	-1.57618
cci:CC1G_06212	5.77849	scm:SCHCODRAFT_58516	0	lbc:LACBIDRAFT_187852	3.21869
cci:CC1G_08178	5.77571	scm:SCHCODRAFT_237423	3.70729	lbc:LACBIDRAFT_323328	2.25314
cci:CC1G_08398	5.75758	scm:SCHCODRAFT_233850	0	lbc:LACBIDRAFT_308108	2.2005
cci:CC1G_01584	5.74196	scm:SCHCODRAFT_50449	-3.71007	lbc:LACBIDRAFT_253329	-2.65241
cci:CC1G_05724	5.72536	scm:SCHCODRAFT_15792	-1.30061	lbc:LACBIDRAFT_303546	1.70848
cci:CC1G_09214	5.72521	scm:SCHCODRAFT_78645	0	lbc:LACBIDRAFT_191902	-1.41998
cci:CC1G_03260	5.71187	scm:SCHCODRAFT_64697	-3.26723	lbc:LACBIDRAFT_313892	-1.47683
cci:CC1G_04164	5.69918	scm:SCHCODRAFT_70777	0.962485	lbc:LACBIDRAFT_307014	-2.58425
cci:CC1G_01086	5.68622	scm:SCHCODRAFT_269962	0	lbc:LACBIDRAFT_300503	-0.252951
cci:CC1G_01302	5.67892	scm:SCHCODRAFT_72461	-1.82547	lbc:LACBIDRAFT_295462	-0.711766
cci:CC1G_07381	5.67503	scm:SCHCODRAFT_83281	-0.843192	lbc:LACBIDRAFT_323980	-5.11815
cci:CC1G_03441	5.6692	scm:SCHCODRAFT_106922	2.10371	lbc:LACBIDRAFT_309201	-0.687033
cci:CC1G_10598	5.64761	scm:SCHCODRAFT_259011	-1.17313	lbc:LACBIDRAFT_299921	0.196659
cci:CC1G_07780	5.63196	scm:SCHCODRAFT_233969	0	lbc:LACBIDRAFT_312576	0.317656
cci:CC1G_09243	5.60881	scm:SCHCODRAFT_112243	0	lbc:LACBIDRAFT_328393	-1.8918
cci:CC1G_04384	5.57828	scm:SCHCODRAFT_13353	0	lbc:LACBIDRAFT_242884	1.98581
cci:CC1G_00217	5.57724	scm:SCHCODRAFT_46102	1.08063	lbc:LACBIDRAFT_323571	1.03403
cci:CC1G_14231	5.57291	scm:SCHCODRAFT_70874	-2.79898	lbc:LACBIDRAFT_327859	1.77998
cci:CC1G_08843	5.52296	scm:SCHCODRAFT_230363	0.836928	lbc:LACBIDRAFT_292681	5.03314
cci:CC1G_08899	5.51148	scm:SCHCODRAFT_113982	0	lbc:LACBIDRAFT_250962	-2.04714
cci:CC1G_04980	5.5048	scm:SCHCODRAFT_233513	0	lbc:LACBIDRAFT_309167	-1.81607
cci:CC1G_15342	5.46039	scm:SCHCODRAFT_81900	0	lbc:LACBIDRAFT_307734	-0.0236003
cci:CC1G_04990	5.41631	scm:SCHCODRAFT_52745	0	lbc:LACBIDRAFT_307020	2.07154
cci:CC1G_05988	5.41564	scm:SCHCODRAFT_114478	-2.82403	lbc:LACBIDRAFT_306763	-1.29826
cci:CC1G_00899	5.39752	scm:SCHCODRAFT_108209	0	lbc:LACBIDRAFT_305364	-2.40828
cci:CC1G_14523	5.38215	scm:SCHCODRAFT_70777	0.962485	lbc:LACBIDRAFT_307014	-2.58425
cci:CC1G_06087	5.379	scm:SCHCODRAFT_103177	0.905408	lbc:LACBIDRAFT_230077	-1.42942
cci:CC1G_12896	5.36755	scm:SCHCODRAFT_30443	0	lbc:LACBIDRAFT_300306	1.62292
cci:CC1G_09209	5.35901	scm:SCHCODRAFT_110821	1.41922	lbc:LACBIDRAFT_298284	0.338982
cci:CC1G_03264	5.35102	scm:SCHCODRAFT_255951	0	lbc:LACBIDRAFT_324218	-1.71469
cci:CC1G_10148	5.34916	scm:SCHCODRAFT_235154	0	lbc:LACBIDRAFT_299929	5.36332
cci:CC1G_04761	5.30541	scm:SCHCODRAFT_56469	0.22597	lbc:LACBIDRAFT_191799	-2.4799
cci:CC1G_10935	5.29924	scm:SCHCODRAFT_58854	-1.49917	lbc:LACBIDRAFT_175190	0.67698
cci:CC1G_13818	5.29433	scm:SCHCODRAFT_255825	-3.2428	lbc:LACBIDRAFT_300117	-2.58466
cci:CC1G_10315	5.26709	scm:SCHCODRAFT_16219	-0.403373	lbc:LACBIDRAFT_183999	-0.276692
cci:CC1G_14320	5.22025	scm:SCHCODRAFT_81730	-2.14658	lbc:LACBIDRAFT_316201	1.83303
cci:CC1G_09238	5.19146	scm:SCHCODRAFT_82372	0	lbc:LACBIDRAFT_192443	5.9677
cci:CC1G_14786	5.18674	scm:SCHCODRAFT_52306	3.07877	lbc:LACBIDRAFT_246776	3.80247
cci:CC1G_06298	5.17382	scm:SCHCODRAFT_234944	-2.64224	lbc:LACBIDRAFT_326986	2.10903
cci:CC1G_14115	5.1731	scm:SCHCODRAFT_113230	0	lbc:LACBIDRAFT_331705	-1.44008
cci:CC1G_05039	5.16482	scm:SCHCODRAFT_84846	1.71702	lbc:LACBIDRAFT_292422	-3.18302
cci:CC1G_02824	5.15733	scm:SCHCODRAFT_46132	-3.32273	lbc:LACBIDRAFT_229555	1.57117
cci:CC1G_05902	5.15657	scm:SCHCODRAFT_59300	-0.53653	lbc:LACBIDRAFT_184112	-0.103751
cci:CC1G_10893	5.15361	scm:SCHCODRAFT_62798	0	lbc:LACBIDRAFT_317165	0.640798
cci:CC1G_14785	5.14572	scm:SCHCODRAFT_13397	-3.09006	lbc:LACBIDRAFT_250962	-2.04714
cci:CC1G_09242	5.14491	scm:SCHCODRAFT_112243	0	lbc:LACBIDRAFT_328393	-1.8918
cci:CC1G_14321	5.14481	scm:SCHCODRAFT_81730	-2.14658	lbc:LACBIDRAFT_316201	1.83303
cci:CC1G_03094	5.14159	scm:SCHCODRAFT_52606	1.29389	lbc:LACBIDRAFT_315775	3.57195
cci:CC1G_03182	5.11706	scm:SCHCODRAFT_84443	-0.0735899	lbc:LACBIDRAFT_298517	-0.705571
cci:CC1G_02813	5.0992	scm:SCHCODRAFT_15801	0	lbc:LACBIDRAFT_304063	1.32933
cci:CC1G_10739	5.098	scm:SCHCODRAFT_233852	0	lbc:LACBIDRAFT_308038	2.20294
cci:CC1G_05019	5.08924	scm:SCHCODRAFT_66754	-6.26261	lbc:LACBIDRAFT_308712	1.24269
cci:CC1G_08484	5.08451	scm:SCHCODRAFT_258744	0	lbc:LACBIDRAFT_300368	0.488051
cci:CC1G_12688	5.08134	scm:SCHCODRAFT_55636	0.875373	lbc:LACBIDRAFT_296585	1.79852
cci:CC1G_10866	5.0509	scm:SCHCODRAFT_77822	-0.383485	lbc:LACBIDRAFT_294548	1.40329
cci:CC1G_10601	4.98757	scm:SCHCODRAFT_259010	0	lbc:LACBIDRAFT_249110	0.464705
cci:CC1G_13962	4.9528	scm:SCHCODRAFT_66123	-3.6225	lbc:LACBIDRAFT_249285	0.170638
cci:CC1G_11092	4.94759	scm:SCHCODRAFT_54670	-1.61899	lbc:LACBIDRAFT_186713	0.381509
cci:CC1G_04541	4.94382	scm:SCHCODRAFT_16216	0.00512843	lbc:LACBIDRAFT_319772	-0.771365
cci:CC1G_06900	4.92914	scm:SCHCODRAFT_77792	-0.152948	lbc:LACBIDRAFT_229070	-0.0284107
cci:CC1G_03341	4.9183	scm:SCHCODRAFT_15094	0	lbc:LACBIDRAFT_312102	-3.70007
cci:CC1G_06210	4.87443	scm:SCHCODRAFT_109994	1.14024	lbc:LACBIDRAFT_327504	-0.0683598
cci:CC1G_13994	4.8676	scm:SCHCODRAFT_230584	-2.16307	lbc:LACBIDRAFT_293340	-0.777017
cci:CC1G_09595	4.86076	scm:SCHCODRAFT_258073	-2.17443	lbc:LACBIDRAFT_252993	0.488059
cci:CC1G_04816	4.8601	scm:SCHCODRAFT_230284	0	lbc:LACBIDRAFT_335559	-0.390958
cci:CC1G_00805	4.84533	scm:SCHCODRAFT_113916	0	lbc:LACBIDRAFT_314836	-3.75631
cci:CC1G_00897	4.83208	scm:SCHCODRAFT_256898	0	lbc:LACBIDRAFT_292045	-2.84058
cci:CC1G_10966	4.81791	scm:SCHCODRAFT_258323	1.1135	lbc:LACBIDRAFT_236299	0.236119
cci:CC1G_00553	4.81716	scm:SCHCODRAFT_80589	-0.955704	lbc:LACBIDRAFT_291759	-0.769063
cci:CC1G_05256	4.76299	scm:SCHCODRAFT_107617	-3.1366	lbc:LACBIDRAFT_334185	0.526734
cci:CC1G_03382	4.75239	scm:SCHCODRAFT_114273	0	lbc:LACBIDRAFT_304496	4.07551
cci:CC1G_06698	4.73854	scm:SCHCODRAFT_54254	0	lbc:LACBIDRAFT_230823	-0.284178
cci:CC1G_01315	4.73765	scm:SCHCODRAFT_63557	-2.61313	lbc:LACBIDRAFT_231399	0.521907
cci:CC1G_04656	4.73101	scm:SCHCODRAFT_110853	0.0278709	lbc:LACBIDRAFT_298308	-0.783875
cci:CC1G_09824	4.72697	scm:SCHCODRAFT_66903	-0.758088	lbc:LACBIDRAFT_308969	0.534146
cci:CC1G_09156	4.72557	scm:SCHCODRAFT_104825	0	lbc:LACBIDRAFT_293360	-2.94545
cci:CC1G_08587	4.71732	scm:SCHCODRAFT_269921	-2.40408	lbc:LACBIDRAFT_399748	0.743598
cci:CC1G_10475	4.67273	scm:SCHCODRAFT_57566	1.79259	lbc:LACBIDRAFT_295571	2.44899
cci:CC1G_02368	4.64891	scm:SCHCODRAFT_234280	0	lbc:LACBIDRAFT_295202	1.41604
cci:CC1G_11067	4.63729	scm:SCHCODRAFT_258542	-5.15999	lbc:LACBIDRAFT_190685	-0.177241
cci:CC1G_09836	4.63458	scm:SCHCODRAFT_16313	-2.90751	lbc:LACBIDRAFT_252664	4.10703
cci:CC1G_02850	4.62376	scm:SCHCODRAFT_256250	-2.87357	lbc:LACBIDRAFT_313151	3.66443
cci:CC1G_04170	4.61304	scm:SCHCODRAFT_48239	0	lbc:LACBIDRAFT_306393	4.41492
cci:CC1G_03577	4.60547	scm:SCHCODRAFT_71571	0	lbc:LACBIDRAFT_235328	-0.110289
cci:CC1G_10153	4.58184	scm:SCHCODRAFT_236449	-2.93246	lbc:LACBIDRAFT_312926	1.93133
cci:CC1G_00973	4.57144	scm:SCHCODRAFT_83399	1.46628	lbc:LACBIDRAFT_293318	2.22468
cci:CC1G_01634	4.56048	scm:SCHCODRAFT_78927	-2.20287	lbc:LACBIDRAFT_234055	-1.35467
cci:CC1G_07602	4.55878	scm:SCHCODRAFT_61180	-0.0255684	lbc:LACBIDRAFT_296997	-0.170802
cci:CC1G_05380	4.54045	scm:SCHCODRAFT_232408	0	lbc:LACBIDRAFT_309723	1.42271
cci:CC1G_12589	4.53856	scm:SCHCODRAFT_110431	-1.64768	lbc:LACBIDRAFT_325982	-2.44258
cci:CC1G_09583	4.53367	scm:SCHCODRAFT_70724	-2.52564	lbc:LACBIDRAFT_299735	0.794144
cci:CC1G_08464	4.52251	scm:SCHCODRAFT_110438	0	lbc:LACBIDRAFT_325938	-1.08893
cci:CC1G_12330	4.52093	scm:SCHCODRAFT_16019	5.40536	lbc:LACBIDRAFT_256021	2.49828
cci:CC1G_03335	4.51795	scm:SCHCODRAFT_256660	-1.66124	lbc:LACBIDRAFT_312111	1.64422
cci:CC1G_03220	4.50911	scm:SCHCODRAFT_237241	0	lbc:LACBIDRAFT_307642	0.241084
cci:CC1G_04608	4.50792	scm:SCHCODRAFT_61420	0	lbc:LACBIDRAFT_316256	-0.343575
cci:CC1G_02503	4.48621	scm:SCHCODRAFT_258605	0	lbc:LACBIDRAFT_244875	-3.11901
cci:CC1G_09813	4.45479	scm:SCHCODRAFT_83675	0	lbc:LACBIDRAFT_184112	-0.103751
cci:CC1G_01598	4.45261	scm:SCHCODRAFT_80619	-3.22984	lbc:LACBIDRAFT_306032	1.15418
cci:CC1G_10492	4.45191	scm:SCHCODRAFT_109834	0	lbc:LACBIDRAFT_327505	-1.13515
cci:CC1G_05377	4.43706	scm:SCHCODRAFT_64016	-1.64615	lbc:LACBIDRAFT_244979	0.243357
cci:CC1G_08067	4.4239	scm:SCHCODRAFT_81183	-1.40666	lbc:LACBIDRAFT_249834	1.78421
cci:CC1G_04623	4.42219	scm:SCHCODRAFT_108281	-1.75573	lbc:LACBIDRAFT_325938	-1.08893
cci:CC1G_01233	4.41657	scm:SCHCODRAFT_74086	-0.021281	lbc:LACBIDRAFT_187852	3.21869
cci:CC1G_10206	4.38299	scm:SCHCODRAFT_109698	5.86404	lbc:LACBIDRAFT_253198	0.311074
cci:CC1G_13750	4.36349	scm:SCHCODRAFT_84174	0	lbc:LACBIDRAFT_291812	-0.583919
cci:CC1G_11175	4.34764	scm:SCHCODRAFT_111187	0	lbc:LACBIDRAFT_311219	-1.74204
cci:CC1G_04039	4.3386	scm:SCHCODRAFT_237186	-1.80318	lbc:LACBIDRAFT_190833	-4.65916
cci:CC1G_00269	4.32749	scm:SCHCODRAFT_70439	-3.24383	lbc:LACBIDRAFT_234321	0.193863
cci:CC1G_05127	4.32663	scm:SCHCODRAFT_57473	-2.6907	lbc:LACBIDRAFT_313603	-3.21106
cci:CC1G_08956	4.31908	scm:SCHCODRAFT_82311	-2.32102	lbc:LACBIDRAFT_299712	3.2145
cci:CC1G_15228	4.3167	scm:SCHCODRAFT_68300	-2.77403	lbc:LACBIDRAFT_330771	-2.7062
cci:CC1G_11437	4.31177	scm:SCHCODRAFT_67374	3.17083	lbc:LACBIDRAFT_317173	0.487956
cci:CC1G_04893	4.29642	scm:SCHCODRAFT_13677	8.90729	lbc:LACBIDRAFT_238394	0.261276
cci:CC1G_03312	4.27268	scm:SCHCODRAFT_56140	-1.38814	lbc:LACBIDRAFT_324227	-1.03101
cci:CC1G_08009	4.26753	scm:SCHCODRAFT_85021	0	lbc:LACBIDRAFT_305207	-1.76777
cci:CC1G_13758	4.26636	scm:SCHCODRAFT_238927	-1.03456	lbc:LACBIDRAFT_315100	-2.18584
cci:CC1G_03408	4.25581	scm:SCHCODRAFT_66447	0	lbc:LACBIDRAFT_182815	-2.8298
cci:CC1G_15533	4.24952	scm:SCHCODRAFT_105537	0.166343	lbc:LACBIDRAFT_315902	0.626976
cci:CC1G_02350	4.24464	scm:SCHCODRAFT_104407	-0.0320379	lbc:LACBIDRAFT_295281	-2.27737
cci:CC1G_00468	4.23941	scm:SCHCODRAFT_86282	0	lbc:LACBIDRAFT_323813	0.127171
cci:CC1G_04730	4.21885	scm:SCHCODRAFT_82385	0.308939	lbc:LACBIDRAFT_174328	-0.401582
cci:CC1G_13888	4.21877	scm:SCHCODRAFT_105081	-2.2886	lbc:LACBIDRAFT_306176	1.09763
cci:CC1G_01862	4.21672	scm:SCHCODRAFT_64697	-3.26723	lbc:LACBIDRAFT_291694	0.622771
cci:CC1G_05438	4.21225	scm:SCHCODRAFT_85021	0	lbc:LACBIDRAFT_305269	-1.41571
cci:CC1G_05616	4.21217	scm:SCHCODRAFT_68485	-4.56308	lbc:LACBIDRAFT_183424	-2.17128
cci:CC1G_01586	4.21036	scm:SCHCODRAFT_79797	-2.25946	lbc:LACBIDRAFT_317003	1.24946
cci:CC1G_06912	4.21032	scm:SCHCODRAFT_16049	0	lbc:LACBIDRAFT_307272	1.36509
cci:CC1G_09415	4.2099	scm:SCHCODRAFT_69136	0	lbc:LACBIDRAFT_318864	0.270252
cci:CC1G_10439	4.19451	scm:SCHCODRAFT_34361	-0.651173	lbc:LACBIDRAFT_306822	-4.40583
cci:CC1G_04342	4.1814	scm:SCHCODRAFT_235978	0	lbc:LACBIDRAFT_313117	-2.98874
cci:CC1G_12282	4.17793	scm:SCHCODRAFT_17275	0.656256	lbc:LACBIDRAFT_301894	-0.0564366
cci:CC1G_09221	4.17487	scm:SCHCODRAFT_255445	-2.44342	lbc:LACBIDRAFT_299712	3.2145
cci:CC1G_11691	4.17189	scm:SCHCODRAFT_78101	-2.05414	lbc:LACBIDRAFT_309102	1.15019
cci:CC1G_07713	4.16938	scm:SCHCODRAFT_70977	-0.211846	lbc:LACBIDRAFT_174716	1.75496
cci:CC1G_07655	4.15023	scm:SCHCODRAFT_112127	3.72932	lbc:LACBIDRAFT_294386	-0.626825
cci:CC1G_05831	4.14641	scm:SCHCODRAFT_60185	0.384587	lbc:LACBIDRAFT_308903	-2.56971
cci:CC1G_10434	4.14242	scm:SCHCODRAFT_48239	0	lbc:LACBIDRAFT_306393	4.41492
cci:CC1G_14468	4.1383	scm:SCHCODRAFT_257102	0	lbc:LACBIDRAFT_306414	0.919025
cci:CC1G_04201	4.13662	scm:SCHCODRAFT_84631	-1.03601	lbc:LACBIDRAFT_306030	0.0502791
cci:CC1G_01642	4.13158	scm:SCHCODRAFT_40398	-3.68905	lbc:LACBIDRAFT_296390	0.622836
cci:CC1G_03087	4.09049	scm:SCHCODRAFT_103678	-1.92686	lbc:LACBIDRAFT_304910	-0.498276
cci:CC1G_15806	4.08692	scm:SCHCODRAFT_68324	-0.590258	lbc:LACBIDRAFT_241294	2.11149
cci:CC1G_05559	4.08547	scm:SCHCODRAFT_48239	0	lbc:LACBIDRAFT_306393	4.41492
cci:CC1G_07313	4.06579	scm:SCHCODRAFT_81203	-2.2886	lbc:LACBIDRAFT_247734	1.22511
cci:CC1G_04051	4.05147	scm:SCHCODRAFT_52034	-0.192387	lbc:LACBIDRAFT_174636	2.13043
cci:CC1G_05727	4.04059	scm:SCHCODRAFT_50448	-0.873565	lbc:LACBIDRAFT_302917	0.10226
cci:CC1G_05728	4.038	scm:SCHCODRAFT_50448	-0.873565	lbc:LACBIDRAFT_302917	0.10226
cci:CC1G_13873	4.03624	scm:SCHCODRAFT_59424	0	lbc:LACBIDRAFT_306156	-1.97252
cci:CC1G_03320	4.03277	scm:SCHCODRAFT_39718	0.448363	lbc:LACBIDRAFT_145110	1.02208
cci:CC1G_05817	4.02818	scm:SCHCODRAFT_258034	5.38234	lbc:LACBIDRAFT_298461	1.39491
cci:CC1G_13914	4.02101	scm:SCHCODRAFT_50388	-0.861672	lbc:LACBIDRAFT_305963	1.51679
cci:CC1G_04106	4.01622	scm:SCHCODRAFT_232563	-1.26095	lbc:LACBIDRAFT_326063	-0.445092
cci:CC1G_03092	4.00997	scm:SCHCODRAFT_233276	1.7114	lbc:LACBIDRAFT_310548	-3.37757
cci:CC1G_15227	3.99126	scm:SCHCODRAFT_112832	1.31406	lbc:LACBIDRAFT_297898	-0.245737
cci:CC1G_05863	3.99074	scm:SCHCODRAFT_108320	-4.51467	lbc:LACBIDRAFT_243582	-0.0902878
cci:CC1G_10867	3.98255	scm:SCHCODRAFT_107451	0	lbc:LACBIDRAFT_321633	-1.96795
cci:CC1G_01879	3.97892	scm:SCHCODRAFT_257636	1.86026	lbc:LACBIDRAFT_326397	0.31926
cci:CC1G_06072	3.97609	scm:SCHCODRAFT_78927	-2.20287	lbc:LACBIDRAFT_234059	-1.13073
cci:CC1G_03469	3.97469	scm:SCHCODRAFT_65023	-4.06339	lbc:LACBIDRAFT_307717	1.3563
cci:CC1G_07940	3.97271	scm:SCHCODRAFT_82470	-2.41719	lbc:LACBIDRAFT_186002	-0.951012
cci:CC1G_14045	3.97091	scm:SCHCODRAFT_233095	0	lbc:LACBIDRAFT_318751	-2.04537
cci:CC1G_03603	3.94992	scm:SCHCODRAFT_60997	0	lbc:LACBIDRAFT_253103	-4.82717
cci:CC1G_06772	3.94786	scm:SCHCODRAFT_46819	0	lbc:LACBIDRAFT_300732	0.233374
cci:CC1G_11975	3.94209	scm:SCHCODRAFT_53882	-0.30609	lbc:LACBIDRAFT_304052	-2.34795
cci:CC1G_04998	3.93252	scm:SCHCODRAFT_269945	-3.87357	lbc:LACBIDRAFT_292646	1.20777
cci:CC1G_08008	3.92939	scm:SCHCODRAFT_81800	0.269888	lbc:LACBIDRAFT_182889	0.605957
cci:CC1G_10186	3.92831	scm:SCHCODRAFT_109698	5.86404	lbc:LACBIDRAFT_238394	0.261276
cci:CC1G_10353	3.92799	scm:SCHCODRAFT_256193	0	lbc:LACBIDRAFT_313935	-0.880552
cci:CC1G_02718	3.92074	scm:SCHCODRAFT_237751	0	lbc:LACBIDRAFT_329196	-0.356486
cci:CC1G_03449	3.91276	scm:SCHCODRAFT_75336	-0.966675	lbc:LACBIDRAFT_292603	0.00941924
cci:CC1G_12303	3.90967	scm:SCHCODRAFT_110319	-2.06304	lbc:LACBIDRAFT_313105	-1.47322
cci:CC1G_00864	3.90565	scm:SCHCODRAFT_46856	0	lbc:LACBIDRAFT_187709	-2.87138
cci:CC1G_09717	3.88907	scm:SCHCODRAFT_70336	-0.541889	lbc:LACBIDRAFT_173457	-0.946149
cci:CC1G_11366	3.8759	scm:SCHCODRAFT_256707	0.115628	lbc:LACBIDRAFT_328624	4.49551
cci:CC1G_01639	3.87199	scm:SCHCODRAFT_49835	3.09387	lbc:LACBIDRAFT_314821	-1.98582
cci:CC1G_06970	3.86208	scm:SCHCODRAFT_82564	0.46962	lbc:LACBIDRAFT_317263	-1.15024
cci:CC1G_01274	3.85745	scm:SCHCODRAFT_102971	-2.07287	lbc:LACBIDRAFT_305200	-0.210792
cci:CC1G_06391	3.8539	scm:SCHCODRAFT_257247	-2.61053	lbc:LACBIDRAFT_297145	-2.18546
cci:CC1G_08465	3.85388	scm:SCHCODRAFT_85282	0	lbc:LACBIDRAFT_325938	-1.08893
cci:CC1G_06714	3.83642	scm:SCHCODRAFT_84159	-1.49505	lbc:LACBIDRAFT_300660	0.726165
cci:CC1G_08898	3.83424	scm:SCHCODRAFT_113198	0	lbc:LACBIDRAFT_328386	-1.04346
cci:CC1G_08966	3.82725	scm:SCHCODRAFT_14438	-2.94831	lbc:LACBIDRAFT_304321	1.74483
cci:CC1G_10557	3.82691	scm:SCHCODRAFT_107723	0	lbc:LACBIDRAFT_305468	-0.932745
cci:CC1G_06224	3.8266	scm:SCHCODRAFT_107413	-0.849236	lbc:LACBIDRAFT_330970	0.046721
cci:CC1G_10044	3.82252	scm:SCHCODRAFT_108884	1.59998	lbc:LACBIDRAFT_306386	2.88165
cci:CC1G_08852	3.82153	scm:SCHCODRAFT_83732	-3.71433	lbc:LACBIDRAFT_247338	-1.87992
cci:CC1G_15077	3.80707	scm:SCHCODRAFT_72562	-1.19549	lbc:LACBIDRAFT_297564	-5.44943
cci:CC1G_05651	3.79237	scm:SCHCODRAFT_85014	0	lbc:LACBIDRAFT_253920	-0.653546
cci:CC1G_14262	3.77306	scm:SCHCODRAFT_112455	0	lbc:LACBIDRAFT_325938	-1.08893
cci:CC1G_05560	3.76195	scm:SCHCODRAFT_257445	-3.8454	lbc:LACBIDRAFT_295409	-2.03663
cci:CC1G_02286	3.74104	scm:SCHCODRAFT_82788	-2.15653	lbc:LACBIDRAFT_299797	-0.17088
cci:CC1G_15537	3.725	scm:SCHCODRAFT_233381	-2.74006	lbc:LACBIDRAFT_293540	-2.43464
cci:CC1G_06234	3.69794	scm:SCHCODRAFT_32718	-1.9731	lbc:LACBIDRAFT_319074	-2.01873
cci:CC1G_04224	3.68314	scm:SCHCODRAFT_106014	-0.940679	lbc:LACBIDRAFT_306054	-3.89841
cci:CC1G_00753	3.67796	scm:SCHCODRAFT_234371	2.64395	lbc:LACBIDRAFT_305130	3.16823
cci:CC1G_01597	3.65762	scm:SCHCODRAFT_60166	0	lbc:LACBIDRAFT_319108	0.292303
cci:CC1G_08415	3.65338	scm:SCHCODRAFT_113982	0	lbc:LACBIDRAFT_250962	-2.04714
cci:CC1G_10511	3.64452	scm:SCHCODRAFT_80908	0	lbc:LACBIDRAFT_152235	-0.63615
cci:CC1G_07384	3.62844	scm:SCHCODRAFT_103729	-1.26086	lbc:LACBIDRAFT_239661	-0.316472
cci:CC1G_04375	3.61433	scm:SCHCODRAFT_66093	0	lbc:LACBIDRAFT_302599	-2.22276
cci:CC1G_13260	3.61372	scm:SCHCODRAFT_256890	0	lbc:LACBIDRAFT_293179	-1.02294
cci:CC1G_10471	3.60245	scm:SCHCODRAFT_232646	2.99543	lbc:LACBIDRAFT_295571	2.44899
cci:CC1G_14767	3.60087	scm:SCHCODRAFT_112013	-1.38814	lbc:LACBIDRAFT_315022	-0.466358
cci:CC1G_14120	3.59552	scm:SCHCODRAFT_57226	-2.54837	lbc:LACBIDRAFT_255292	-1.1337
cci:CC1G_15022	3.58965	scm:SCHCODRAFT_82485	-3.24606	lbc:LACBIDRAFT_334173	0.630497
cci:CC1G_10759	3.58614	scm:SCHCODRAFT_113302	0	lbc:LACBIDRAFT_324492	-1.2377
cci:CC1G_08838	3.57509	scm:SCHCODRAFT_85021	0	lbc:LACBIDRAFT_305268	-1.54182
cci:CC1G_10747	3.56986	scm:SCHCODRAFT_236180	-0.469175	lbc:LACBIDRAFT_189858	-0.467348
cci:CC1G_04960	3.56622	scm:SCHCODRAFT_14863	0.153103	lbc:LACBIDRAFT_308973	2.19643
cci:CC1G_03016	3.56372	scm:SCHCODRAFT_53341	-0.697811	lbc:LACBIDRAFT_315094	-0.0897673
cci:CC1G_06326	3.55241	scm:SCHCODRAFT_104902	0	lbc:LACBIDRAFT_330871	-0.370424
cci:CC1G_01853	3.54098	scm:SCHCODRAFT_64686	-1.7131	lbc:LACBIDRAFT_301129	-0.76125
cci:CC1G_01908	3.5394	scm:SCHCODRAFT_236577	0	lbc:LACBIDRAFT_326369	0.544327
cci:CC1G_07106	3.53865	scm:SCHCODRAFT_55543	-1.09994	lbc:LACBIDRAFT_254988	-0.693376
cci:CC1G_07291	3.53407	scm:SCHCODRAFT_258993	0	lbc:LACBIDRAFT_318132	2.1906
cci:CC1G_10326	3.53293	scm:SCHCODRAFT_55588	-2.80679	lbc:LACBIDRAFT_166816	-2.60721
cci:CC1G_00370	3.53111	scm:SCHCODRAFT_104407	-0.0320379	lbc:LACBIDRAFT_311859	2.02862
cci:CC1G_09030	3.52741	scm:SCHCODRAFT_53981	0	lbc:LACBIDRAFT_305551	-2.07719
cci:CC1G_05966	3.52509	scm:SCHCODRAFT_82602	-1.50521	lbc:LACBIDRAFT_332226	1.14405
cci:CC1G_14797	3.52494	scm:SCHCODRAFT_70767	0	lbc:LACBIDRAFT_247479	3.51981
cci:CC1G_12140	3.51768	scm:SCHCODRAFT_107794	-0.44689	lbc:LACBIDRAFT_321400	-1.04569
cci:CC1G_02313	3.5175	scm:SCHCODRAFT_256894	0	lbc:LACBIDRAFT_295202	1.41604
cci:CC1G_14126	3.50574	scm:SCHCODRAFT_109490	0	lbc:LACBIDRAFT_307014	-2.58425
cci:CC1G_10751	3.50054	scm:SCHCODRAFT_77401	0	lbc:LACBIDRAFT_251026	-1.43972
cci:CC1G_00301	3.50052	scm:SCHCODRAFT_71701	-1.6858	lbc:LACBIDRAFT_311781	1.08616
cci:CC1G_03573	3.49663	scm:SCHCODRAFT_60042	0	lbc:LACBIDRAFT_333766	0.953371
cci:CC1G_01863	3.48624	scm:SCHCODRAFT_56832	-2.68982	lbc:LACBIDRAFT_320837	0.221559
cci:CC1G_08663	3.47844	scm:SCHCODRAFT_56477	-3.09596	lbc:LACBIDRAFT_325140	0.743598
cci:CC1G_09524	3.47838	scm:SCHCODRAFT_114791	0	lbc:LACBIDRAFT_319772	-0.771365
cci:CC1G_05218	3.47222	scm:SCHCODRAFT_76987	-0.184266	lbc:LACBIDRAFT_299569	0.57856
cci:CC1G_01540	3.47213	scm:SCHCODRAFT_79386	0	lbc:LACBIDRAFT_299608	2.38178
cci:CC1G_00862	3.46943	scm:SCHCODRAFT_109104	0	lbc:LACBIDRAFT_334635	0.120181
cci:CC1G_02361	3.44802	scm:SCHCODRAFT_111649	-0.691958	lbc:LACBIDRAFT_330168	-0.789941
cci:CC1G_10244	3.43783	scm:SCHCODRAFT_111970	0	lbc:LACBIDRAFT_332271	-1.29753
cci:CC1G_04396	3.42898	scm:SCHCODRAFT_67329	0	lbc:LACBIDRAFT_170733	-1.18004
cci:CC1G_05337	3.4279	scm:SCHCODRAFT_72462	5.26343	lbc:LACBIDRAFT_300118	-1.95466
cci:CC1G_14863	3.4168	scm:SCHCODRAFT_31447	0	lbc:LACBIDRAFT_305555	-3.42483
cci:CC1G_04055	3.40023	scm:SCHCODRAFT_85021	0	lbc:LACBIDRAFT_305271	-1.57935
cci:CC1G_00068	3.39763	scm:SCHCODRAFT_54706	0	lbc:LACBIDRAFT_316575	-2.5128
cci:CC1G_05986	3.38675	scm:SCHCODRAFT_238109	0	lbc:LACBIDRAFT_308731	-3.07088
cci:CC1G_00750	3.38663	scm:SCHCODRAFT_85087	1.14436	lbc:LACBIDRAFT_305067	-1.43825
cci:CC1G_06734	3.38498	scm:SCHCODRAFT_235628	-1.10803	lbc:LACBIDRAFT_300689	-3.76401
cci:CC1G_01058	3.38224	scm:SCHCODRAFT_81085	0	lbc:LACBIDRAFT_321426	-2.09915
cci:CC1G_09887	3.37637	scm:SCHCODRAFT_258069	-3.42908	lbc:LACBIDRAFT_321546	1.57985
cci:CC1G_00816	3.37278	scm:SCHCODRAFT_111284	-2.52126	lbc:LACBIDRAFT_321650	-0.125009
cci:CC1G_03270	3.37267	scm:SCHCODRAFT_58362	0	lbc:LACBIDRAFT_313942	-1.37763
cci:CC1G_07834	3.3618	scm:SCHCODRAFT_238011	0	lbc:LACBIDRAFT_329422	0.784181
cci:CC1G_05652	3.35743	scm:SCHCODRAFT_232455	0.93379	lbc:LACBIDRAFT_309898	0.709888
cci:CC1G_06074	3.35673	scm:SCHCODRAFT_76530	1.2995	lbc:LACBIDRAFT_293318	2.22468
cci:CC1G_02626	3.35289	scm:SCHCODRAFT_237751	0	lbc:LACBIDRAFT_302620	-1.80415
cci:CC1G_09870	3.35243	scm:SCHCODRAFT_85021	0	lbc:LACBIDRAFT_305271	-1.57935
cci:CC1G_14395	3.34836	scm:SCHCODRAFT_55730	0	lbc:LACBIDRAFT_297356	-3.88641
cci:CC1G_09674	3.34516	scm:SCHCODRAFT_110430	-1.63562	lbc:LACBIDRAFT_328485	-1.94458
cci:CC1G_08466	3.34468	scm:SCHCODRAFT_102257	0	lbc:LACBIDRAFT_325938	-1.08893
cci:CC1G_07166	3.33794	scm:SCHCODRAFT_256584	-2.2886	lbc:LACBIDRAFT_308894	0.95031
cci:CC1G_07651	3.33238	scm:SCHCODRAFT_258276	0	lbc:LACBIDRAFT_298431	-0.184781
cci:CC1G_13642	3.32911	scm:SCHCODRAFT_255490	-3.3475	lbc:LACBIDRAFT_291485	0.202112
cci:CC1G_06150	3.32821	scm:SCHCODRAFT_114201	-0.736062	lbc:LACBIDRAFT_307642	0.241084
cci:CC1G_01546	3.32074	scm:SCHCODRAFT_79386	0	lbc:LACBIDRAFT_320116	0.625033
cci:CC1G_09635	3.3145	scm:SCHCODRAFT_48239	0	lbc:LACBIDRAFT_306393	4.41492
cci:CC1G_08314	3.3132	scm:SCHCODRAFT_109698	5.86404	lbc:LACBIDRAFT_238394	0.261276
cci:CC1G_08914	3.31168	scm:SCHCODRAFT_109245	0	lbc:LACBIDRAFT_308071	-1.4106
cci:CC1G_07462	3.31158	scm:SCHCODRAFT_70558	0	lbc:LACBIDRAFT_253586	-0.792892
cci:CC1G_03718	3.30669	scm:SCHCODRAFT_62010	0	lbc:LACBIDRAFT_181235	0.470811
cci:CC1G_04996	3.3063	scm:SCHCODRAFT_112455	0	lbc:LACBIDRAFT_323858	-1.72987
cci:CC1G_02874	3.30604	scm:SCHCODRAFT_255991	0.35776	lbc:LACBIDRAFT_312779	-0.321021
cci:CC1G_05040	3.30285	scm:SCHCODRAFT_107159	-0.610531	lbc:LACBIDRAFT_322652	-2.63171
cci:CC1G_01286	3.29619	scm:SCHCODRAFT_13089	1.62971	lbc:LACBIDRAFT_309627	-1.34689
cci:CC1G_01666	3.29438	scm:SCHCODRAFT_104582	0	lbc:LACBIDRAFT_300941	3.51469
cci:CC1G_05224	3.29265	scm:SCHCODRAFT_111210	-0.7355	lbc:LACBIDRAFT_330765	0.556377
cci:CC1G_14110	3.29223	scm:SCHCODRAFT_109674	0.760866	lbc:LACBIDRAFT_312431	-0.793445
cci:CC1G_01835	3.29059	scm:SCHCODRAFT_13586	-0.795563	lbc:LACBIDRAFT_181082	0.394939
cci:CC1G_06512	3.28692	scm:SCHCODRAFT_83677	0	lbc:LACBIDRAFT_315196	1.48753
cci:CC1G_09873	3.28521	scm:SCHCODRAFT_85084	1.17083	lbc:LACBIDRAFT_291963	-1.32711
cci:CC1G_08011	3.27622	scm:SCHCODRAFT_232510	-0.77403	lbc:LACBIDRAFT_312050	-1.48003
cci:CC1G_08951	3.27603	scm:SCHCODRAFT_82311	-2.32102	lbc:LACBIDRAFT_299712	3.2145
cci:CC1G_08690	3.27542	scm:SCHCODRAFT_60342	0	lbc:LACBIDRAFT_293540	-2.43464
cci:CC1G_05223	3.27499	scm:SCHCODRAFT_70203	1.81549	lbc:LACBIDRAFT_250946	0.735308
cci:CC1G_10176	3.27294	scm:SCHCODRAFT_109698	5.86404	lbc:LACBIDRAFT_238394	0.261276
cci:CC1G_14095	3.27235	scm:SCHCODRAFT_48101	1.42468	lbc:LACBIDRAFT_294461	1.6
cci:CC1G_14394	3.26196	scm:SCHCODRAFT_62604	0	lbc:LACBIDRAFT_291564	-1.38351
cci:CC1G_15246	3.26143	scm:SCHCODRAFT_71263	-3.47182	lbc:LACBIDRAFT_312779	-0.321021
cci:CC1G_09703	3.25546	scm:SCHCODRAFT_58284	0	lbc:LACBIDRAFT_319071	1.90015
cci:CC1G_02495	3.24519	scm:SCHCODRAFT_105201	-0.555118	lbc:LACBIDRAFT_296932	0.0111732
cci:CC1G_02369	3.23627	scm:SCHCODRAFT_58629	-1.61053	lbc:LACBIDRAFT_189031	-0.578732
cci:CC1G_05540	3.23456	scm:SCHCODRAFT_59739	-3.87357	lbc:LACBIDRAFT_304324	1.69604
cci:CC1G_14252	3.20721	scm:SCHCODRAFT_236511	0	lbc:LACBIDRAFT_313864	-0.453844
cci:CC1G_03328	3.20449	scm:SCHCODRAFT_77984	-2.2886	lbc:LACBIDRAFT_293172	-0.20475
cci:CC1G_14194	3.20298	scm:SCHCODRAFT_58147	-3.75892	lbc:LACBIDRAFT_296410	0.645599
cci:CC1G_04015	3.19919	scm:SCHCODRAFT_67662	-1.24907	lbc:LACBIDRAFT_304994	-1.24852
cci:CC1G_09921	3.19819	scm:SCHCODRAFT_79630	-4.91588	lbc:LACBIDRAFT_246746	0.595545
cci:CC1G_00599	3.19424	scm:SCHCODRAFT_84174	0	lbc:LACBIDRAFT_291812	-0.583919
cci:CC1G_06017	3.19386	scm:SCHCODRAFT_258073	-2.17443	lbc:LACBIDRAFT_252993	0.488059
cci:CC1G_06844	3.19346	scm:SCHCODRAFT_14491	-2.17022	lbc:LACBIDRAFT_177284	-3.50669
cci:CC1G_12104	3.19264	scm:SCHCODRAFT_68598	-0.221355	lbc:LACBIDRAFT_248207	-0.302863
cci:CC1G_02185	3.19	scm:SCHCODRAFT_58269	0	lbc:LACBIDRAFT_251219	-2.8776
cci:CC1G_02466	3.18769	scm:SCHCODRAFT_109665	0.888275	lbc:LACBIDRAFT_297494	0.945519
cci:CC1G_14623	3.17801	scm:SCHCODRAFT_12567	-3.09596	lbc:LACBIDRAFT_246468	1.99303
cci:CC1G_10642	3.17414	scm:SCHCODRAFT_85021	0	lbc:LACBIDRAFT_305268	-1.54182
cci:CC1G_01000	3.16998	scm:SCHCODRAFT_54187	-1.62618	lbc:LACBIDRAFT_305400	-1.75416
cci:CC1G_03975	3.16803	scm:SCHCODRAFT_238927	-1.03456	lbc:LACBIDRAFT_315100	-2.18584
cci:CC1G_07961	3.16483	scm:SCHCODRAFT_257436	-1.77403	lbc:LACBIDRAFT_309420	1.68451
cci:CC1G_03515	3.16412	scm:SCHCODRAFT_82058	0.711397	lbc:LACBIDRAFT_328112	0.281894
cci:CC1G_11138	3.16122	scm:SCHCODRAFT_65844	0	lbc:LACBIDRAFT_298114	-0.582623
cci:CC1G_05921	3.15435	scm:SCHCODRAFT_259010	0	lbc:LACBIDRAFT_249110	0.464705
cci:CC1G_03565	3.14848	scm:SCHCODRAFT_258471	-1.78423	lbc:LACBIDRAFT_245492	0.832194
cci:CC1G_04125	3.14562	scm:SCHCODRAFT_104590	0	lbc:LACBIDRAFT_322690	0.893052
cci:CC1G_02584	3.14533	scm:SCHCODRAFT_104353	-0.395518	lbc:LACBIDRAFT_309727	-1.47027
cci:CC1G_03949	3.13763	scm:SCHCODRAFT_258034	5.38234	lbc:LACBIDRAFT_298461	1.39491
cci:CC1G_09942	3.13594	scm:SCHCODRAFT_80520	-1.91762	lbc:LACBIDRAFT_320108	1.64678
cci:CC1G_15016	3.13325	scm:SCHCODRAFT_230877	0	lbc:LACBIDRAFT_230607	-0.993914
cci:CC1G_05513	3.12739	scm:SCHCODRAFT_84967	0	lbc:LACBIDRAFT_245369	-0.84669
cci:CC1G_10850	3.12055	scm:SCHCODRAFT_235199	0	lbc:LACBIDRAFT_331842	3.35701
cci:CC1G_04344	3.11426	scm:SCHCODRAFT_86123	0	lbc:LACBIDRAFT_192016	-0.180949
cci:CC1G_07945	3.11139	scm:SCHCODRAFT_109786	2.50396	lbc:LACBIDRAFT_309480	-0.601865
cci:CC1G_11862	3.10814	scm:SCHCODRAFT_61814	-1.87357	lbc:LACBIDRAFT_304353	0.112857
cci:CC1G_09825	3.10612	scm:SCHCODRAFT_256591	-2.83292	lbc:LACBIDRAFT_298520	-2.43726
cci:CC1G_06397	3.10255	scm:SCHCODRAFT_67928	1.40327	lbc:LACBIDRAFT_190376	-4.27849
cci:CC1G_14911	3.10085	scm:SCHCODRAFT_256996	0	lbc:LACBIDRAFT_335212	1.61896
cci:CC1G_11595	3.10082	scm:SCHCODRAFT_113935	-0.493508	lbc:LACBIDRAFT_295912	-0.393908
cci:CC1G_14092	3.0965	scm:SCHCODRAFT_65844	0	lbc:LACBIDRAFT_298114	-0.582623
cci:CC1G_14708	3.09518	scm:SCHCODRAFT_85021	0	lbc:LACBIDRAFT_305268	-1.54182
cci:CC1G_05915	3.09351	scm:SCHCODRAFT_233909	0.93379	lbc:LACBIDRAFT_323403	-1.73646
cci:CC1G_13275	3.07858	scm:SCHCODRAFT_111892	-0.1366	lbc:LACBIDRAFT_294669	-0.268985
cci:CC1G_08095	3.07485	scm:SCHCODRAFT_71290	-0.920871	lbc:LACBIDRAFT_304785	-1.80815
cci:CC1G_02511	3.07454	scm:SCHCODRAFT_52512	-0.848165	lbc:LACBIDRAFT_188284	-1.27258
cci:CC1G_02275	3.07036	scm:SCHCODRAFT_108853	0	lbc:LACBIDRAFT_314000	-0.75631
cci:CC1G_06313	3.07007	scm:SCHCODRAFT_82335	0	lbc:LACBIDRAFT_297357	-0.0974528
cci:CC1G_09526	3.06859	scm:SCHCODRAFT_16233	1.7114	lbc:LACBIDRAFT_294705	-1.6793
cci:CC1G_14217	3.06238	scm:SCHCODRAFT_111676	-0.0521626	lbc:LACBIDRAFT_313557	-3.68011
cci:CC1G_11322	3.06153	scm:SCHCODRAFT_78566	0.00785464	lbc:LACBIDRAFT_252519	2.24335
cci:CC1G_07515	3.0608	scm:SCHCODRAFT_77364	-2.29151	lbc:LACBIDRAFT_252734	0.414062
cci:CC1G_11633	3.0594	scm:SCHCODRAFT_237055	-4.87357	lbc:LACBIDRAFT_298964	-2.3823
cci:CC1G_05059	3.05576	scm:SCHCODRAFT_52448	2.17083	lbc:LACBIDRAFT_308735	0.730088
cci:CC1G_07498	3.04971	scm:SCHCODRAFT_29484	0	lbc:LACBIDRAFT_160541	-4.79168
cci:CC1G_07851	3.04681	scm:SCHCODRAFT_65844	0	lbc:LACBIDRAFT_298114	-0.582623
cci:CC1G_12667	3.04642	scm:SCHCODRAFT_80694	-1.93866	lbc:LACBIDRAFT_300631	0.0737875
cci:CC1G_09642	3.04612	scm:SCHCODRAFT_50666	0	lbc:LACBIDRAFT_250962	-2.04714
cci:CC1G_12433	3.04141	scm:SCHCODRAFT_78297	-0.0491368	lbc:LACBIDRAFT_292667	-4.19342
cci:CC1G_09782	3.03372	scm:SCHCODRAFT_72461	-1.82547	lbc:LACBIDRAFT_192185	-0.865575
cci:CC1G_01229	3.03137	scm:SCHCODRAFT_51070	-1.2886	lbc:LACBIDRAFT_305870	-2.86251
cci:CC1G_11331	3.03049	scm:SCHCODRAFT_69930	0	lbc:LACBIDRAFT_330527	-2.45681
cci:CC1G_13243	3.02328	scm:SCHCODRAFT_102404	0.657816	lbc:LACBIDRAFT_310209	-4.68956
cci:CC1G_08509	3.02215	scm:SCHCODRAFT_102857	1.43722	lbc:LACBIDRAFT_312259	-2.31806
cci:CC1G_03259	3.02164	scm:SCHCODRAFT_236438	-3.8717	lbc:LACBIDRAFT_313891	-1.49047
cci:CC1G_09236	3.02077	scm:SCHCODRAFT_110370	-0.887031	lbc:LACBIDRAFT_312288	-0.238551
cci:CC1G_01650	3.01498	scm:SCHCODRAFT_237751	0	lbc:LACBIDRAFT_334204	1.19419
cci:CC1G_01349	3.01453	scm:SCHCODRAFT_255137	-1.40644	lbc:LACBIDRAFT_292793	-0.66993
cci:CC1G_11928	3.01447	scm:SCHCODRAFT_50792	1.85384	lbc:LACBIDRAFT_305901	-0.863334
cci:CC1G_08179	3.01332	scm:SCHCODRAFT_112679	-0.742559	lbc:LACBIDRAFT_311379	-1.90686
cci:CC1G_01864	3.01329	scm:SCHCODRAFT_14545	1.32388	lbc:LACBIDRAFT_320838	-1.0768
cci:CC1G_15218	3.01273	scm:SCHCODRAFT_112832	1.31406	lbc:LACBIDRAFT_330771	-2.7062
cci:CC1G_07792	3.00939	scm:SCHCODRAFT_82788	-2.15653	lbc:LACBIDRAFT_291381	0.62287
cci:CC1G_13697	3.00617	scm:SCHCODRAFT_104275	-0.667114	lbc:LACBIDRAFT_301031	1.88987
cci:CC1G_02234	3.00394	scm:SCHCODRAFT_67386	0	lbc:LACBIDRAFT_333152	1.07876
cci:CC1G_09278	-3.00464	scm:SCHCODRAFT_256226	-3.68453	lbc:LACBIDRAFT_313233	-0.809223
cci:CC1G_00200	-3.00747	scm:SCHCODRAFT_83117	0.485394	lbc:LACBIDRAFT_230488	-2.63811
cci:CC1G_10239	-3.01026	scm:SCHCODRAFT_233807	0	lbc:LACBIDRAFT_330907	-0.341732
cci:CC1G_13402	-3.01137	scm:SCHCODRAFT_238558	0	lbc:LACBIDRAFT_291912	0.656367
cci:CC1G_09938	-3.02121	scm:SCHCODRAFT_80558	-4.28423	lbc:LACBIDRAFT_330070	-2.8182
cci:CC1G_15097	-3.02296	scm:SCHCODRAFT_84690	-1.78145	lbc:LACBIDRAFT_175325	0.34271
cci:CC1G_02028	-3.02788	scm:SCHCODRAFT_111509	0	lbc:LACBIDRAFT_312258	-3.13946
cci:CC1G_12332	-3.03577	scm:SCHCODRAFT_85551	1.43135	lbc:LACBIDRAFT_249166	0.256055
cci:CC1G_01658	-3.03858	scm:SCHCODRAFT_79386	0	lbc:LACBIDRAFT_320116	0.625033
cci:CC1G_06082	-3.04523	scm:SCHCODRAFT_13677	8.90729	lbc:LACBIDRAFT_253198	0.311074
cci:CC1G_11459	-3.04558	scm:SCHCODRAFT_67062	0.76873	lbc:LACBIDRAFT_314728	1.13244
cci:CC1G_14018	-3.04811	scm:SCHCODRAFT_112038	0.489005	lbc:LACBIDRAFT_324688	0.725266
cci:CC1G_12719	-3.04852	scm:SCHCODRAFT_15376	-0.435444	lbc:LACBIDRAFT_185404	1.30094
cci:CC1G_02244	-3.05172	scm:SCHCODRAFT_77546	1.89033	lbc:LACBIDRAFT_185962	-3.55127
cci:CC1G_13633	-3.05735	scm:SCHCODRAFT_258538	0	lbc:LACBIDRAFT_300573	3.06053
cci:CC1G_05454	-3.0614	scm:SCHCODRAFT_14901	0	lbc:LACBIDRAFT_291682	-0.728001
cci:CC1G_02380	-3.06142	scm:SCHCODRAFT_77933	-0.949116	lbc:LACBIDRAFT_314347	-0.957588
cci:CC1G_12173	-3.06809	scm:SCHCODRAFT_256355	0	lbc:LACBIDRAFT_312310	-0.424139
cci:CC1G_09094	-3.07163	scm:SCHCODRAFT_14491	0.829871	lbc:LACBIDRAFT_177284	-3.50669
cci:CC1G_00256	-3.07499	scm:SCHCODRAFT_102890	3.58587	lbc:LACBIDRAFT_311739	2.54207
cci:CC1G_12852	-3.07812	scm:SCHCODRAFT_114987	0.730256	lbc:LACBIDRAFT_295390	0.75904
cci:CC1G_09093	-3.0841	scm:SCHCODRAFT_57029	0	lbc:LACBIDRAFT_310140	0.561754
cci:CC1G_02628	-3.08441	scm:SCHCODRAFT_82883	-1.74111	lbc:LACBIDRAFT_327335	-1.92619
cci:CC1G_13866	-3.0851	scm:SCHCODRAFT_65844	0	lbc:LACBIDRAFT_294483	-1.16076
cci:CC1G_10310	-3.09183	scm:SCHCODRAFT_107700	0	lbc:LACBIDRAFT_317206	-3.15945
cci:CC1G_03921	-3.0936	scm:SCHCODRAFT_69935	0	lbc:LACBIDRAFT_315998	0.245648
cci:CC1G_00780	-3.09752	scm:SCHCODRAFT_106836	-2.41438	lbc:LACBIDRAFT_305061	-1.50401
cci:CC1G_09092	-3.10058	scm:SCHCODRAFT_57029	0	lbc:LACBIDRAFT_310140	0.561754
cci:CC1G_00121	-3.11091	scm:SCHCODRAFT_15801	0	lbc:LACBIDRAFT_309740	1.49382
cci:CC1G_08774	-3.11846	scm:SCHCODRAFT_60002	0	lbc:LACBIDRAFT_305499	-0.970932
cci:CC1G_10854	-3.12129	scm:SCHCODRAFT_77822	-0.383485	lbc:LACBIDRAFT_295936	3.40283
cci:CC1G_08961	-3.12292	scm:SCHCODRAFT_82311	-2.32102	lbc:LACBIDRAFT_295050	2.12088
cci:CC1G_01447	-3.12411	scm:SCHCODRAFT_78399	0	lbc:LACBIDRAFT_232790	-2.38492
cci:CC1G_13261	-3.12496	scm:SCHCODRAFT_258572	-1.18441	lbc:LACBIDRAFT_301981	1.56459
cci:CC1G_06828	-3.13622	scm:SCHCODRAFT_257209	-2.81912	lbc:LACBIDRAFT_316407	0.880366
cci:CC1G_02008	-3.13715	scm:SCHCODRAFT_111884	-2.45853	lbc:LACBIDRAFT_293137	1.0925
cci:CC1G_04749	-3.14202	scm:SCHCODRAFT_55859	0	lbc:LACBIDRAFT_309740	1.49382
cci:CC1G_08727	-3.14759	scm:SCHCODRAFT_255594	-1.99386	lbc:LACBIDRAFT_157487	0.459831
cci:CC1G_06608	-3.17153	scm:SCHCODRAFT_73339	-0.662998	lbc:LACBIDRAFT_310264	0.00412293
cci:CC1G_02266	-3.17326	scm:SCHCODRAFT_112937	-3.61053	lbc:LACBIDRAFT_307642	0.241084
cci:CC1G_00851	-3.17532	scm:SCHCODRAFT_53768	4.31309	lbc:LACBIDRAFT_305358	1.39173
cci:CC1G_02884	-3.17677	scm:SCHCODRAFT_104625	-2.18603	lbc:LACBIDRAFT_309422	0.0780857
cci:CC1G_03297	-3.18124	scm:SCHCODRAFT_77485	-4.25169	lbc:LACBIDRAFT_301373	0.783502
cci:CC1G_02440	-3.18318	scm:SCHCODRAFT_103563	-1.36661	lbc:LACBIDRAFT_308947	-2.15541
cci:CC1G_06987	-3.18444	scm:SCHCODRAFT_107816	0	lbc:LACBIDRAFT_141932	3.64176
cci:CC1G_02552	-3.18484	scm:SCHCODRAFT_60034	1.04324	lbc:LACBIDRAFT_250233	-0.883131
cci:CC1G_11980	-3.188	scm:SCHCODRAFT_258194	-2.50052	lbc:LACBIDRAFT_312467	-6.93004
cci:CC1G_03938	-3.19006	scm:SCHCODRAFT_107661	0	lbc:LACBIDRAFT_296073	-3.623
cci:CC1G_11445	-3.19673	scm:SCHCODRAFT_85341	2.23635	lbc:LACBIDRAFT_296310	0.775806
cci:CC1G_02329	-3.21117	scm:SCHCODRAFT_16753	-2.40242	lbc:LACBIDRAFT_246776	3.80247
cci:CC1G_14978	-3.21739	scm:SCHCODRAFT_69065	-2.28074	lbc:LACBIDRAFT_292481	-0.362635
cci:CC1G_01313	-3.21849	scm:SCHCODRAFT_255205	0.0848556	lbc:LACBIDRAFT_305782	-0.154749
cci:CC1G_02838	-3.22019	scm:SCHCODRAFT_258385	-3.08022	lbc:LACBIDRAFT_252397	2.99835
cci:CC1G_15752	-3.2281	scm:SCHCODRAFT_111167	0.213898	lbc:LACBIDRAFT_328845	0.364001
cci:CC1G_10862	-3.22991	scm:SCHCODRAFT_71464	0	lbc:LACBIDRAFT_310913	1.25966
cci:CC1G_01982	-3.23336	scm:SCHCODRAFT_110416	-5.64615	lbc:LACBIDRAFT_313811	-1.32278
cci:CC1G_14074	-3.2336	scm:SCHCODRAFT_236329	0.0264468	lbc:LACBIDRAFT_327502	0.872541
cci:CC1G_01913	-3.2498	scm:SCHCODRAFT_58496	3.91399	lbc:LACBIDRAFT_296263	-0.143764
cci:CC1G_04741	-3.26477	scm:SCHCODRAFT_82454	-1.2886	lbc:LACBIDRAFT_302134	1.17488
cci:CC1G_07815	-3.26984	scm:SCHCODRAFT_236180	-0.469175	lbc:LACBIDRAFT_248655	-0.956806
cci:CC1G_06624	-3.27753	scm:SCHCODRAFT_269958	-4.14548	lbc:LACBIDRAFT_320896	-0.845987
cci:CC1G_15739	-3.27973	scm:SCHCODRAFT_76887	-2.72006	lbc:LACBIDRAFT_146952	-2.7864
cci:CC1G_08457	-3.28396	scm:SCHCODRAFT_236797	0	lbc:LACBIDRAFT_298981	-3.76831
cci:CC1G_07971	-3.28799	scm:SCHCODRAFT_109804	0	lbc:LACBIDRAFT_309452	-0.5908
cci:CC1G_06225	-3.28982	scm:SCHCODRAFT_15706	0	lbc:LACBIDRAFT_241117	2.46288
cci:CC1G_03941	-3.29812	scm:SCHCODRAFT_79386	0	lbc:LACBIDRAFT_299608	2.38178
cci:CC1G_03554	-3.30868	scm:SCHCODRAFT_108517	0	lbc:LACBIDRAFT_303753	1.0966
cci:CC1G_02808	-3.30881	scm:SCHCODRAFT_62138	0	lbc:LACBIDRAFT_304070	-1.28889
cci:CC1G_03633	-3.31417	scm:SCHCODRAFT_70675	-2.42908	lbc:LACBIDRAFT_174940	-0.134181
cci:CC1G_06296	-3.31545	scm:SCHCODRAFT_237241	0	lbc:LACBIDRAFT_330168	-0.789941
cci:CC1G_08860	-3.31572	scm:SCHCODRAFT_80181	-1.07101	lbc:LACBIDRAFT_172283	-3.51938
cci:CC1G_08427	-3.33186	scm:SCHCODRAFT_57566	1.79259	lbc:LACBIDRAFT_295571	2.44899
cci:CC1G_12253	-3.33683	scm:SCHCODRAFT_269973	-3.50777	lbc:LACBIDRAFT_296037	-2.05252
cci:CC1G_10585	-3.34303	scm:SCHCODRAFT_236509	2.51875	lbc:LACBIDRAFT_309102	1.15019
cci:CC1G_09439	-3.35797	scm:SCHCODRAFT_106836	-2.41438	lbc:LACBIDRAFT_294728	-0.124422
cci:CC1G_07947	-3.3637	scm:SCHCODRAFT_81273	-3.2146	lbc:LACBIDRAFT_309482	0.123054
cci:CC1G_00228	-3.39577	scm:SCHCODRAFT_53464	-1.72156	lbc:LACBIDRAFT_189612	-0.552786
cci:CC1G_05645	-3.40393	scm:SCHCODRAFT_109994	1.14024	lbc:LACBIDRAFT_294615	2.5871
cci:CC1G_08381	-3.40406	scm:SCHCODRAFT_32681	0	lbc:LACBIDRAFT_310387	-0.440011
cci:CC1G_08035	-3.41427	scm:SCHCODRAFT_85265	-1.46134	lbc:LACBIDRAFT_332417	-0.695288
cci:CC1G_02043	-3.41737	scm:SCHCODRAFT_103565	0.948436	lbc:LACBIDRAFT_314166	1.42224
cci:CC1G_08920	-3.41939	scm:SCHCODRAFT_106836	-2.41438	lbc:LACBIDRAFT_333367	0.100821
cci:CC1G_15414	-3.42439	scm:SCHCODRAFT_79386	0	lbc:LACBIDRAFT_320116	0.625033
cci:CC1G_11136	-3.4331	scm:SCHCODRAFT_232299	-1.2886	lbc:LACBIDRAFT_294457	-1.22445
cci:CC1G_08921	-3.44295	scm:SCHCODRAFT_48239	0	lbc:LACBIDRAFT_306393	4.41492
cci:CC1G_11884	-3.44507	scm:SCHCODRAFT_108749	-0.907513	lbc:LACBIDRAFT_297103	0.37722
cci:CC1G_07482	-3.44811	scm:SCHCODRAFT_109319	0	lbc:LACBIDRAFT_148472	0.880031
cci:CC1G_04675	-3.44891	scm:SCHCODRAFT_236141	0	lbc:LACBIDRAFT_298314	0.901677
cci:CC1G_03518	-3.4511	scm:SCHCODRAFT_108853	0	lbc:LACBIDRAFT_313796	0.71783
cci:CC1G_09894	-3.4697	scm:SCHCODRAFT_106836	-2.41438	lbc:LACBIDRAFT_321525	-0.490053
cci:CC1G_09536	-3.48496	scm:SCHCODRAFT_86141	3.41184	lbc:LACBIDRAFT_330814	0.438547
cci:CC1G_12454	-3.48615	scm:SCHCODRAFT_79092	0	lbc:LACBIDRAFT_300118	-1.95466
cci:CC1G_03169	-3.48749	scm:SCHCODRAFT_68313	-0.350003	lbc:LACBIDRAFT_240706	0.496628
cci:CC1G_12853	-3.49357	scm:SCHCODRAFT_13604	0	lbc:LACBIDRAFT_331398	-0.723224
cci:CC1G_09273	-3.504	scm:SCHCODRAFT_74086	-0.021281	lbc:LACBIDRAFT_187852	3.21869
cci:CC1G_10883	-3.51573	scm:SCHCODRAFT_231454	-2.00481	lbc:LACBIDRAFT_309422	0.0780857
cci:CC1G_03752	-3.51588	scm:SCHCODRAFT_86229	-3.05892	lbc:LACBIDRAFT_291582	-0.613017
cci:CC1G_07476	-3.51989	scm:SCHCODRAFT_53608	0	lbc:LACBIDRAFT_306873	1.32742
cci:CC1G_02140	-3.53225	scm:SCHCODRAFT_80866	-3.76542	lbc:LACBIDRAFT_293681	0.721856
cci:CC1G_03745	-3.54192	scm:SCHCODRAFT_79731	0	lbc:LACBIDRAFT_243747	0.19143
cci:CC1G_04861	-3.56668	scm:SCHCODRAFT_106247	0.0739673	lbc:LACBIDRAFT_324586	-1.93547
cci:CC1G_10591	-3.56728	scm:SCHCODRAFT_78804	0	lbc:LACBIDRAFT_299218	0.33219
cci:CC1G_04489	-3.57391	scm:SCHCODRAFT_112466	0	lbc:LACBIDRAFT_314078	3.06334
cci:CC1G_15646	-3.58678	scm:SCHCODRAFT_48239	0	lbc:LACBIDRAFT_306393	4.41492
cci:CC1G_10100	-3.59378	scm:SCHCODRAFT_238649	0	lbc:LACBIDRAFT_295051	0.101918
cci:CC1G_08038	-3.59408	scm:SCHCODRAFT_111390	-0.446144	lbc:LACBIDRAFT_296266	-0.407469
cci:CC1G_12847	-3.59459	scm:SCHCODRAFT_48239	0	lbc:LACBIDRAFT_306393	4.41492
cci:CC1G_11786	-3.59696	scm:SCHCODRAFT_58473	-3.89741	lbc:LACBIDRAFT_315853	-2.79154
cci:CC1G_02543	-3.60662	scm:SCHCODRAFT_112636	-1.64615	lbc:LACBIDRAFT_335190	1.435
cci:CC1G_09281	-3.61668	scm:SCHCODRAFT_109994	1.14024	lbc:LACBIDRAFT_316183	-2.96345
cci:CC1G_07821	-3.61735	scm:SCHCODRAFT_83677	0	lbc:LACBIDRAFT_293763	-2.03089
cci:CC1G_06868	-3.61939	scm:SCHCODRAFT_53362	-1.1366	lbc:LACBIDRAFT_182606	-4.98784
cci:CC1G_02326	-3.61988	scm:SCHCODRAFT_237751	0	lbc:LACBIDRAFT_332002	-1.48587
cci:CC1G_09532	-3.62188	scm:SCHCODRAFT_46132	-3.32273	lbc:LACBIDRAFT_245383	-0.272757
cci:CC1G_04305	-3.6231	scm:SCHCODRAFT_65023	-4.06339	lbc:LACBIDRAFT_293463	-0.880016
cci:CC1G_02603	-3.63078	scm:SCHCODRAFT_52034	-0.192387	lbc:LACBIDRAFT_250640	1.51369
cci:CC1G_03859	-3.64095	scm:SCHCODRAFT_74443	-0.586684	lbc:LACBIDRAFT_315907	2.61718
cci:CC1G_04116	-3.64362	scm:SCHCODRAFT_75425	-3.39713	lbc:LACBIDRAFT_179508	-2.07628
cci:CC1G_08785	-3.64963	scm:SCHCODRAFT_257579	-1.2886	lbc:LACBIDRAFT_329878	-0.486138
cci:CC1G_14063	-3.65436	scm:SCHCODRAFT_108264	0	lbc:LACBIDRAFT_294451	-0.58341
cci:CC1G_07456	-3.66231	scm:SCHCODRAFT_110821	1.41922	lbc:LACBIDRAFT_298284	0.0654373
cci:CC1G_05363	-3.66376	scm:SCHCODRAFT_50073	0	lbc:LACBIDRAFT_308538	5.00635
cci:CC1G_12718	-3.66438	scm:SCHCODRAFT_86141	3.41184	lbc:LACBIDRAFT_184665	1.279
cci:CC1G_00939	-3.66936	scm:SCHCODRAFT_81962	0	lbc:LACBIDRAFT_305503	2.51555
cci:CC1G_13623	-3.67513	scm:SCHCODRAFT_67642	0.0393348	lbc:LACBIDRAFT_301440	0.548983
cci:CC1G_10335	-3.67735	scm:SCHCODRAFT_53882	-0.30609	lbc:LACBIDRAFT_304052	-2.34795
cci:CC1G_04876	-3.68253	scm:SCHCODRAFT_66348	-3.25318	lbc:LACBIDRAFT_255261	-1.54959
cci:CC1G_15006	-3.68319	scm:SCHCODRAFT_53457	-3.59238	lbc:LACBIDRAFT_308997	2.6873
cci:CC1G_06640	-3.68329	scm:SCHCODRAFT_111390	-0.446144	lbc:LACBIDRAFT_297773	-0.555555
cci:CC1G_10827	-3.68558	scm:SCHCODRAFT_65863	-4.87357	lbc:LACBIDRAFT_315965	-0.343164
cci:CC1G_08034	-3.68736	scm:SCHCODRAFT_85265	-1.46134	lbc:LACBIDRAFT_332417	-0.695288
cci:CC1G_08512	-3.69526	scm:SCHCODRAFT_59769	0	lbc:LACBIDRAFT_327368	-0.567895
cci:CC1G_02400	-3.70638	scm:SCHCODRAFT_72462	5.26343	lbc:LACBIDRAFT_304838	-1.61618
cci:CC1G_06067	-3.71821	scm:SCHCODRAFT_66331	0	lbc:LACBIDRAFT_315684	-6.27778
cci:CC1G_03935	-3.72849	scm:SCHCODRAFT_104732	0	lbc:LACBIDRAFT_306978	-1.70113
cci:CC1G_00128	-3.75086	scm:SCHCODRAFT_46132	-3.32273	lbc:LACBIDRAFT_229555	1.57117
cci:CC1G_05994	-3.76257	scm:SCHCODRAFT_255398	0	lbc:LACBIDRAFT_298196	-1.96688
cci:CC1G_12229	-3.77177	scm:SCHCODRAFT_77546	1.89033	lbc:LACBIDRAFT_302931	0.484319
cci:CC1G_07902	-3.77451	scm:SCHCODRAFT_59314	3.46628	lbc:LACBIDRAFT_295178	0.677816
cci:CC1G_15454	-3.77735	scm:SCHCODRAFT_112937	-3.61053	lbc:LACBIDRAFT_314530	3.48091
cci:CC1G_04948	-3.78714	scm:SCHCODRAFT_12923	-1.90833	lbc:LACBIDRAFT_246070	0.679933
cci:CC1G_11081	-3.7946	scm:SCHCODRAFT_75425	-3.39713	lbc:LACBIDRAFT_179508	-2.07628
cci:CC1G_04786	-3.79564	scm:SCHCODRAFT_86124	0	lbc:LACBIDRAFT_299600	-0.382819
cci:CC1G_14001	-3.7991	scm:SCHCODRAFT_66331	0	lbc:LACBIDRAFT_315684	-6.27778
cci:CC1G_04673	-3.79921	scm:SCHCODRAFT_232651	0.594584	lbc:LACBIDRAFT_192054	7.76107
cci:CC1G_02198	-3.80641	scm:SCHCODRAFT_76322	-0.255102	lbc:LACBIDRAFT_304496	4.07551
cci:CC1G_14665	-3.80852	scm:SCHCODRAFT_66707	-3.31608	lbc:LACBIDRAFT_312003	1.19817
cci:CC1G_11894	-3.81791	scm:SCHCODRAFT_68168	-1.78137	lbc:LACBIDRAFT_296675	-2.28448
cci:CC1G_02100	-3.83475	scm:SCHCODRAFT_104513	0	lbc:LACBIDRAFT_332286	-0.372088
cci:CC1G_03496	-3.84337	scm:SCHCODRAFT_49166	-2.42611	lbc:LACBIDRAFT_291181	-0.0196303
cci:CC1G_14087	-3.84542	scm:SCHCODRAFT_258623	-6.09596	lbc:LACBIDRAFT_304017	-1.02189
cci:CC1G_07644	-3.84782	scm:SCHCODRAFT_60714	-3.98904	lbc:LACBIDRAFT_235343	-0.142748
cci:CC1G_14364	-3.85158	scm:SCHCODRAFT_234683	0	lbc:LACBIDRAFT_317941	2.66686
cci:CC1G_06859	-3.8569	scm:SCHCODRAFT_28103	-0.695778	lbc:LACBIDRAFT_313701	-0.779503
cci:CC1G_03163	-3.86029	scm:SCHCODRAFT_84690	-1.78145	lbc:LACBIDRAFT_175325	0.34271
cci:CC1G_08586	-3.87107	scm:SCHCODRAFT_56999	-1.1251	lbc:LACBIDRAFT_312269	-0.201934
cci:CC1G_02747	-3.87201	scm:SCHCODRAFT_67642	0.0393348	lbc:LACBIDRAFT_301440	0.548983
cci:CC1G_10497	-3.88461	scm:SCHCODRAFT_84126	-2.55504	lbc:LACBIDRAFT_299712	3.2145
cci:CC1G_13627	-3.89068	scm:SCHCODRAFT_46431	0.538561	lbc:LACBIDRAFT_190163	0.838014
cci:CC1G_01396	-3.90157	scm:SCHCODRAFT_234669	0	lbc:LACBIDRAFT_311519	-0.0497172
cci:CC1G_08037	-3.90841	scm:SCHCODRAFT_114752	0	lbc:LACBIDRAFT_318997	-1.0606
cci:CC1G_11133	-3.91497	scm:SCHCODRAFT_69274	0	lbc:LACBIDRAFT_294466	-0.359226
cci:CC1G_08358	-3.91779	scm:SCHCODRAFT_46132	-3.32273	lbc:LACBIDRAFT_229555	1.57117
cci:CC1G_04712	-3.9186	scm:SCHCODRAFT_256193	0	lbc:LACBIDRAFT_302157	1.62356
cci:CC1G_09058	-3.93341	scm:SCHCODRAFT_85931	1.9968	lbc:LACBIDRAFT_295613	3.39448
cci:CC1G_11442	-3.94331	scm:SCHCODRAFT_64271	-0.16275	lbc:LACBIDRAFT_248110	-0.82639
cci:CC1G_11000	-3.97283	scm:SCHCODRAFT_107054	-1.70364	lbc:LACBIDRAFT_310382	-4.48463
cci:CC1G_08436	-3.97836	scm:SCHCODRAFT_231454	-2.00481	lbc:LACBIDRAFT_300311	-1.00693
cci:CC1G_05802	-3.97986	scm:SCHCODRAFT_65657	-2.10027	lbc:LACBIDRAFT_256254	-3.70674
cci:CC1G_08053	-3.98513	scm:SCHCODRAFT_15094	0	lbc:LACBIDRAFT_312102	-3.70007
cci:CC1G_03120	-3.98604	scm:SCHCODRAFT_83385	-3.20614	lbc:LACBIDRAFT_307143	-2.23796
cci:CC1G_03981	-4.01711	scm:SCHCODRAFT_113356	0	lbc:LACBIDRAFT_313400	3.40831
cci:CC1G_14014	-4.02423	scm:SCHCODRAFT_49922	-1.08801	lbc:LACBIDRAFT_248655	-0.956806
cci:CC1G_07677	-4.02927	scm:SCHCODRAFT_79227	0	lbc:LACBIDRAFT_294363	1.39645
cci:CC1G_08066	-4.03508	scm:SCHCODRAFT_81183	-1.40666	lbc:LACBIDRAFT_249834	1.78421
cci:CC1G_10105	-4.04223	scm:SCHCODRAFT_255445	-2.44342	lbc:LACBIDRAFT_295050	2.12088
cci:CC1G_05092	-4.04367	scm:SCHCODRAFT_73392	1.9968	lbc:LACBIDRAFT_301146	2.36498
cci:CC1G_11591	-4.04667	scm:SCHCODRAFT_258765	0	lbc:LACBIDRAFT_334723	2.03164
cci:CC1G_12752	-4.05173	scm:SCHCODRAFT_50449	-3.71007	lbc:LACBIDRAFT_253329	-2.65241
cci:CC1G_09664	-4.05377	scm:SCHCODRAFT_78628	0	lbc:LACBIDRAFT_312243	0.373569
cci:CC1G_14013	-4.05803	scm:SCHCODRAFT_111698	0	lbc:LACBIDRAFT_189858	-0.467348
cci:CC1G_02670	-4.06212	scm:SCHCODRAFT_256877	0	lbc:LACBIDRAFT_144731	1.34137
cci:CC1G_00499	-4.07534	scm:SCHCODRAFT_80619	-3.22984	lbc:LACBIDRAFT_301274	0.483527
cci:CC1G_10480	-4.08142	scm:SCHCODRAFT_255445	-2.44342	lbc:LACBIDRAFT_295050	2.12088
cci:CC1G_15140	-4.08449	scm:SCHCODRAFT_109994	1.14024	lbc:LACBIDRAFT_303865	2.47015
cci:CC1G_07519	-4.08501	scm:SCHCODRAFT_77743	8.03506	lbc:LACBIDRAFT_184655	1.65142
cci:CC1G_02863	-4.09189	scm:SCHCODRAFT_85903	2.87367	lbc:LACBIDRAFT_298518	2.06663
cci:CC1G_09431	-4.09269	scm:SCHCODRAFT_49922	-1.08801	lbc:LACBIDRAFT_190903	-4.27701
cci:CC1G_15138	-4.09604	scm:SCHCODRAFT_53608	0	lbc:LACBIDRAFT_306873	1.32742
cci:CC1G_08491	-4.11714	scm:SCHCODRAFT_230317	0	lbc:LACBIDRAFT_236528	0.146667
cci:CC1G_03350	-4.11779	scm:SCHCODRAFT_84868	0.0233412	lbc:LACBIDRAFT_308654	1.59577
cci:CC1G_03171	-4.11818	scm:SCHCODRAFT_256369	-0.24738	lbc:LACBIDRAFT_314444	0.51126
cci:CC1G_14888	-4.14619	scm:SCHCODRAFT_102892	-3.15534	lbc:LACBIDRAFT_311741	1.47556
cci:CC1G_03903	-4.16035	scm:SCHCODRAFT_51551	1.4432	lbc:LACBIDRAFT_315975	-0.193486
cci:CC1G_03002	-4.16201	scm:SCHCODRAFT_233738	-5.37607	lbc:LACBIDRAFT_295801	5.309
cci:CC1G_03257	-4.16741	scm:SCHCODRAFT_111240	2.5479	lbc:LACBIDRAFT_313889	-0.243366
cci:CC1G_11711	-4.17841	scm:SCHCODRAFT_52787	2.37436	lbc:LACBIDRAFT_298464	0.958994
cci:CC1G_10204	-4.18616	scm:SCHCODRAFT_48590	-0.70364	lbc:LACBIDRAFT_304783	3.79195
cci:CC1G_15498	-4.19757	scm:SCHCODRAFT_104056	-2.00132	lbc:LACBIDRAFT_328717	-0.161566
cci:CC1G_11421	-4.20893	scm:SCHCODRAFT_231028	6.31152	lbc:LACBIDRAFT_294926	-0.02735
cci:CC1G_08592	-4.21608	scm:SCHCODRAFT_62455	-1.78868	lbc:LACBIDRAFT_247670	1.47604
cci:CC1G_11279	-4.21968	scm:SCHCODRAFT_103530	3.41184	lbc:LACBIDRAFT_314836	-3.75631
cci:CC1G_07678	-4.23377	scm:SCHCODRAFT_72462	5.26343	lbc:LACBIDRAFT_301153	-3.65096
cci:CC1G_02563	-4.24691	scm:SCHCODRAFT_81554	-2.65826	lbc:LACBIDRAFT_310203	-0.445588
cci:CC1G_02835	-4.24989	scm:SCHCODRAFT_71177	0.266612	lbc:LACBIDRAFT_235422	0.317425
cci:CC1G_05906	-4.25233	scm:SCHCODRAFT_53608	0	lbc:LACBIDRAFT_306872	-0.816599
cci:CC1G_00122	-4.25439	scm:SCHCODRAFT_55859	0	lbc:LACBIDRAFT_309740	1.49382
cci:CC1G_01966	-4.25455	scm:SCHCODRAFT_58098	0	lbc:LACBIDRAFT_296214	2.07388
cci:CC1G_00854	-4.25825	scm:SCHCODRAFT_85048	-2.7548	lbc:LACBIDRAFT_188827	0.630796
cci:CC1G_10932	-4.26747	scm:SCHCODRAFT_113593	0	lbc:LACBIDRAFT_295643	0.682235
cci:CC1G_12420	-4.27121	scm:SCHCODRAFT_76955	0	lbc:LACBIDRAFT_327087	0.0529414
cci:CC1G_05239	-4.27833	scm:SCHCODRAFT_111534	-3.58138	lbc:LACBIDRAFT_296313	0.55358
cci:CC1G_09249	-4.28741	scm:SCHCODRAFT_109645	-0.70364	lbc:LACBIDRAFT_295050	2.12088
cci:CC1G_09811	-4.2876	scm:SCHCODRAFT_104632	0	lbc:LACBIDRAFT_335041	3.1831
cci:CC1G_04640	-4.29547	scm:SCHCODRAFT_109920	-2.24983	lbc:LACBIDRAFT_313267	-0.269993
cci:CC1G_15267	-4.30507	scm:SCHCODRAFT_46132	-3.32273	lbc:LACBIDRAFT_229555	1.57117
cci:CC1G_06603	-4.32285	scm:SCHCODRAFT_67642	0.0393348	lbc:LACBIDRAFT_228921	-1.29985
cci:CC1G_01527	-4.36334	scm:SCHCODRAFT_79092	0	lbc:LACBIDRAFT_297798	-1.46027
cci:CC1G_09421	-4.36384	scm:SCHCODRAFT_15679	0	lbc:LACBIDRAFT_297518	1.91423
cci:CC1G_01328	-4.3657	scm:SCHCODRAFT_255144	-1.50229	lbc:LACBIDRAFT_292781	1.99056
cci:CC1G_05962	-4.37061	scm:SCHCODRAFT_53014	0	lbc:LACBIDRAFT_152540	0.762567
cci:CC1G_05208	-4.37687	scm:SCHCODRAFT_60002	0	lbc:LACBIDRAFT_305499	-0.970932
cci:CC1G_02724	-4.38418	scm:SCHCODRAFT_255861	-3.16009	lbc:LACBIDRAFT_295183	-4.7768
cci:CC1G_05350	-4.39519	scm:SCHCODRAFT_255445	-2.44342	lbc:LACBIDRAFT_299712	3.2145
cci:CC1G_05636	-4.40084	scm:SCHCODRAFT_258073	-2.17443	lbc:LACBIDRAFT_252993	0.488059
cci:CC1G_02530	-4.40648	scm:SCHCODRAFT_50414	-1.22149	lbc:LACBIDRAFT_318806	0.585486
cci:CC1G_14854	-4.40941	scm:SCHCODRAFT_48332	0	lbc:LACBIDRAFT_248943	1.11287
cci:CC1G_05269	-4.42406	scm:SCHCODRAFT_106675	0	lbc:LACBIDRAFT_295648	3.06129
cci:CC1G_14311	-4.43077	scm:SCHCODRAFT_81554	-2.65826	lbc:LACBIDRAFT_310203	-0.445588
cci:CC1G_07797	-4.4365	scm:SCHCODRAFT_78777	-2.52334	lbc:LACBIDRAFT_304755	-1.01136
cci:CC1G_02854	-4.44088	scm:SCHCODRAFT_258144	0	lbc:LACBIDRAFT_313149	0.122326
cci:CC1G_08971	-4.44574	scm:SCHCODRAFT_111527	0.0650342	lbc:LACBIDRAFT_295050	2.12088
cci:CC1G_15432	-4.45009	scm:SCHCODRAFT_42417	-1.2886	lbc:LACBIDRAFT_295873	0.515198
cci:CC1G_04562	-4.46043	scm:SCHCODRAFT_82788	-2.15653	lbc:LACBIDRAFT_291381	0.62287
cci:CC1G_13949	-4.47973	scm:SCHCODRAFT_44638	-1.47563	lbc:LACBIDRAFT_295691	1.55992
cci:CC1G_05783	-4.48025	scm:SCHCODRAFT_76322	-0.255102	lbc:LACBIDRAFT_316568	-5.88659
cci:CC1G_06239	-4.48549	scm:SCHCODRAFT_102719	0	lbc:LACBIDRAFT_301156	-0.0914631
cci:CC1G_08032	-4.49508	scm:SCHCODRAFT_84270	0.446159	lbc:LACBIDRAFT_318785	1.66748
cci:CC1G_06138	-4.52326	scm:SCHCODRAFT_77401	0	lbc:LACBIDRAFT_189858	-0.467348
cci:CC1G_01599	-4.5343	scm:SCHCODRAFT_50449	-3.71007	lbc:LACBIDRAFT_239939	2.6979
cci:CC1G_09155	-4.5661	scm:SCHCODRAFT_71789	1.29636	lbc:LACBIDRAFT_172945	3.93765
cci:CC1G_10291	-4.57216	scm:SCHCODRAFT_28913	-0.763941	lbc:LACBIDRAFT_300502	1.77288
cci:CC1G_03028	-4.57812	scm:SCHCODRAFT_109994	1.14024	lbc:LACBIDRAFT_307642	0.241084
cci:CC1G_01618	-4.58574	scm:SCHCODRAFT_16740	1.38125	lbc:LACBIDRAFT_318806	0.585486
cci:CC1G_06177	-4.59282	scm:SCHCODRAFT_257147	-4.50817	lbc:LACBIDRAFT_296889	0.656715
cci:CC1G_04875	-4.59564	scm:SCHCODRAFT_13677	8.90729	lbc:LACBIDRAFT_251143	-0.255752
cci:CC1G_05329	-4.60083	scm:SCHCODRAFT_85265	-1.46134	lbc:LACBIDRAFT_300118	-1.95466
cci:CC1G_10104	-4.60576	scm:SCHCODRAFT_64341	0.925991	lbc:LACBIDRAFT_304462	1.08421
cci:CC1G_13787	-4.60624	scm:SCHCODRAFT_103854	0.220411	lbc:LACBIDRAFT_330550	1.10146
cci:CC1G_08039	-4.6256	scm:SCHCODRAFT_111390	-0.446144	lbc:LACBIDRAFT_296266	-0.407469
cci:CC1G_08116	-4.63726	scm:SCHCODRAFT_238421	3.18713	lbc:LACBIDRAFT_335041	3.1831
cci:CC1G_08311	-4.645	scm:SCHCODRAFT_255825	-3.2428	lbc:LACBIDRAFT_144415	2.3471
cci:CC1G_13788	-4.65624	scm:SCHCODRAFT_80737	-0.716907	lbc:LACBIDRAFT_330550	1.10146
cci:CC1G_12295	-4.65866	scm:SCHCODRAFT_65273	0	lbc:LACBIDRAFT_307419	2.51955
cci:CC1G_13975	-4.66968	scm:SCHCODRAFT_69935	0	lbc:LACBIDRAFT_315998	0.245648
cci:CC1G_09059	-4.69701	scm:SCHCODRAFT_104057	4.41184	lbc:LACBIDRAFT_314715	1.91376
cci:CC1G_15600	-4.73114	scm:SCHCODRAFT_232195	-2.0635	lbc:LACBIDRAFT_256071	2.20322
cci:CC1G_02039	-4.74255	scm:SCHCODRAFT_42654	0	lbc:LACBIDRAFT_296431	-0.186107
cci:CC1G_11420	-4.75985	scm:SCHCODRAFT_52745	0	lbc:LACBIDRAFT_297750	-0.809383
cci:CC1G_02720	-4.7904	scm:SCHCODRAFT_55913	0	lbc:LACBIDRAFT_290827	0.779609
cci:CC1G_07544	-4.79773	scm:SCHCODRAFT_80832	-1.9305	lbc:LACBIDRAFT_243185	-3.42474
cci:CC1G_03900	-4.80945	scm:SCHCODRAFT_256105	0.432681	lbc:LACBIDRAFT_315972	0.459566
cci:CC1G_09189	-4.82721	scm:SCHCODRAFT_109698	5.86404	lbc:LACBIDRAFT_253198	0.311074
cci:CC1G_01876	-4.83445	scm:SCHCODRAFT_70895	0	lbc:LACBIDRAFT_187873	-0.767036
cci:CC1G_02539	-4.84991	scm:SCHCODRAFT_70941	0	lbc:LACBIDRAFT_187790	0.955464
cci:CC1G_08803	-4.8721	scm:SCHCODRAFT_110312	-1.41278	lbc:LACBIDRAFT_304061	0.660121
cci:CC1G_04773	-4.8811	scm:SCHCODRAFT_13176	-2.87357	lbc:LACBIDRAFT_305352	-0.18672
cci:CC1G_02257	-4.88949	scm:SCHCODRAFT_46132	-3.32273	lbc:LACBIDRAFT_295167	-2.65751
cci:CC1G_03929	-4.90438	scm:SCHCODRAFT_109389	0	lbc:LACBIDRAFT_306978	-1.70113
cci:CC1G_02752	-4.91058	scm:SCHCODRAFT_81761	-0.118678	lbc:LACBIDRAFT_187323	7.00137
cci:CC1G_03790	-4.93516	scm:SCHCODRAFT_76684	0	lbc:LACBIDRAFT_315921	1.76292
cci:CC1G_09600	-4.94692	scm:SCHCODRAFT_111017	0.325506	lbc:LACBIDRAFT_294451	-0.58341
cci:CC1G_02694	-4.95735	scm:SCHCODRAFT_84781	-4.13214	lbc:LACBIDRAFT_335331	-1.38143
cci:CC1G_02250	-4.95977	scm:SCHCODRAFT_58836	1.24483	lbc:LACBIDRAFT_314044	-0.502322
cci:CC1G_01583	-4.96707	scm:SCHCODRAFT_50449	-3.71007	lbc:LACBIDRAFT_239939	2.6979
cci:CC1G_03066	-4.96742	scm:SCHCODRAFT_57541	-0.678549	lbc:LACBIDRAFT_310500	-1.09226
cci:CC1G_05908	-4.97933	scm:SCHCODRAFT_46891	0	lbc:LACBIDRAFT_123238	0.469806
cci:CC1G_10181	-4.98508	scm:SCHCODRAFT_104590	0	lbc:LACBIDRAFT_300181	1.60476
cci:CC1G_03796	-5.00635	scm:SCHCODRAFT_84476	-0.00905595	lbc:LACBIDRAFT_292374	0.181219
cci:CC1G_10121	-5.00956	scm:SCHCODRAFT_48953	-3.03276	lbc:LACBIDRAFT_304467	-0.123495
cci:CC1G_13566	-5.01627	scm:SCHCODRAFT_106118	0	lbc:LACBIDRAFT_312058	0.369754
cci:CC1G_03226	-5.02178	scm:SCHCODRAFT_68837	-7.377	lbc:LACBIDRAFT_291447	-0.524618
cci:CC1G_11454	-5.07541	scm:SCHCODRAFT_52731	0	lbc:LACBIDRAFT_295462	-0.711766
cci:CC1G_02805	-5.07977	scm:SCHCODRAFT_68630	1.19515	lbc:LACBIDRAFT_237703	-1.14285
cci:CC1G_09061	-5.08953	scm:SCHCODRAFT_27314	-1.2146	lbc:LACBIDRAFT_308057	-2.4002
cci:CC1G_04838	-5.09687	scm:SCHCODRAFT_84674	-4.16986	lbc:LACBIDRAFT_315362	3.62978
cci:CC1G_07060	-5.09787	scm:SCHCODRAFT_257056	-2.61053	lbc:LACBIDRAFT_296988	2.41623
cci:CC1G_05710	-5.10548	scm:SCHCODRAFT_58175	-1.68549	lbc:LACBIDRAFT_182303	-0.754712
cci:CC1G_03954	-5.1273	scm:SCHCODRAFT_109289	0	lbc:LACBIDRAFT_235825	-0.988373
cci:CC1G_02587	-5.16038	scm:SCHCODRAFT_102833	-1.00087	lbc:LACBIDRAFT_309736	7.50923
cci:CC1G_07782	-5.17099	scm:SCHCODRAFT_69925	0	lbc:LACBIDRAFT_303883	0.0691672
cci:CC1G_00836	-5.17476	scm:SCHCODRAFT_54494	-1.74232	lbc:LACBIDRAFT_188130	0.211631
cci:CC1G_13843	-5.18448	scm:SCHCODRAFT_106836	-2.41438	lbc:LACBIDRAFT_305058	1.35604
cci:CC1G_01549	-5.18993	scm:SCHCODRAFT_107076	-0.836091	lbc:LACBIDRAFT_333071	1.49885
cci:CC1G_08786	-5.19956	scm:SCHCODRAFT_258326	0	lbc:LACBIDRAFT_327706	0.420369
cci:CC1G_11426	-5.20632	scm:SCHCODRAFT_84126	-2.55504	lbc:LACBIDRAFT_299712	3.2145
cci:CC1G_07900	-5.22338	scm:SCHCODRAFT_59314	3.46628	lbc:LACBIDRAFT_295178	0.677816
cci:CC1G_12314	-5.26483	scm:SCHCODRAFT_113846	0	lbc:LACBIDRAFT_324746	-1.50974
cci:CC1G_04676	-5.27433	scm:SCHCODRAFT_236141	0	lbc:LACBIDRAFT_298314	0.901677
cci:CC1G_05866	-5.29015	scm:SCHCODRAFT_63448	-1.97024	lbc:LACBIDRAFT_188623	-1.03851
cci:CC1G_14531	-5.30851	scm:SCHCODRAFT_109994	1.14024	lbc:LACBIDRAFT_307642	0.241084
cci:CC1G_06186	-5.3376	scm:SCHCODRAFT_50666	0	lbc:LACBIDRAFT_250962	-2.04714
cci:CC1G_07709	-5.33884	scm:SCHCODRAFT_84674	-4.16986	lbc:LACBIDRAFT_315364	3.23782
cci:CC1G_08784	-5.34883	scm:SCHCODRAFT_84330	0	lbc:LACBIDRAFT_328103	0.945155
cci:CC1G_05246	-5.37532	scm:SCHCODRAFT_103548	0	lbc:LACBIDRAFT_248441	0.998277
cci:CC1G_07550	-5.41526	scm:SCHCODRAFT_56140	-1.38814	lbc:LACBIDRAFT_291657	-5.10434
cci:CC1G_09912	-5.42321	scm:SCHCODRAFT_111884	-2.45853	lbc:LACBIDRAFT_315144	-0.122901
cci:CC1G_08963	-5.42455	scm:SCHCODRAFT_82311	-2.32102	lbc:LACBIDRAFT_295050	2.12088
cci:CC1G_10993	-5.43639	scm:SCHCODRAFT_73392	1.9968	lbc:LACBIDRAFT_307642	0.241084
cci:CC1G_02095	-5.44308	scm:SCHCODRAFT_104513	0	lbc:LACBIDRAFT_291947	0.0760541
cci:CC1G_08250	-5.47298	scm:SCHCODRAFT_60575	0	lbc:LACBIDRAFT_318310	2.98058
cci:CC1G_14526	-5.49404	scm:SCHCODRAFT_12348	-0.213428	lbc:LACBIDRAFT_312872	-0.473775
cci:CC1G_07458	-5.54657	scm:SCHCODRAFT_236141	0	lbc:LACBIDRAFT_298284	0.0654373
cci:CC1G_04319	-5.55093	scm:SCHCODRAFT_81373	-3.8043	lbc:LACBIDRAFT_305890	0.139529
cci:CC1G_09783	-5.58275	scm:SCHCODRAFT_103113	-1.78476	lbc:LACBIDRAFT_315197	-1.00798
cci:CC1G_03598	-5.61061	scm:SCHCODRAFT_113290	-0.987084	lbc:LACBIDRAFT_297510	2.22578
cci:CC1G_01125	-5.61234	scm:SCHCODRAFT_81433	4.47978	lbc:LACBIDRAFT_306125	-0.803346
cci:CC1G_05954	-5.61823	scm:SCHCODRAFT_84068	0	lbc:LACBIDRAFT_321279	0.0724227
cci:CC1G_14823	-5.62587	scm:SCHCODRAFT_47749	-0.615768	lbc:LACBIDRAFT_244943	-2.06198
cci:CC1G_05793	-5.66179	scm:SCHCODRAFT_85265	-1.46134	lbc:LACBIDRAFT_300118	-1.95466
cci:CC1G_11130	-5.66346	scm:SCHCODRAFT_237591	0	lbc:LACBIDRAFT_297984	-0.0565173
cci:CC1G_02227	-5.66994	scm:SCHCODRAFT_235908	-2.61053	lbc:LACBIDRAFT_307583	4.3254
cci:CC1G_09496	-5.70136	scm:SCHCODRAFT_77743	8.03506	lbc:LACBIDRAFT_314483	0.40616
cci:CC1G_13023	-5.72605	scm:SCHCODRAFT_258878	-4.69232	lbc:LACBIDRAFT_304497	0.753385
cci:CC1G_14979	-5.72937	scm:SCHCODRAFT_102892	-3.15534	lbc:LACBIDRAFT_311741	1.47556
cci:CC1G_05781	-5.74346	scm:SCHCODRAFT_72461	-1.82547	lbc:LACBIDRAFT_291413	-6.73213
cci:CC1G_04257	-5.74743	scm:SCHCODRAFT_16928	0.822429	lbc:LACBIDRAFT_292256	-0.338868
cci:CC1G_14341	-5.749	scm:SCHCODRAFT_112326	0	lbc:LACBIDRAFT_295613	3.39448
cci:CC1G_02672	-5.77066	scm:SCHCODRAFT_56996	-2.61053	lbc:LACBIDRAFT_241727	-0.551191
cci:CC1G_03160	-5.80153	scm:SCHCODRAFT_85396	-3.28177	lbc:LACBIDRAFT_304496	4.07551
cci:CC1G_10744	-5.81148	scm:SCHCODRAFT_85931	1.9968	lbc:LACBIDRAFT_295613	3.39448
cci:CC1G_04881	-5.83465	scm:SCHCODRAFT_84674	-4.16986	lbc:LACBIDRAFT_315362	3.62978
cci:CC1G_11111	-5.84141	scm:SCHCODRAFT_82332	-3.74803	lbc:LACBIDRAFT_160541	0.459831
cci:CC1G_15374	-5.8647	scm:SCHCODRAFT_106786	0	lbc:LACBIDRAFT_299712	3.2145
cci:CC1G_03578	-5.88225	scm:SCHCODRAFT_14889	-0.635768	lbc:LACBIDRAFT_294865	0.137395
cci:CC1G_07691	-5.88654	scm:SCHCODRAFT_49166	-2.42611	lbc:LACBIDRAFT_291181	-0.0196303
cci:CC1G_06942	-5.8868	scm:SCHCODRAFT_111747	-2.20614	lbc:LACBIDRAFT_155024	0.687081
cci:CC1G_10698	-5.90384	scm:SCHCODRAFT_114201	-0.736062	lbc:LACBIDRAFT_307642	0.241084
cci:CC1G_10879	-5.90968	scm:SCHCODRAFT_111390	-0.446144	lbc:LACBIDRAFT_296266	-0.407469
cci:CC1G_04882	-5.92616	scm:SCHCODRAFT_84674	-4.16986	lbc:LACBIDRAFT_315365	3.20131
cci:CC1G_03161	-5.94883	scm:SCHCODRAFT_82311	-2.32102	lbc:LACBIDRAFT_295050	2.12088
cci:CC1G_07969	-5.97056	scm:SCHCODRAFT_104957	-0.171246	lbc:LACBIDRAFT_309448	0.522604
cci:CC1G_07533	-5.99636	scm:SCHCODRAFT_111107	-2.81216	lbc:LACBIDRAFT_155024	0.687081
cci:CC1G_05382	-6.06543	scm:SCHCODRAFT_56464	0.952405	lbc:LACBIDRAFT_307143	-2.23796
cci:CC1G_02341	-6.08094	scm:SCHCODRAFT_55038	-0.21989	lbc:LACBIDRAFT_192054	7.76107
cci:CC1G_07952	-6.08516	scm:SCHCODRAFT_238421	3.18713	lbc:LACBIDRAFT_335041	3.1831
cci:CC1G_07964	-6.21416	scm:SCHCODRAFT_65462	-6.32958	lbc:LACBIDRAFT_318049	-1.08704
cci:CC1G_08432	-6.23971	scm:SCHCODRAFT_85931	1.9968	lbc:LACBIDRAFT_295613	3.39448
cci:CC1G_05123	-6.32501	scm:SCHCODRAFT_106836	-2.41438	lbc:LACBIDRAFT_294729	-0.287347
cci:CC1G_10990	-6.39378	scm:SCHCODRAFT_112937	-3.61053	lbc:LACBIDRAFT_307642	0.241084
cci:CC1G_09588	-6.43332	scm:SCHCODRAFT_60037	0	lbc:LACBIDRAFT_311118	-1.35788
cci:CC1G_07276	-6.50115	scm:SCHCODRAFT_238831	-2.61053	lbc:LACBIDRAFT_318247	-0.636343
cci:CC1G_07824	-6.50499	scm:SCHCODRAFT_113575	0	lbc:LACBIDRAFT_329422	0.784181
cci:CC1G_10502	-6.53569	scm:SCHCODRAFT_68690	1.05535	lbc:LACBIDRAFT_315795	0.338113
cci:CC1G_02139	-6.54615	scm:SCHCODRAFT_233429	-3.62421	lbc:LACBIDRAFT_306148	-0.270581
cci:CC1G_09420	-6.54809	scm:SCHCODRAFT_108517	0	lbc:LACBIDRAFT_303753	1.0966
cci:CC1G_15224	-6.66	scm:SCHCODRAFT_48239	0	lbc:LACBIDRAFT_306393	4.41492
cci:CC1G_15350	-6.67512	scm:SCHCODRAFT_46132	-3.32273	lbc:LACBIDRAFT_229555	1.57117
cci:CC1G_05410	-6.70022	scm:SCHCODRAFT_104205	-2.53653	lbc:LACBIDRAFT_301153	-3.65096
cci:CC1G_05577	-6.81212	scm:SCHCODRAFT_83064	-3.81912	lbc:LACBIDRAFT_303976	4.94607
cci:CC1G_10500	-6.87101	scm:SCHCODRAFT_82311	-2.32102	lbc:LACBIDRAFT_295050	2.12088
cci:CC1G_05381	-6.90641	scm:SCHCODRAFT_232408	0	lbc:LACBIDRAFT_309723	1.42271
cci:CC1G_09258	-7.08812	scm:SCHCODRAFT_108863	0	lbc:LACBIDRAFT_310405	-0.342459
cci:CC1G_07702	-7.09931	scm:SCHCODRAFT_60678	3.32948	lbc:LACBIDRAFT_190777	4.78847
cci:CC1G_08221	-7.21699	scm:SCHCODRAFT_57029	0	lbc:LACBIDRAFT_310140	0.561754
cci:CC1G_03243	-7.2884	scm:SCHCODRAFT_111240	2.5479	lbc:LACBIDRAFT_313875	0.170124
cci:CC1G_08572	-7.33846	scm:SCHCODRAFT_60678	3.32948	lbc:LACBIDRAFT_190777	4.78847
cci:CC1G_11527	-7.54525	scm:SCHCODRAFT_84499	-0.633819	lbc:LACBIDRAFT_293430	0.622906
cci:CC1G_02721	-7.63641	scm:SCHCODRAFT_77042	-2.74803	lbc:LACBIDRAFT_317829	5.67414
cci:CC1G_08284	-7.68896	scm:SCHCODRAFT_65215	0	lbc:LACBIDRAFT_331446	2.82331
cci:CC1G_11444	-7.89803	scm:SCHCODRAFT_111747	-2.20614	lbc:LACBIDRAFT_155024	0.687081
cci:CC1G_02661	-8.00978	scm:SCHCODRAFT_102892	-3.15534	lbc:LACBIDRAFT_311741	1.47556
cci:CC1G_11525	-8.2837	scm:SCHCODRAFT_65863	-4.87357	lbc:LACBIDRAFT_315965	-0.343164
cci:CC1G_02605	-8.82623	scm:SCHCODRAFT_68282	0.213777	lbc:LACBIDRAFT_191735	-7.13988
cci:CC1G_08573	-9.08005	scm:SCHCODRAFT_60905	0	lbc:LACBIDRAFT_294303	4.82063
cci:CC1G_07471	-9.1945	scm:SCHCODRAFT_53608	0	lbc:LACBIDRAFT_306872	-0.816599
cci:CC1G_09154	-9.31856	scm:SCHCODRAFT_62845	-4.48234	lbc:LACBIDRAFT_172945	3.93765
cci:CC1G_05299	-11.0199	scm:SCHCODRAFT_257434	-2.73763	lbc:LACBIDRAFT_309465	1.78234
