# Supplementary material for: Comparative transcriptomics of the model mushroom Coprinopsis cinerea reveals tissue-specific armories and a conserved circuitry for sexual development
Source: BMC Genomics. 2014 Jun 19;15(1):492. doi: 10.1186/1471-2164-15-492 (PMC4082614; doi:10.1186/1471-2164-15-492)
Supplement: Supplementary file 12 — Additional file 12: Table S6: LC-MS analysis of C. cinerea S1P and VM. (XLSX 53 KB) [file 12864_2014_6189_MOESM12_ESM.xlsx]

## Sheet: Only_S1P
Table S6. PBS-soluble proteins identified by LC-MS in S1P only
KEGG ID	UniprotKB AC ID	RefSeq Protein ID	PSI-BLAST (Functional annotation)	Protein molecular weight (Da)	Protein score (VM)	Unique peptides in VM	Protein score (S1P)	Unique peptides in S1P
cci:CC1G_00564	A8N3V2	XP_001829385.1	secretory protein Ssp120	34990.6	---	---	68	2
cci:CC1G_00827	A8N8V2	XP_001831280.1	hydroxymethylglutaryl-CoA synthase	51185.2	---	---	116	3
cci:CC1G_01221	A8NEX9	XP_001833159.1	methionine adenosyltransferase	43125.2	---	---	92	3
cci:CC1G_02733	A8PBT9	XP_001840270.2	proteasome beta 4 subunit	28024.2	---	---	123	4
cci:CC1G_02930	A8NRS3	XP_001835842.1	Tyrosyl-tRNA synthetase	42326.4	---	---	137	6
cci:CC1G_04070	A8NVU6	XP_001836757.1	hsp10-like protein	11392.5	---	---	146	6
cci:CC1G_04353	A8N0Q0	XP_001828382.2	phosphoribosylglycinamide formyltransferase	25318.4	---	---	77	3
cci:CC1G_04355	A8N0Q2	XP_001828384.1	60S ribosomal protein L19	22415.1	---	---	324	7
cci:CC1G_05181	A8NG56	XP_001833481.1	RRM/R3H domain-containing protein	60490.4	---	---	124	5
cci:CC1G_05193	A8NG68	XP_001833493.1	endodeoxyribonuclease	68063.9	---	---	98	2
cci:CC1G_05307	A8PCK4	XP_001840421.1	proteasome subunit	29625.5	---	---	76	2
cci:CC1G_05633	A8P1Q4	XP_001838152.1	proliferating cell nuclear antigen	40760.8	---	---	92	3
cci:CC1G_05804	A8NLE7	XP_001834667.1	dnaK-type molecular chaperone bipA	65393.6	---	---	271	10
cci:CC1G_05861	A8NLM1	XP_001834724.1	NAD(P)-binding protein	21437.2	---	---	94	3
cci:CC1G_06132	A8PAA1	XP_001839942.1	adenylate kinase cytosolic	28015.3	---	---	51	2
cci:CC1G_06281	A8NTC7	XP_001836196.2	eukaryotic translation initiation factor 1A	16463	---	---	84	3
cci:CC1G_06761	A8N1J5	XP_001828775.1	glycine dehydrogenase	16915	---	---	71	2
cci:CC1G_07051	A8NU95	XP_001836404.2	TPR-like protein	22898.5	---	---	54	2
cci:CC1G_07851	A8P422	XP_001838660.1	Heat shock 70 kDa protein 12A	160068	---	---	144	5
cci:CC1G_08957	A8P4R3	XP_001838793.2	60S ribosomal protein L14	15349.4	---	---	133	3
cci:CC1G_09235	A8P517	XP_001838858.2	phosphatidylserine decarboxylase	52084.7	---	---	199	4
cci:CC1G_09238	A8P523	XP_001838861.1	phosphatidylserine decarboxylase	50272.7	---	---	295	22
cci:CC1G_09497	A8P0R2	XP_001837946.2	translation initiation factor	39829.2	---	---	204	4
cci:CC1G_10270	A8N149	XP_001828599.1	septin	50253.2	---	---	146	3
cci:CC1G_10558	A8NDX2	XP_001832882.2	hypothetical protein	13733.5	---	---	51	2
cci:CC1G_11064	A8NC95	XP_001832439.1	nascent polypeptide-associated complex subunit beta	18111.6	---	---	216	4
cci:CC1G_11285	A8PDN9	XP_001840637.1	lipase class 3	60784.3	---	---	121	5
cci:CC1G_11336	A8P5S6	XP_001839013.1	zf-PARP-domain-containing protein	50511.6	---	---	131	5
cci:CC1G_11478	A8NMQ3	XP_001834964.1	glycine-tRNA ligase	73072.8	---	---	163	9
cci:CC1G_11605	A8PCQ3	XP_001840448.1	succinate semialdehyde dehydrogenase	51709.7	---	---	48	1
cci:CC1G_11630	A8P462	XP_001838687.1	subtilisin-like serine protease PR1H	34483.1	---	---	290	10
cci:CC1G_11703	A8NRJ6	XP_001835798.2	voltage-dependent ion-selective channel	31109.5	---	---	43	4
cci:CC1G_11778	A8NPI7	XP_001835344.1	CCL1 lectin	15113.1	---	---	151	3
cci:CC1G_11930	A8NFR9	XP_001833353.1	high mobility group protein I/Y	14357.6	---	---	146	3
cci:CC1G_12096	A8N5R4	XP_001830209.1	eukaryotic initiation factor 4F subunit P130	161573	---	---	131	7
cci:CC1G_12270	A8NSX2	XP_001836111.2	ribosomal protein rpl23a	27018.7	---	---	55	2
cci:CC1G_12292	A8NE21	XP_001832923.1	septin ring protein	35924.2	---	---	87	2
cci:CC1G_12759	A8PBW5	XP_001840282.2	p47 protein isoform c	37450.6	---	---	133	3
cci:CC1G_15525	D6RNA6	XP_002910984.1	zuotin	125176	---	---	163	9
cci:CC1G_15655	D6RQB5	XP_002910225.1	translation initiation factor eIF3g	31364.2	---	---	113	4

## Sheet: Only_VM
Table S6. PBS-soluble proteins identified by LC-MS in VM only
KEGG ID	UniprotKB AC ID	RefSeq Protein ID	PSI-BLAST (Functional annotation)	Protein molecular weight (Da)	Protein score (VM)	Unique peptides in VM	Protein score (S1P)	Unique peptides in S1P
cci:CC1G_00124	A8NWU5	XP_001836988.1	valine-tRNA ligase	120815	68	8	---	---
cci:CC1G_00147	A8NWX7	XP_001837011.1	phosphatase	25398.8	95	3	---
cci:CC1G_00149	A8NWX9	XP_001837013.1	ADP-ribosylation factor Arf1	20660.7	148	3	---	---
cci:CC1G_00399	A8NXT6	XP_001837263.1	xylitol dehydrogenase	39542.9	116	4	---	---
cci:CC1G_00412	A8NXV2	XP_001837276.2	phenylalanyl-tRNA synthetase subunit beta	71180.9	73	7	---
cci:CC1G_00460	A8NY07	XP_001837324.1	hexokinase	55475	174	6	---	---
cci:CC1G_00513	A8N389	XP_001829334.1	rotamase-domain-containing protein	19331.7	127	7	---	---
cci:CC1G_00622	A8N3K3	XP_001829443.1	translation initiation inhibitor	14127	93	3	---	---
cci:CC1G_00689	A8N3P4	XP_001829510.1	thioredoxin	11671.4	60	2	---	---
cci:CC1G_00709	A8N3T9	XP_001829530.2	archain 1	67107.3	47	2	---	---
cci:CC1G_00859	A8N8Y4	XP_001831312.1	AmMst-1	57013	119	2	---	---
cci:CC1G_00865	A8N8Z0	XP_001831318.2	YjeF domain-containing protein	35595.4	92	3	---	---
cci:CC1G_00924	A8N949	XP_001831377.2	outer dynein arm light chain 8	11813.6	133	5	---	---
cci:CC1G_00926	A8N951	XP_001831379.2	importin beta-4 subunit	115714	148	9	---	---
cci:CC1G_00963	A8N988	XP_001831416.1	mitochondrial carrier protein	33791.3	187	5	---	---
cci:CC1G_01077	A8NEF9	XP_001833015.1	2-isopropylmalate synthase	87138.6	135	8	---	---
cci:CC1G_01111	A8NEJ7	XP_001833049.2	3-hydroxyisobutyryl-Coenzyme A hydrolase isoform 1	53375.9	46	2	---	---
cci:CC1G_01115	A8NEK1	XP_001833053.1	insulin-degrading enzyme	126609	64	2	---	---
cci:CC1G_01277	A8NY78	XP_001837365.1	proteasome 26S subunit	29907.4	148	4	---	---
cci:CC1G_01373	A8NYL6	XP_001837461.2	YjeF N-terminal domain-like protein	28419.9	128	3	---	---
cci:CC1G_01436	A8NYU3	XP_001837524.1	PCI domain-containing protein	46257.2	107	3	---	---
cci:CC1G_01788	A8N2P0	XP_001829108.1	MAPEG-domain-containing protein	16216.3	84	2	---	---
cci:CC1G_01914	A8N5Y3	XP_001830278.2	arp2/3 complex 20 kDa subunit	19564.7	57	2	---	---
cci:CC1G_02145	A8NKC5	XP_001834409.1	proteasome 26S subunit	43973.2	98	2	---	---
cci:CC1G_02211	A8NKK3	XP_001834475.2	oxidoreductase	39653.2	91	2	---	---
cci:CC1G_02227	A8NKM3	XP_001834491.2	CsbD domain-containing protein	57792.7	58	2	---	---
cci:CC1G_02270	A8N7L3	XP_001830819.2	proteasome subunit alpha type 4	28598.7	72	3	---	---
cci:CC1G_02307	A8N7Q0	XP_001830856.2	glyoxalase I	18121.2	83	3	---	---
cci:CC1G_02462	A8NBK2	XP_001832200.2	copii coat protein	85151.5	111	5	---	---
cci:CC1G_02530	A8NBS0	XP_001832268.1	NAD-P-binding protein	38732.4	139	6	---	---
cci:CC1G_02575	A8PB71	XP_001840112.1	peptidyl-prolyl cis-trans isomerase B	36878.2	70	3	---	---
cci:CC1G_02721	A8PBS3	XP_001840258.1	hypothetical protein	92363.6	71	3	---	---
cci:CC1G_02752	A8MZU7	XP_001828171.1	Bactericidal permeability-increasing protein, alpha/beta domain	102970	106	6	---	---
cci:CC1G_02901	A8NRN1	XP_001835813.2	ATP phosphoribosyltransferase	32686	114	6	---	---
cci:CC1G_02941	A8NRT9	XP_001835853.1	short-chain dehydrogenase	31457	85	2	---	---
cci:CC1G_03070	A8PET5	XP_001840841.2	ubiquitin-conjugating enzyme e2-24 kDa	20960.3	69	2	---	---
cci:CC1G_03077	A8PEU6	XP_001840848.1	mucoidy inhibitor A	63453.5	165	8	---	---
cci:CC1G_03433	A8NQQ1	XP_001835651.1	ran GTPase activating protein 1	43674.3	59	2	---	---
cci:CC1G_03436	A8NQQ5	XP_001835654.1	aldo-keto reductase	46540.6	123	9	---	---
cci:CC1G_03453	A8NQS7	XP_001835671.1	pyruvate decarboxylase	67608.4	432	21	---	---
cci:CC1G_03454	A8NQS8	XP_001835672.1	metallopeptidase MepB	77551.3	110	11	---	---
cci:CC1G_03790	A8NGQ7	XP_001833573.1	glutamate decarboxylase	63362	136	3	---	---
cci:CC1G_03850	A8NGY9	XP_001833633.1	glutathione-disulfide reductase	51279.2	96	3	---	---
cci:CC1G_03877	A8NH22	XP_001833660.1	26S proteasome subunit P45	55190	44	2	---	---
cci:CC1G_03954	A8N8A7	XP_001831063.1	selenocysteine lyase	47039.1	130	5	---	---
cci:CC1G_04039	A8N8J2	XP_001831148.1	NADH:quinone oxidoreductase	21803.6	141	8	---	---
cci:CC1G_04058	A8NVS5	XP_001836745.2	uricase	40323.7	96	5	---	---
cci:CC1G_04263	A8NFH3	XP_001833284.1	short-chain dehydrogenase	29070	66	3	---	---
cci:CC1G_04345	A8N0P2	XP_001828374.1	S-adenosyl-L-methionine-dependent methyltransferase	26467.5	79	2	---	---
cci:CC1G_04516	A8N5D8	XP_001830083.1	alpha glucosidase	110198	90	3	---	---
cci:CC1G_04699	A8P274	XP_001838255.2	O-acetylserine sulfhydrylase/homocysteine synthase	49877.6	180	5	---	---
cci:CC1G_04712	A8P297	XP_001838268.1	copper radical oxidase	107251	214	10	---	---
cci:CC1G_04764	A8P2H2	XP_001838320.2	aspartate carbamoyltransferase	242375	149	6	---	---
cci:CC1G_04876	A8PFW6	XP_001841032.2	alpha-glucosidase	105572	51	2	---	---
cci:CC1G_04900	A8PFG1	XP_001841056.2	beta-glucosidase	95947	220	11	---	---
cci:CC1G_04964	A8NSB5	XP_001835971.2	progesterone binding protein	13052.2	64	3	---	---
cci:CC1G_04976	A8NSD1	XP_001835983.2	thiazole biosynthetic enzyme	33353.1	212	11	---	---
cci:CC1G_04997	A8NSG1	XP_001836004.2	glucoamylase	64131.6	89	3	---	---
cci:CC1G_05114	A8NFW9	XP_001833414.2	GTP-binding protein ypt1	22445.7	137	5	---	---
cci:CC1G_05208	A8PC58	XP_001840322.1	UPF0187-domain-containing protein	56768.3	84	3	---	---
cci:CC1G_05246	A8PCC0	XP_001840360.1	G-X-X-X-Q-X-W domain-containing protein	32217.3	144	3	---	---
cci:CC1G_05381	A8NPW4	XP_001835419.2	short-chain dehydrogenase/reductase SDR	37971	71	3	---	---
cci:CC1G_05417	A8NQ15	XP_001835455.1	Glutathione Transferase Gte1	29214.6	99	3	---	---
cci:CC1G_05515	A8P5K2	XP_001838962.1	D-amino-acid oxidase	41252.8	179	3	---	---
cci:CC1G_05661	A8N9T4	XP_001831590.2	clathrin heavy chain 1	192616	148	11	---	---
cci:CC1G_05710	A8N9Y3	XP_001831639.2	carboxypeptidase	66826.7	295	8	---	---
cci:CC1G_05917	A8NAG6	XP_001831818.1	aminopeptidase	40515.8	164	2	---	---
cci:CC1G_05990	A8N4L2	XP_001829781.1	apoptosis-linked protein 2	25017.9	114	3	---	---
cci:CC1G_06174	A8NV30	XP_001836587.2	homogentisate 1,2-dioxygenase	54875.8	52	3	---	---
cci:CC1G_06175	A8NV31	XP_001836588.2	transketolase	69401.7	193	11	---	---
cci:CC1G_06180	A8NV38	XP_001836593.2	Cyanase	16876.8	138	9	---	---
cci:CC1G_06225	A8NVA5	XP_001836638.1	oxalate decarboxylase	52487.7	62	2	---	---
cci:CC1G_06515	A8NNE2	XP_001835112.1	profilin	14072.8	103	3	---	---
cci:CC1G_06620	A8N325	XP_001829283.2	isocitrate lyase	63529	78	2	---	---
cci:CC1G_06692	A8P817	XP_001839479.1	lysozyme	10509	80	4	---	---
cci:CC1G_06696	A8P822	XP_001839483.2	lysozyme	10431.9	66	3	---	---
cci:CC1G_06827	A8N6V5	XP_001830561.1	ankyrin	20373.9	107	3	---	---
cci:CC1G_06890	A8N718	XP_001830624.1	glutathione-S-transferase	29092.7	110	3	---	---
cci:CC1G_06909	A8NZM2	XP_001837703.2	succinate-semialdehyde dehydrogenase	57344.5	151	6	---	---
cci:CC1G_06963	A8NZV3	XP_001837757.2	manganese superoxide dismutase	25138.3	76	3	---	---
cci:CC1G_07128	A8NR58	XP_001835704.2	hypothetical protein	19851.4	111	2	---	---
cci:CC1G_07277	A8NNH7	XP_001835135.1	40S ribosomal protein S14	16001.4	82	3	---	---
cci:CC1G_07320	A8NNQ9	XP_001835178.1	HHE domain-containing protein	23489.9	120	9	---	---
cci:CC1G_07409	A8N6N8	XP_001830494.1	adenosylmethionine decarboxylase	45029.6	45	2	---	---
cci:CC1G_07429	A8NB57	XP_001832058.2	regulatory protein suaprga1	29378.1	52	2	---	---
cci:CC1G_07691	A8NC04	XP_001832304.1	NADPH dehydrogenase	49716.5	82	3	---	---
cci:CC1G_07718	A8NBX1	XP_001832331.1	mannitol-1-phosphate dehydrogenase	38102	94	3	---	---
cci:CC1G_07903	A8P6M7	XP_001839188.1	Glutathione Transferase Gte1	28949.1	87	3	---	---
cci:CC1G_08049	A8NQE8	XP_001835540.1	hypothetical protein	22057	71	2	---	---
cci:CC1G_08163	A8NZ56	XP_001837609.2	glutathione S-transferase C-terminal-like protein	144156	92	4	---	---
cci:CC1G_08358	A8NAA2	XP_001831754.2	metalloprotease	31411.3	260	7	---	---
cci:CC1G_08841	A8P6A5	XP_001839115.1	stomatin family protein	39708.3	124	5	---	---
cci:CC1G_08950	A8P4Q2	XP_001838786.1	metalloprotease	29868.7	116	7	---	---
cci:CC1G_09102	A8NJ48	XP_001834145.2	meiotic recombination-related protein	69297.7	145	8	---	---
cci:CC1G_09106	A8NJ54	XP_001834149.1	karyopherin Kap95	94961	89	2	---	---
cci:CC1G_09241	A8P528	XP_001838864.1	phosphatidylserine decarboxylase	50089.8	384	18	---	---
cci:CC1G_09336	A8N5N1	XP_001830176.2	basic leucine zipper and W2 domain-containing protein 2	47661.8	80	2	---	---
cci:CC1G_09348	A8N5P3	XP_001830188.1	60S ribosomal protein L33	12331.7	134	4	---	---
cci:CC1G_09420	A8NIJ0	XP_001834006.1	LysR family regulatory protein	53027.8	62	2	---	---
cci:CC1G_09478	A8PDG4	XP_001840594.2	oxidoreductase family protein	39494.1	117	4	---	---
cci:CC1G_09897	A8N8N8	XP_001831194.1	ATP synthase	25754.6	91	4	---	---
cci:CC1G_09914	A8NN01	XP_001835023.2	heme peroxidase	124902	58	2	---	---
cci:CC1G_09952	A8PGR3	XP_001841260.2	SH3-domain-containing protein	27942.3	125	3	---	---
cci:CC1G_10072	A8NDT2	XP_001832853.1	adenylosuccinate synthase	46682.1	87	2	---	---
cci:CC1G_10288	A8N169	XP_001828617.2	TPR-like protein	34931.5	106	5	---	---
cci:CC1G_10549	A8N1C8	XP_001828677.2	ADP/ATP carrier protein	33587	143	6	---	---
cci:CC1G_10591	A8P8M4	XP_001839598.1	glutathione S-transferase	26754.1	91	2	---	---
cci:CC1G_10730	A8P378	XP_001838488.2	40s ribosomal protein s10	26740.5	128	6	---	---
cci:CC1G_10735	A8P386	XP_001838493.1	cytochrome c	11853.9	259	7	---	---
cci:CC1G_10892	A8P5V2	XP_001839029.1	HypA-like protein	56096.2	141	8	---	---
cci:CC1G_10983	A8PC36	XP_001840320.2	fimbrin	72848.1	132	5	---	---
cci:CC1G_11081	A8NCB2	XP_001832456.2	glutathione S-transferase	36839.5	125	5	---	---
cci:CC1G_11085	A8NCB6	XP_001832460.1	ubiquitin family protein	32676.7	67	2	---	---
cci:CC1G_11300	A8N1G1	XP_001828710.1	heat shock protein	100741	213	11	---	---
cci:CC1G_11326	A8P5R1	XP_001839003.2	40S ribosomal protein S26	13938.2	171	5	---	---
cci:CC1G_11444	A8P015	XP_001837799.1	conidiation-specific expression protein	12794.7	127	4	---	---
cci:CC1G_11525	A8NHD1	XP_001833740.1	prenyl diphosphate phosphatase	46808.2	190	7	---	---
cci:CC1G_11835	A8N5T7	XP_001830232.1	chaperonin-containing T-complex zeta subunit Cct6	59870.3	53	2	---	---
cci:CC1G_12142	A8P6Y2	XP_001839251.1	Glucan endo-1,3-beta-glucosidase	26953	158	3	---	---
cci:CC1G_12226	A8NA50	XP_001831706.1	dienelactone hydrolase	26387.4	311	8	---	---
cci:CC1G_12248	A8P763	XP_001839300.2	metalloprotease	71173.9	275	8	---	---
cci:CC1G_12293	A8NE22	XP_001832924.2	chaperone activator	35290.8	82	2	---	---
cci:CC1G_12510	A8PAG1	XP_001839981.2	carotenoid ester lipase	60959.1	188	8	---	---
cci:CC1G_12853	A8PB28	XP_001840096.1	D-xylose reductase	36558.8	90	3	---	---
cci:CC1G_13261	A8PI77	XP_001841529.1	peptide transporter	66799.5	50	3	---	---
cci:CC1G_13336	A8P4J4	XP_001838761.2	COX6B subunit VIb of cytochrome c oxidase	9919.1	51	2	---	---
cci:CC1G_13644	D6RJN9	XP_002912112.1	GAMM1 protein	36338.5	63	2	---	---
cci:CC1G_13723	D6RK64	XP_002912191.1	NAD-P-binding protein	39432.9	302	15	---	---
cci:CC1G_13741	D6RJR4	XP_002912209.1	biotin/lipoyl attachment:Carbamoyl-phosphate synthase subunit L	119382	56	2	---	---
cci:CC1G_13910	D6RKX8	XP_002911870.1	C-1-tetrahydrofolate synthase	102701	120	3	---	---
cci:CC1G_14250	D6RLQ7	XP_002911719.1	blue-light-inducible Bli-3 protein	23142.2	65	3	---	---
cci:CC1G_14311	D6RLW8	XP_002911316.1	aryl-alcohol dehydrogenase	40751.7	64	3	---	---
cci:CC1G_14615	D6RMQ7	XP_002911184.1	aldehyde dehydrogenase	57126.6	121	6	---	---
cci:CC1G_15006	D6RP58	XP_002910675.1	HSP20-like chaperone	20387.5	148	7	---	---
cci:CC1G_15015	D6RP67	XP_002910684.1	hypothetical protein	42249.9	96	2	---	---
cci:CC1G_15207	D6RPJ2	XP_002910572.1	plasma membrane ATPase	108919	104	5	---	---
cci:CC1G_15600	D6RND0	XP_002911058.1	NADP-dependent mannitol dehydrogenase	28344.1	260	11	---	---
cci:CC1G_15645	D6RQA6	XP_002910216.1	CFEM domain-containing protein	21580.1	77	3	---	---
cci:CC1G_15683	D6RQE4	XP_002910254.1	chitin deacetylase	48301.6	64	2	---	---
cci:CC1G_15725	D6RQI6	XP_002910296.1	D-amino-acid oxidase	43498	118	4	---	---

## Sheet: S1P_and_VM
Table S6. PBS-soluble proteins identified by LC-MS in S1P and VM
KEGG ID	UniprotKB AC ID	RefSeq Protein ID	PSI-BLAST (Functional annotation)	Protein molecular weight (Da)	Protein score (VM)	Unique peptides in VM	Protein score (S1P)	Unique peptides in S1P
cci:CC1G_00011	A8NWE6	XP_001836875.2	Ser/Thr protein phosphatase	79034.8	96	4	64	7
cci:CC1G_00033	A8NWI0	XP_001836897.2	ran/spi1 binding protein	23189	149	9	249	7
cci:CC1G_00131	A8NWV5	XP_001836995.1	class III ADH enzyme	40502.5	178	6	105	3
cci:CC1G_00146	A8NWX6	XP_001837010.1	alpha tubulin	49100.7	189	6	225	4
cci:CC1G_00215	A8NX64	XP_001837079.1	aspartyl aminopeptidase	52072.4	52	3	34	2
cci:CC1G_00238	A8NX92	XP_001837102.1	40S ribosomal protein S1	29447.2	146	8	219	9
cci:CC1G_00260	A8NXB9	XP_001837124.2	ThiJ/PfpI	24268.5	54	3	100	1
cci:CC1G_00279	A8NXE3	XP_001837143.1	eukaryotic polypeptide chain release factor 3	62898.4	116	2	63	6
cci:CC1G_00317	A8NXI9	XP_001837181.1	glucose-6-phosphate 1-dehydrogenase	58471.6	292	13	87	8
cci:CC1G_00328	A8NXK2	XP_001837192.1	translationally controlled tumor protein	18818.7	38	6	224	4
cci:CC1G_00332	A8NXK7	XP_001837196.1	endopeptidase	44870.4	443	12	300	7
cci:CC1G_00344	A8NXM1	XP_001837208.1	disulfide isomerase	55716.3	783	36	384	26
cci:CC1G_00346	A8NXM3	XP_001837210.1	60S ribosomal protein L5	34516.8	199	16	310	10
cci:CC1G_00350	A8NXM8	XP_001837214.1	isocitrate dehydrogenase	42710	102	7	92	5
cci:CC1G_00382	A8NXR6	XP_001837246.1	60S ribosomal protein L6	26070.2	269	12	322	17
cci:CC1G_00395	A8NXT1	XP_001837259.1	60S ribosomal protein L9	21414	146	4	246	8
cci:CC1G_00401	A8NXT9	XP_001837265.1	5-methyltetrahydropteroyltriglutamate-homocysteine S-methyltransferase	84603.4	917	37	514	23
cci:CC1G_00449	A8NXZ5	XP_001837313.1	chaperone	63978	243	16	254	9
cci:CC1G_00461	A8NY09	XP_001837325.1	ATP synthase d subunit	19381.5	94	3	65	2
cci:CC1G_00516	A8N392	XP_001829337.1	elongation factor EF-2	93706.1	598	35	225	23
cci:CC1G_00527	A8N3A3	XP_001829348.1	t-complex protein 1	60457.2	67	2	34	2
cci:CC1G_00593	A8N3S2	XP_001829414.1	ankyrin	17772.7	81	4	89	2
cci:CC1G_00616	A8N3J7	XP_001829437.1	enolase	47334.4	503	9	535	23
cci:CC1G_00621	A8N3K2	XP_001829442.1	proteasome subunit alpha type 5	26878.9	202	5	43	1
cci:CC1G_00634	A8N3L5	XP_001829455.1	adenosine kinase	36752.9	398	9	202	6
cci:CC1G_00644	A8N3E0	XP_001829465.2	alpha/beta-hydrolase	36497.7	123	3	111	3
cci:CC1G_00659	A8N3F5	XP_001829480.1	60S ribosomal protein L21	18348.1	39	4	76	3
cci:CC1G_00660	A8N3F6	XP_001829481.1	40S ribosomal protein S9	22193	144	6	151	5
cci:CC1G_00758	A8N9E4	XP_001831211.2	60S ribosomal protein L11	18952.8	49	2	120	6
cci:CC1G_00814	A8N8T9	XP_001831267.1	DNA-binding protein	36714.8	107	7	89	5
cci:CC1G_00854	A8N8X9	XP_001831307.2	L-arabinitol 4-dehydrogenase	40587.3	154	6	48	3
cci:CC1G_00866	A8N8Z1	XP_001831319.2	phosphoglucomutase	63324.9	364	12	247	11
cci:CC1G_00876	A8N901	XP_001831329.1	ubiquitin-40S ribosomal protein S31 fusion protein	18135.2	172	7	139	7
cci:CC1G_00989	A8N9B4	XP_001831442.2	aconitate hydratase	52536.3	101	5	39	1
cci:CC1G_01011	A8NE72	XP_001832949.2	SCF ubiquitin ligase	18468	138	5	363	12
cci:CC1G_01082	A8NEG5	XP_001833020.2	ATP synthase subunit beta	51831.1	154	7	118	8
cci:CC1G_01122	A8NEK9	XP_001833060.1	60S ribosomal protein L7	28669.7	264	11	444	10
cci:CC1G_01124	A8NEL1	XP_001833062.1	oxidoreductase	31850.1	225	8	51	2
cci:CC1G_01132	A8NEM1	XP_001833070.1	Ubiquitin thioesterase OTU1	36608.2	93	3	41	2
cci:CC1G_01173	A8NES1	XP_001833111.1	GTP-binding nuclear protein RAN	24162.9	102	5	187	7
cci:CC1G_01210	A8NEW6	XP_001833148.2	phospholipase A-2-activating protein	88736.9	56	2	87	2
cci:CC1G_01254	A8NY47	XP_001837342.1	RNA-binding domain-containing protein	35793.6	145	4	407	12
cci:CC1G_01290	A8NYA0	XP_001837378.1	60S ribosomal protein L3	43827.2	158	9	230	10
cci:CC1G_01328	A8NYF7	XP_001837416.1	RNA-binding protein	12910.3	109	2	92	3
cci:CC1G_01358	A8NYJ8	XP_001837446.1	3-isopropylmalate dehydrogenase	40463.3	124	4	33	1
cci:CC1G_01359	A8NYJ9	XP_001837447.1	1,4-alpha-glucan branching enzyme	78598.6	78	3	127	8
cci:CC1G_01375	A8NYL8	XP_001837463.1	alpha-tubulin	49156.5	232	11	177	7
cci:CC1G_01418	A8NYS1	XP_001837506.1	14-3-3 protein	28960.3	624	25	712	26
cci:CC1G_01458	A8NYW9	XP_001837546.2	eukaryotic translation initiation factor 3 subunit 7	64523.4	111	7	117	5
cci:CC1G_01555	A8NI11	XP_001833878.1	ubiquinol-cytochrome C reductase complex core protein 2	43224.6	186	7	83	1
cci:CC1G_01575	A8NI37	XP_001833898.2	NAD(P)-binding protein	30390.4	168	7	52	1
cci:CC1G_01604	A8NI75	XP_001833927.1	elongation factor 1-gamma	45888.6	448	24	362	19
cci:CC1G_01738	A8N2M1	XP_001829058.2	methylmalonate-semialdehyde dehydrogenase	57539.5	509	6	250	3
cci:CC1G_01740	A8N2M3	XP_001829060.2	RAB GDP-dissociation inhibitor	50213.6	263	14	68	1
cci:CC1G_01758	A8N2B8	XP_001829078.2	esterase D	31599.6	351	10	62	2
cci:CC1G_01772	A8N2D3	XP_001829092.1	26S proteasome non-ATPase regulatory subunit 12	54768.7	65	2	31	1
cci:CC1G_01827	A8N2S5	XP_001829147.2	beta-flanking protein	21871	124	4	321	10
cci:CC1G_01868	A8N2Q4	XP_001829188.1	inorganic diphosphatase	33588.4	108	6	236	11
cci:CC1G_01907	A8N5X6	XP_001830271.1	40S ribosomal protein S5	22541.4	182	8	168	5
cci:CC1G_01940	A8N613	XP_001830304.1	ATP-synthase delta-subunit	17219.5	38	1	35	1
cci:CC1G_02036	A8N6D1	XP_001830400.1	fumarate reductase	62608.5	65	1	113	4
cci:CC1G_02063	A8N6G0	XP_001830427.2	phosphoenolpyruvate carboxykinase	61972.8	198	6	104	4
cci:CC1G_02204	A8NKJ5	XP_001834468.2	glycogen phosphorylase	100021	477	11	103	4
cci:CC1G_02260	A8N7K3	XP_001830809.1	cytochrome c peroxidase	42337.4	70	1	195	3
cci:CC1G_02299	A8N7P2	XP_001830848.1	diphosphomevalonate decarboxylase	45032.2	88	2	67	1
cci:CC1G_02312	A8N7Q5	XP_001830861.1	lysine-tRNA ligase	66797.1	83	3	33	1
cci:CC1G_02351	A8N7U4	XP_001830900.1	FK506 binding protein 2	15435.3	117	3	71	3
cci:CC1G_02387	A8N7Y0	XP_001830936.1	hypothetical protein	61075.8	443	9	33	1
cci:CC1G_02496	A8NBN6	XP_001832234.1	60S ribosomal protein L28	16554.4	124	4	120	5
cci:CC1G_02524	A8NBR4	XP_001832262.1	L-glutamine D-fructose 6-phosphate amidotansferase	76907.8	126	12	204	8
cci:CC1G_02564	A8PB53	XP_001840101.1	heat shock protein	63345.1	589	19	243	8
cci:CC1G_02580	A8PB79	XP_001840117.1	farnesyldiphosphatesynthetase	45594.4	61	3	68	3
cci:CC1G_02638	A8PBG2	XP_001840175.1	septin	44367.7	43	1	73	2
cci:CC1G_02672	A8PBK9	XP_001840209.1	Redoxin	18018.8	39	1	56	2
cci:CC1G_02768	A8MZZ6	XP_001828187.2	phosphoglycerate mutase	61679.7	319	15	180	6
cci:CC1G_02833	A8N064	XP_001828252.2	60S ribosomal protein L8	29687.2	156	9	237	12
cci:CC1G_03005	A8NS23	XP_001835917.1	40S ribosomal protein S20	13613.2	97	2	112	3
cci:CC1G_03020	A8NS41	XP_001835932.2	VTS1	64615.6	53	2	55	2
cci:CC1G_03154	A8PF48	XP_001840925.1	ELI-ag1-like protein	22551.5	141	8	32	1
cci:CC1G_03226	A8N783	XP_001830689.2	formate dehydrogenase	40872.9	424	15	174	6
cci:CC1G_03229	A8N786	XP_001830692.2	isoleucine-tRNA ligase	124293	142	10	87	2
cci:CC1G_03241	A8N798	XP_001830704.1	het-c2 protein	22249	149	4	35	2
cci:CC1G_03251	A8N7A8	XP_001830714.1	NAD-P-binding protein	15845.8	51	2	48	2
cci:CC1G_03269	A8N7C6	XP_001830732.1	40S ribosomal protein S0	31976.6	213	8	35	1
cci:CC1G_03395	A8NQJ9	XP_001835613.2	actin cross-linking	88847.8	272	10	181	5
cci:CC1G_03454	A8NQS8	XP_001835672.1	metallopeptidase MepB	77966.6	734	23	259	9
cci:CC1G_03459	A8NQT4	XP_001835677.1	adhesion regulating molecule	30766.1	65	1	122	4
cci:CC1G_03523	A8NCG5	XP_001832509.1	histone H2B	15353.6	102	6	64	3
cci:CC1G_03559	A8NCK1	XP_001832545.1	manganese superoxide dismutase	22432.5	390	14	71	3
cci:CC1G_03572	A8NCL4	XP_001832558.2	protein transporter SEC24	104363	81	2	92	4
cci:CC1G_03630	A8N1T7	XP_001828836.2	60S ribosomal protein L22	14604.5	58	2	87	4
cci:CC1G_03693	A8N200	XP_001828899.1	saccharopine dehydrogenase	40284.3	169	5	88	3
cci:CC1G_03705	A8N212	XP_001828911.1	6-phosphogluconate dehydrogenase	53653.3	587	20	435	16
cci:CC1G_03714	A8N221	XP_001828920.1	6-phosphogluconolactonase	28435.6	77	4	121	5
cci:CC1G_03839	A8NGX3	XP_001833622.2	leucyl aminopeptidase	101286	349	15	40	1
cci:CC1G_03855	A8NGZ5	XP_001833638.1	nucleoside diphosphate kinase	16632.7	51	1	53	2
cci:CC1G_03857	A8NGZ8	XP_001833640.1	transketolase	73746.6	174	14	31	1
cci:CC1G_03877	A8NH22	XP_001833660.1	Rpt3-PA	46126.2	90	3	40	1
cci:CC1G_03906	A8NH60	XP_001833689.1	trehalose phosphorylase	81910.2	268	19	457	28
cci:CC1G_03925	A8NH82	XP_001833708.1	nascent polypeptide-associated complex subunit alpha	20774.7	257	10	162	5
cci:CC1G_03927	A8NH85	XP_001833710.1	heat shock protein 90	79808.8	439	22	187	14
cci:CC1G_04040	A8N8J3	XP_001831149.1	microtubule binding protein	57490.9	36	1	171	3
cci:CC1G_04203	A8NF86	XP_001833224.1	polyadenylate-binding protein	73010.5	560	21	168	9
cci:CC1G_04216	A8NFA6	XP_001833237.2	actin cytoskeleton organization protein	106151	75	3	80	1
cci:CC1G_04317	A8NFP4	XP_001833338.2	aspartate aminotransferase	45789.1	166	5	83	3
cci:CC1G_04343	A8N0P0	XP_001828372.2	FK506-binding protein 1	12053.4	77	4	85	3
cci:CC1G_04470	A8N592	XP_001830037.1	serine-type endopeptidase	53187.5	353	6	164	5
cci:CC1G_04534	A8N5F6	XP_001830101.1	UTP-glucose-1-phosphate uridylyltransferase	56820.4	226	9	214	9
cci:CC1G_04635	A8N4U6	XP_001829946.1	asparaginyl-tRNA synthetase	65127.6	178	7	38	1
cci:CC1G_04743	P79008	XP_001838299.1	tubulin beta chain	49913.8	137	4	173	8
cci:CC1G_04810	A8P2N1	XP_001838366.1	small ubiquitin-related modifier	10969	58	2	93	3
cci:CC1G_04967	A8NSB9	XP_001835974.1	40S ribosomal protein S19	17784.6	44	1	218	9
cci:CC1G_05055	A8NSP9	XP_001836062.2	glutamate dehydrogenase	116732	90	4	185	13
cci:CC1G_05058	A8NSQ2	XP_001836065.1	thioredoxin reductase	36366.9	185	6	127	5
cci:CC1G_05125	A8NFY0	XP_001833425.2	hydroxyacylglutathione hydrolase	28262.7	219	6	60	2
cci:CC1G_05167	A8NG38	XP_001833467.2	proteasome subunit alpha type-7	29273.5	72	2	102	3
cci:CC1G_05205	A8NG84	XP_001833505.2	phosphoglycerate kinase	44308.2	418	20	312	16
cci:CC1G_05260	A8PCE0	XP_001840374.2	proline-tRNA ligase	79827.9	149	10	137	8
cci:CC1G_05324	A8PCM9	XP_001840438.2	26S proteasome regulatory complex non-ATPase subcomplex Rpn1 subunit	108752	93	2	49	1
cci:CC1G_05439	A8NQ43	XP_001835477.1	hsp90-like protein	55345.2	143	5	65	3
cci:CC1G_05458	A8NA29	XP_001831685.1	histone H4	11367	95	4	47	2
cci:CC1G_05499	A8P5H7	XP_001831694.1	histone H4	69967.5	177	4	32	2
cci:CC1G_05577	A8P1H4	XP_001838905.1	histone H4	23150.6	52	2	36	2
cci:CC1G_05582	A8P1I1	XP_001838946.1	aminopeptidase P	82887.1	329	12	92	2
cci:CC1G_05664	A8N9T7	XP_001838096.1	PEBP-like protein	125718	460	29	70	4
cci:CC1G_05690	A8N9W3	XP_001838101.1	spermidine synthase	29164.7	143	6	174	3
cci:CC1G_05694	A8N9W7	XP_001831593.2	pyruvate carboxylase	12140.7	31	2	56	2
cci:CC1G_05712	A8N9Y5	XP_001831619.1	phosphomannomutase	29511.4	249	9	243	11
cci:CC1G_05756	A8NA29	XP_001831623.1	60S ribosomal protein L30	11367	95	4	47	2
cci:CC1G_05760	A8NA33	XP_001831641.2	40S ribosomal protein S4	47475.4	208	9	133	6
cci:CC1G_05765	A8NA29	XP_001831689.1	argininosuccinate synthetase	11367	95	4	47	2
cci:CC1G_05802	A8NLE4	XP_001834665.2	indole-3-acetaldehyde dehydrogenase	52415.2	530	19	198	5
cci:CC1G_05826	A8NLH7	XP_001834689.1	aldehyde dehydrogenase	54439.9	554	19	449	18
cci:CC1G_05840	A8NLJ6	XP_001834703.2	nucleosome assembly protein I	44529.1	159	4	80	3
cci:CC1G_05906	A8NAF5	XP_001831807.2	cysteine proteinase	88671	141	6	78	4
cci:CC1G_05934	A8NAI3	XP_001831835.2	ubiquitin-conjugating enzyme	16109.8	81	1	101	3
cci:CC1G_06245	A8NVC9	XP_001836658.1	mucoidy inhibitor A	67512	56	2	72	2
cci:CC1G_06305	A8NTG0	XP_001836220.1	ketol-acid reductoisomerase	44896.6	229	9	124	5
cci:CC1G_06342	A8NTL0	XP_001836257.2	proliferation-associated 2G4	43234.5	230	11	153	8
cci:CC1G_06380	A8NTT0	XP_001836295.2	survival factor 1	46163.2	164	4	62	2
cci:CC1G_06426	A8NTZ4	XP_001836341.2	hypothetical protein	8413.3	259	6	69	3
cci:CC1G_06453	A8NN56	XP_001835050.1	vacuolar H+ ATPase E1	26100.8	81	2	142	3
cci:CC1G_06503	A8NNC5	XP_001835100.1	hypothetical protein	18603.9	50	1	66	2
cci:CC1G_06565	A8N2Z3	XP_001829228.1	UDP-N-acetylglucosamine diphosphorylase	54393	43	1	198	8
cci:CC1G_06653	A8P7W1	XP_001839440.1	fructose-bisphosphate aldolase	39126.8	320	10	247	8
cci:CC1G_06656	A8P7W6	XP_001839443.1	malate dehydrogenase	35124.3	725	17	279	9
cci:CC1G_06717	A8N1N7	XP_001828731.2	DEAH box polypeptide 36	167204	48	3	76	2
cci:CC1G_06725	A8N1P5	XP_001828739.2	60S ribosomal protein L15	28093.7	175	7	135	6
cci:CC1G_06740	A8N1R0	XP_001828754.1	tubulin--tyrosine ligase PBY1	33620	47	2	365	13
cci:CC1G_06744	A8N1H8	XP_001828758.1	translation elongation factor 1 alpha	50112.8	294	25	228	14
cci:CC1G_06749	A8N1I3	XP_001828763.1	aspartate-tRNA ligase	60945.2	95	5	71	2
cci:CC1G_06757	A8N1J1	XP_001828771.1	cell wall integrity signaling protein Lsp1	54797	91	3	130	7
cci:CC1G_06762	A8N1J6	XP_001828776.2	elongation factor Tu	48866.8	99	4	138	5
cci:CC1G_06806	A8N1J7	XP_001828820.1	dihydrolipoyllysine-residue acetyltransferase	48033.2	299	9	166	8
cci:CC1G_06894	A8N722	XP_001830628.1	heat shock protein	72085.1	295	18	199	13
cci:CC1G_06927	A8NZQ1	XP_001837721.1	seryl-tRNA synthetase	52073.6	126	4	115	5
cci:CC1G_06934	A8NZR1	XP_001837728.1	protease propeptide/inhibitor	8442.3	104	2	42	1
cci:CC1G_06968	A8NZW0	XP_001837762.1	glutamate carboxypeptidase	52102.5	51	2	48	2
cci:CC1G_06970	A8NZW2	XP_001837764.2	UDP-glucose dehydrogenase	51469.8	128	8	53	3
cci:CC1G_07046	A8NU87	XP_001836399.1	endopeptidase	51588.3	58	2	127	4
cci:CC1G_07057	A8NUA3	XP_001836410.1	Acbp	11904.8	93	5	81	2
cci:CC1G_07064	A8NUB3	XP_001836417.1	fatty acid synthetase alpha subunit	433163	148	25	399	25
cci:CC1G_07077	A8NUD4	XP_001836430.2	PAB1 binding protein (Pbp1)	88298.4	90	5	95	2
cci:CC1G_07087	A8NUE9	XP_001836440.2	disulfide-isomerase	45770.9	92	3	46	1
cci:CC1G_07093	A8NUF7	XP_001836446.1	eukaryotic translation initiation factor 6	26359.3	67	2	136	3
cci:CC1G_07174	A8NRC3	XP_001835750.1	arginyl-tRNA synthetase	69257.4	178	11	77	2
cci:CC1G_07176	A8NRC6	XP_001835752.1	26S proteasome subunit P45	51205.5	44	1	127	7
cci:CC1G_07276	A8NNH5	XP_001835134.1	Cyanate hydratase	7344.5	56	2	242	6
cci:CC1G_07287	Q12574	XP_001835145.1	triosephosphate isomerase	26883.7	595	18	100	3
cci:CC1G_07310	A8NNP4	XP_001835168.1	dihydrolipoamide dehydrogenase	54017	81	2	72	2
cci:CC1G_07356	A8N6I5	XP_001830441.1	guanine nucleotide binding protein beta subunit	34848.2	398	11	224	8
cci:CC1G_07364	A8N6J3	XP_001830449.1	60S ribosomal protein L12	17596.8	141	4	120	5
cci:CC1G_07378	A8N6K7	XP_001830463.1	carbohydrate-binding module family 12	34204.6	159	7	56	1
cci:CC1G_07391	A8N6M0	XP_001830476.2	glycine-rich RNA binding protein	14003	303	13	181	4
cci:CC1G_07572	A8NUM6	XP_001836489.2	60S acidic ribosomal protein P0	42378.3	493	12	122	4
cci:CC1G_07621	A8NC17	XP_001832361.1	RAN protein binding protein	51284.3	78	2	110	3
cci:CC1G_07639	A8NC35	XP_001832379.1	histone H2B	15353.6	102	6	64	3
cci:CC1G_07669	D6RPN9	XP_002910553.1	diphenol oxidase-A2	56765	33	1	86	2
cci:CC1G_07727	A8NBY0	XP_001832340.1	RNA annealing factor	23401.3	47	2	51	2
cci:CC1G_07747	A8NNV3	XP_001835204.1	TAL1	35946.6	348	12	310	12
cci:CC1G_07750	A8NNV8	XP_001835207.2	60S ribosomal protein L8	30638.2	99	4	72	2
cci:CC1G_07761	A8NNX6	XP_001835218.1	hypothetical protein	21266.8	150	2	245	3
cci:CC1G_07990	A8P255	XP_001838249.1	extracellular elastinolytic metalloproteinase	88247.2	275	6	76	2
cci:CC1G_08130	A8NZ12	XP_001837576.1	thioredoxin-like protein	22697.8	147	3	24	1
cci:CC1G_08197	A8P7C4	XP_001839330.2	hypothetical protein	38130.5	101	2	82	3
cci:CC1G_08201	A8P7C9	XP_001839334.2	Ribosomal protein S31	12910.8	108	6	83	2
cci:CC1G_08211	A8P7E7	XP_001839344.1	60S ribosomal protein L18	21117.6	71	4	326	7
cci:CC1G_08232	Q9UVX4	XP_001839365.1	Actin	41613.4	222	9	245	12
cci:CC1G_08303	A8PG68	XP_001841159.2	DNA-binding protein hexbp	17670.6	34	2	163	4
cci:CC1G_08365	A8NAA9	XP_001831761.1	Bifunctional purine biosynthesis protein ade10	64596.1	166	8	114	5
cci:CC1G_08478	A8NM32	XP_001834833.2	Ubiquitin activating enzyme	59952.2	296	12	140	5
cci:CC1G_08572	A8NCT5	XP_001832622.1	Mismatched base pair and cruciform DNA recognition protein	11230	81	3	159	4
cci:CC1G_08610	A8NCY6	XP_001832660.1	60S ribosomal protein L10	25115.7	140	7	31	1
cci:CC1G_08724	A8NIX3	XP_001834093.2	Extracellular beta-glucosidase	102826	791	24	45	1
cci:CC1G_08727	A8NIX8	XP_001834096.1	GMC oxidoreductase	67450.1	327	17	135	5
cci:CC1G_08733	A8NIY6	XP_001834102.1	Adenylosuccinate lyase	54436.6	114	7	92	2
cci:CC1G_08821	A8N471	XP_001829666.2	Ribosomal protein	24472	183	7	82	3
cci:CC1G_09000	A8N9G5	XP_001831471.2	ATP synthase subunit alpha	60344.2	297	16	196	5
cci:CC1G_09082	A8P325	XP_001838454.1	Pyruvate dehydrogenase e1 component alpha subunit	45342.1	77	2	154	3
cci:CC1G_09088	A8P332	XP_001838460.1	Mannoprotein	38229.1	125	4	86	3
cci:CC1G_09115	A8NJ67	XP_001834158.2	Malate dehydrogenase (EC 1.1.1.37)	34572.6	678	15	308	10
cci:CC1G_09116	A8NJ68	XP_001834159.2	Glyceraldehyde-3-phosphate dehydrogenase (EC 1.2.1.12)	36466.3	550	26	115	6
cci:CC1G_09240	A8P526	XP_001838863.1	Phosphatidylserine decarboxylase	49859.7	88	4	69	2
cci:CC1G_09266	A8N845	XP_001831001.1	Heat shock protein	87528.1	330	19	427	19
cci:CC1G_09303	A8N5J8	XP_001830143.1	Ribosomal protein S2	28214.9	161	9	63	2
cci:CC1G_09323	A8N5L8	XP_001830163.2	2-methylcitrate dehydratase	59589.1	266	13	125	4
cci:CC1G_09342	A8N5N7	XP_001830182.1	40S ribosomal protein S8	23366.9	170	4	332	11
cci:CC1G_09403	A8NIG2	XP_001833989.1	Elongation factor 1 beta/delta chain	23562.4	401	10	1305	28
cci:CC1G_09504	A8P0S3	XP_001837953.1	60S ribosomal protein L27	15902.9	115	4	56	4
cci:CC1G_09510	A8P0T1	XP_001837959.2	ATP synthase gamma chain	40873	226	5	111	6
cci:CC1G_09572	A8P981	XP_001839717.1	Peptidyl-prolyl cis-trans isomerase (EC 5.2.1.8)	17520.3	298	12	229	10
cci:CC1G_09588	A8P9A0	XP_001839733.1	FHA domain-containing protein	16429.6	161	5	81	2
cci:CC1G_09654	A8P9E0	XP_001839751.2	ATP citrate lyase isoform 2	126522	489	22	409	25
cci:CC1G_09714	A8NJF7	XP_001834214.1	Eukaryotic translation initiation factor 5A-2	17473.6	128	6	104	5
cci:CC1G_09717	A8NJG1	XP_001834217.1	Inosine-5'-monophosphate dehydrogenase (IMP dehydrogenase) (IMPD) (IMPDH) (EC 1.1.1.205)	58524.7	220	8	115	4
cci:CC1G_09723	A8NJH0	XP_001834223.2	hypothetical protein	95289.9	107	3	49	1
cci:CC1G_09809	A8NMB4	XP_001834882.2	Pentafunctional AROM polypeptide	180973	134	8	99	4
cci:CC1G_09850	A8P0E0	XP_001837868.1	DUF1960-domain-containing protein	12622.4	186	4	34	1
cci:CC1G_09879	A8N8M0	XP_001831176.1	Valosin-containing protein	89737.8	309	16	437	22
cci:CC1G_09902	A8NMY4	XP_001835011.2	Myosin regulatory light chain cdc4	15505.7	212	5	68	3
cci:CC1G_09911	A8NMZ6	XP_001835020.1	60S ribosomal protein L38	9512.8	65	2	120	5
cci:CC1G_09926	A8NN17	XP_001835035.2	Catalase (EC 1.11.1.6)	56550.3	74	3	25	2
cci:CC1G_09955	A8PGR7	XP_001841263.1	60S ribosomal protein L2	27750.1	134	5	386	17
cci:CC1G_10096	A8N3X1	XP_001829566.2	Leucine aminopeptidase	51916.2	107	7	109	4
cci:CC1G_10168	A8PEH1	XP_001840794.2	hypothetical protein	21036.9	113	2	60	1
cci:CC1G_10171	A8PEH6	XP_001840797.1	Proteasome 26S subunit	45717.5	92	1	152	2
cci:CC1G_10267	A8N146	XP_001828596.2	DUF866-domain-containing protein	18058.2	103	5	121	3
cci:CC1G_10276	A8N155	XP_001828605.1	Importin subunit alpha	58800.6	174	5	46	2
cci:CC1G_10283	A8N162	XP_001828612.1	Pyruvate kinase (EC 2.7.1.40)	57583.4	1069	32	596	20
cci:CC1G_10506	A8N185	XP_001828634.2	Cytochrome b-c1 complex subunit Rieske, mitochondrial (EC 1.10.2.2)	29922.7	73	2	45	1
cci:CC1G_10533	A8N1B2	XP_001828661.1	60S ribosomal protein L13	23881.3	105	4	172	6
cci:CC1G_10537	A8N1B6	XP_001828665.1	D-3-phosphoglycerate dehydrogenase 2	50429.3	51	2	183	8
cci:CC1G_10540	A8N1B9	XP_001828668.2	Ribosomal protein L4/L1	15923.4	80	3	104	2
cci:CC1G_10547	A8N1C6	XP_001828675.1	Nuclear movement protein nudC	22260.6	43	1	101	2
cci:CC1G_10646	A8P647	XP_001839081.1	Delta-1-pyrroline-5-carboxylate dehydrogenase	60060	40	1	44	1
cci:CC1G_10712	A8NBD1	XP_001832130.2	Glycerol dehydrogenase	34250.9	117	6	192	6
cci:CC1G_10718	A8NBD7	XP_001832136.1	40S ribosomal protein S6	27138.7	104	6	126	9
cci:CC1G_10719	A8NBD8	XP_001832137.1	40S ribosomal protein S13	17027	81	5	174	10
cci:CC1G_10805	A8NMJ8	XP_001834931.2	Aconitase	84413	192	10	135	9
cci:CC1G_11006	A8P736	XP_001839284.2	ATP-binding cassette	93445	119	7	48	1
cci:CC1G_11187	A8P4G0	XP_001838744.1	Enoyl-CoA hydratase/isomerase	33753.3	94	3	93	2
cci:CC1G_11288	A8N1E9	XP_001828698.1	Ribosomal protein S11	17644.9	150	8	175	7
cci:CC1G_11292	A8N1F3	XP_001828702.1	Isopentenyl-diphosphate Delta-isomerase	28588.2	69	2	148	7
cci:CC1G_11360	A8P8W4	XP_001839649.1	NADH-quinone oxidoreductase	21664.3	282	8	265	5
cci:CC1G_11368	A8P8X5	XP_001839657.1	60S ribosomal protein L20	20086.2	173	8	40	2
cci:CC1G_11378	A8PGG8	XP_001841215.1	Porphobilinogen deaminase	38164.1	248	7	68	4
cci:CC1G_11380	A8PGH0	XP_001841217.1	Proteasome subunit alpha type (EC 3.4.25.1)	29182.8	81	3	46	2
cci:CC1G_11456	A8P033	XP_001837811.1	Peptidyl-prolyl cis-trans isomerase	40897.6	106	4	53	2
cci:CC1G_11465	A8P046	XP_001837820.1	Isocitrate dehydrogenase [NADP] (EC 1.1.1.42)	47026.6	104	7	142	4
cci:CC1G_11477	A8NMQ1	XP_001834963.2	Calmodulin	16784.1	288	7	211	5
cci:CC1G_11540	A8N6S6	XP_001830532.2	tRNA synthetase class II	107892	213	10	48	3
cci:CC1G_11568	A8N9R5	XP_001831571.2	40S ribosomal protein S15	18416.7	114	6	88	4
cci:CC1G_11569	A8N9R6	XP_001831572.2	Ribosomal protein P2	15783	66	4	337	5
cci:CC1G_11614	A8PCR9	XP_001840457.2	Adenosylhomocysteinase (EC 3.3.1.1)	47088.1	167	14	252	14
cci:CC1G_11636	A8P474	XP_001838693.1	Ras2	40966.7	303	9	319	12
cci:CC1G_11653	D6RM78	XP_002911370.1	Proline iminopeptidase (EC 3.4.11.5)	35434.1	74	5	41	3
cci:CC1G_11703	A8NRJ6	XP_001835798.2	Voltage-dependent ion-selective channel	31109.5	167	9	43	4
cci:CC1G_11805	A8N812	XP_001830968.2	aerolysin/ETX pore-forming protein	40310.4	58	1	612	34
cci:CC1G_11842	A8PH06	XP_001841314.2	60s acidic ribosomal protein	110323	217	8	227	7
cci:CC1G_11853	A8PH23	XP_001841325.1	40S ribosomal protein S17	16406.4	58	2	297	9
cci:CC1G_11854	A8PH25	XP_001841326.1	Ribosomal protein S15a	14623.3	168	8	73	2
cci:CC1G_11878	A8NJL8	XP_001834257.1	Leucine-tRNA ligase	123871	68	2	147	5
cci:CC1G_11925	A8NFR1	XP_001833348.1	hypothetical protein	30181.1	346	15	89	2
cci:CC1G_11928	A8NFR6	XP_001833351.2	Kynureninase (EC 3.7.1.3) (Biosynthesis of nicotinic acid protein 5) (L-kynurenine hydrolase)	48723.4	51	3	35	2
cci:CC1G_11986	A8P0Q1	XP_001837942.2	Hexokinase	55597.6	174	11	121	4
cci:CC1G_12049	A8N9L1	XP_001831517.1	Glycogen debranching enzyme	178462	117	12	150	10
cci:CC1G_12104	A8PHA5	XP_001841369.1	Urg3	48546.1	62	2	105	8
cci:CC1G_12107	A8PHA8	XP_001841372.2	Tars protein	83178.2	89	1	279	13
cci:CC1G_12227	A8NA51	XP_001831707.1	1,3-beta-glucanosyltransferase	57694.1	208	9	50	2
cci:CC1G_12348	A8NJP4	XP_001834269.2	Hsp70-like protein	71893.4	673	22	240	14
cci:CC1G_12427	A8P6H1	XP_001839155.1	40S ribosomal protein S12	15829	188	9	58	2
cci:CC1G_12718	A8P3N6	XP_001838582.1	Glutathione S-transferase	24100.6	256	13	65	3
cci:CC1G_12719	A8P3N7	XP_001838583.1	GroES-like protein	36589.4	126	4	81	2
cci:CC1G_12764	A8N5U0	XP_001830235.2	flagellar assembly protein H	63672.2	76	3	67	4
cci:CC1G_12854	A8PB30	XP_001840097.2	Metallo-beta-lactamase	44723.5	108	2	31	1
cci:CC1G_12964	A8NFU5	XP_001833371.1	Citrate synthase	51604.1	77	4	108	3
cci:CC1G_13502	A8PJ25	XP_001841654.1	Citrate synthase	23318.4	139	2	126	5
cci:CC1G_13628	D6RK05	XP_002912095.1	26S proteasome subunit RPN2a	106986	66	3	143	7
cci:CC1G_13637	D6RK39	XP_002912105.1	Phosphoacetylglucosamine mutase	60434.6	167	6	79	3
cci:CC1G_13646	D6RJP1	XP_002912114.1	40S ribosomal protein S3	28900.5	321	13	314	16
cci:CC1G_13660	D6RJS7	XP_002912128.1	Eukaryotic translation initiation factor 3 subunit B (eIF3b) eIF3, p90 subunit homolog)	83485.5	120	6	136	3
cci:CC1G_13665	D6RJT2	XP_002912133.1	40S ribosomal protein S28	7635	64	2	80	2
cci:CC1G_13682	D6RJX7	XP_002912150.1	1,3-beta-glucanosyltransferase	57490.9	82	2	54	3
cci:CC1G_13742	D6RJR5	XP_002912210.1	Calnexin	60234.1	560	27	220	7
cci:CC1G_13798	D6RKA6	XP_002912267.1	Histidine-tRNA ligase	68901.4	145	9	52	1
cci:CC1G_13854	D6RKV6	XP_002911819.1	Proteasome subunit beta type (EC 3.4.25.1)	33785	142	4	35	1
cci:CC1G_13912	D6RKY0	XP_002911872.1	Dipeptidyl peptidase III	76336.1	402	14	52	1
cci:CC1G_13924	D6RKN2	XP_002911884.1	Heat shock cognate 70	70590.9	778	38	318	17
cci:CC1G_13980	D6RKR9	XP_002911941.1	hypothetical protein	8199.4	30	2	99	4
cci:CC1G_13982	D6RKY9	XP_002911943.1	Heat shock protein	67151.5	421	17	537	27
cci:CC1G_14100	D6RLI2	XP_002911568.1	phosphoglycerate mutase-like protein	52971.5	257	17	446	15
cci:CC1G_14214	D6RL79	XP_002911681.1	Cysteinyl-tRNA synthetase	89992.8	103	4	92	3
cci:CC1G_14227	D6RL92	XP_002911694.1	40s ribosomal protein	18025.4	70	2	111	5
cci:CC1G_14432	D6RMB6	XP_002911435.1	Chitin deacetylase	49255.9	219	5	62	1
cci:CC1G_14570	D6RMP2	XP_002911138.1	GTPase	132116	139	8	109	6
cci:CC1G_14580	D6RMU3	XP_002911148.1	Ubiquitin activating enzyme	112178	712	31	190	9
cci:CC1G_14591	D6RMG5	XP_002911160.1	Proteasome subunit alpha type 1	154292	109	7	63	2
cci:CC1G_14616	D6RMQ8	XP_002911185.1	Acetyl-CoA acetyltransferase	74092.1	53	1	146	10
cci:CC1G_14631	D6RMV9	XP_002911200.1	Nuclear segregation protein Bfr1	56447.3	44	1	100	12
cci:CC1G_14658	D6RMJ6	XP_002911229.1	Rho GDP-dissociation inhibitor	23474.1	40	1	190	7
cci:CC1G_14669	D6RMS5	XP_002911240.1	40S ribosomal protein S7	66719	126	10	115	3
cci:CC1G_14798	D6RNH8	XP_002910819.1	SH3P7r4	77237.7	73	3	52	4
cci:CC1G_14835	D6RNI5	XP_002910856.1	Acetyl CoA carboxylase	248083	200	16	100	10
cci:CC1G_14840	D6RNP9	XP_002910861.1	related to TPM2-tropomyosin	37454.9	133	8	436	22
cci:CC1G_14988	D6RP12	XP_002910657.1	Ste16	168436	77	2	56	1
cci:CC1G_14998	D6RP22	XP_002910667.1	myosin I binding protein	146649	61	2	445	15
cci:CC1G_15042	A8NSG4	XP_001836006.1	Glucosyltransferase 66	22323.9	192	4	70	2
cci:CC1G_15045	D6RP30	XP_002910711.1	Mitochondrial-processing peptidase subunit beta	83175.4	269	7	84	2
cci:CC1G_15551	D6RN56	XP_002911011.1	Peroxisomal dehydratase	33098.9	84	3	55	3
cci:CC1G_15643	A8P8Q9	XP_001839617.1	Glucose-6-phosphate isomerase (EC 5.3.1.9)	61586.2	234	10	204	5
cci:CC1G_15739	D6RQ98	XP_002910310.1	Macrofage activating glycoprotein	39893.2	166	5	59	2
