# Supplementary material for: Comparative transcriptomics of the model mushroom Coprinopsis cinerea reveals tissue-specific armories and a conserved circuitry for sexual development
Source: BMC Genomics. 2014 Jun 19;15(1):492. doi: 10.1186/1471-2164-15-492 (PMC4082614; doi:10.1186/1471-2164-15-492)
Supplement: Supplementary file 13 — Additional file 13: Table S7: Genes up-regulated in S1P and VM detected by LC-MS. (XLSX 19 KB) [file 12864_2014_6189_MOESM13_ESM.xlsx]

## Sheet: S1P_MS_RNA_seq
Table S7. Proteins identified by shotgun LC-MS in C. cinerea S1P which are up-regulated at the transcript level in S1P
KEGG ID	PSI-BLAST (Functional annotation)	SignalP	*TMHMM	Length (aa)
cci:CC1G_05861	flavonol reductase/cinnamoyl-CoA reductase	N	N	197
cci:CC1G_06970	UDP-glucose dehydrogenase	N	N	468
cci:CC1G_07851	actin-like ATPase domain-containing protein	N	N	1463
cci:CC1G_09238	phosphatidylserine decarboxylase	N	N	451
cci:CC1G_09717	IMP dehydrogenase	N	N	549
cci:CC1G_10558	hypothetical protein	N	N	127
cci:CC1G_11285	lipase	N	N	560
cci:CC1G_11630	subtilisin-like serine protease PR1H	N	N	308
cci:CC1G_11778	CCL1 lectin	N	N	139
cci:CC1G_11805	aerolysin/ETX pore-forming protein	N	N	356
cci:CC1G_11928	kynureninase	N	N	444
cci:CC1G_12104	urg3 Coprinopsis	N	N	442

## Sheet: VM_MS_RNA_seq
Table S7. Proteins identified by shotgun LC-MS in C. cinerea VM which are up-regulated at the transcript level in VM
KEGG ID	PSI-BLAST (Functional annotation)	SignalP	*TMHMM	Length (aa)
cci:CC1G_00854	L-arabinitol 4-dehydrogenase	N	N	377
cci:CC1G_01328	shwachman-Bodian-Diamond syndrome protein	N	N	117
cci:CC1G_02227	hypothetical protein	N	N	555
cci:CC1G_02387	hypothetical protein	N	N	544
cci:CC1G_02530	alcohol dehydrogenase	N	N	358
cci:CC1G_02672	peroxiredoxin	N	N	170
cci:CC1G_02721	hypothetical protein	N	N	825
cci:CC1G_02752	hypothetical protein	N	N	917
cci:CC1G_03226	formate dehydrogenase	N	N	374
cci:CC1G_03453	pyruvate decarboxylase	N	N	607
cci:CC1G_03790	glutamate decarboxylase	N	N	565
cci:CC1G_03954	selenocysteine lyase	N	N	427
cci:CC1G_04712	copper radical oxidase	Y	N	1005
cci:CC1G_04876	alpha-glucosidase	Y	N	932
cci:CC1G_04976	thiazole biosynthetic enzyme	N	N	313
cci:CC1G_05208	yneE	N	2	498
cci:CC1G_05246	G-X-X-X-Q-X-W domain-containing protein	Y	N	292
cci:CC1G_05381	short-chain dehydrogenase/reductase SDR	N	2	348
cci:CC1G_05577	PEBP-like protein	N	N	211
cci:CC1G_05710	carboxypeptidase	N	1	609
cci:CC1G_05802	indole-3-acetaldehyde dehydrogenase	N	N	489
cci:CC1G_05906	calpain	N	N	795
cci:CC1G_06174	homogentisate 1,2-dioxygenase	N	N	494
cci:CC1G_06225	oxalate decarboxylase [	Y	N	485
cci:CC1G_06426	hypothetical protein	N	N	76
cci:CC1G_07128	immunomodulatory protein	Y	N	182
cci:CC1G_07276	probable Cyanate hydratase	N	N	71
cci:CC1G_07320	HHE domain-containing protein	N	N	208
cci:CC1G_07691	NADPH dehydrogenase	N	N	455
cci:CC1G_08358	metalloprotease	Y	N	290
cci:CC1G_08572	mismatched base pair and cruciform DNA recognition protein	N	N	105
cci:CC1G_08727	GMC oxidoreductase	N	N	608
cci:CC1G_09420	LysR family regulatory protein, putative	N	N	479
cci:CC1G_09588	FHA domain-containing protein	N	N	151
cci:CC1G_10591	glutathione S-transferase	N	N	241
cci:CC1G_11081	glutathione S-transferase	N	N	319
cci:CC1G_11444	conidiation-related protein	N	N	117
cci:CC1G_11525	prenyl diphosphate phosphatase	N	6	434
cci:CC1G_12718	glutathione S-transferase	N	N	215
cci:CC1G_12719	GroES-like protein	N	N	343
cci:CC1G_12853	D-xylose reductase	N	N	320
cci:CC1G_13261	peptide transporter PTR2B	N	11	607
cci:CC1G_13723	2-hydroxy-3-oxopropionate reductase	N	N	367
cci:CC1G_13980	hypothetical protein	N	N	77
cci:CC1G_14250	related to blue-light-inducible Bli-3 protein	N	N	211
cci:CC1G_14311	aryl-alcohol dehydrogenase	N	N	363
cci:CC1G_15006	HSP20-like chaperone	N	N	186
cci:CC1G_15600	NADP-dependent mannitol dehydrogenase	N	N	262
cci:CC1G_15645	hypothetical protein	Y	N	209
cci:CC1G_15739	Ricin B fold protein	Y	N	375
